# Supplementary material for: Comprehensive Transcriptome Profiling Uncovers Molecular Mechanisms and Potential Candidate Genes Associated with Heat Stress Response in Chickpea
Source: Int J Mol Sci. 2023 Jan 10;24(2):1369. doi: 10.3390/ijms24021369 (PMC9865869; doi:10.3390/ijms24021369)
Supplement: Supplementary file 1 [file ijms-24-01369-s001.zip › Supplementary Tables.xlsx]

## Sheet: Supplementary Table S1
Supplementary Table S1: Expression values (FPKMs ≥ 1) on a per gene basis for all 48 tissues of the six contrasting heat stress responsive chickpea genotypes under control/stress conditions at vegetative and reproductive stages.
XLOC_ID	10685_AFL_C	10685_AFL_S	10685_AFR_C	10685_AFR_S	10685_BFL_C	10685_BFL_S	10685_BFR_C	10685_BFR_S	1356_AFL_C	1356_AFL_S	1356_AFR_C	1356_AFR_S	1356_BFL_C	1356_BFL_S	1356_BFR_C	1356_BFR_S	15614_AFL_C	15614_AFL_S	15614_AFR_C	15614_AFR_S	15614_BFL_C	15614_BFL_S	15614_BFR_C	15614_BFR_S	4567_AFL_C	4567_AFL_S	4567_AFR_C	4567_AFR_S	4567_BFL_C	4567_BFL_S	4567_BFR_C	4567_BFR_S	5912_AFL_C	5912_AFL_S	5912_AFR_C	5912_AFR_S	5912_BFL_C	5912_BFL_S	5912_BFR_C	5912_BFR_S	92944_AFL_C	92944_AFL_S	92944_AFR_C	92944_AFR_S	92944_BFL_C	92944_BFL_S	92944_BFR_C	92944_BFR_S
XLOC_000001	0	0	0	0	0	0	0	0	0	1.51062	0	0	0	0	0	0	0	0	0	0	0	0	0	0	0	0	0	0	0	0	0	0	0	0	0	0	0	0	0	0	0	0	0	0	0	0	0	0
XLOC_000002	2.53056	2.80256	7.04867	7.02241	5.25364	3.96718	6.30395	5.62067	1.92384	2.55173	0	18.8642	3.35417	2.27699	5.03784	7.78832	3.38518	0	0	0	2.23148	2.40135	5.46649	6.568	3.20599	3.41288	2.48532	0	2.55631	4.11014	4.19938	3.46556	3.46444	2.39836	5.64087	5.90652	2.46424	1.05771	6.09368	4.36518	1.38397	6.7787	0	0	2.32616	1.75823	3.79775	5.07417
XLOC_000003	0	0	0	0	2.19735	1.29571	0	0	0	1.28927	691.225	348.927	0	0	0	0	0	3.67571	238.536	442.773	0	0	0	0	0	0	0	345.896	0	0	0	0	0	17.5768	0	0	2.25977	0	0	0	0	0	670.937	420.506	0	0	0	0
XLOC_000004	0	0	1.14733	1.52242	0	0	1.18073	0	0	0	0	0	0	0	0	0	0	1.849	0	0	0	0	0	1.41261	0	0	0	0	0	1.00755	0	0	1.65036	0	2.0513	1.59161	0	0	1.10194	0	0	0	0	0	0	1.10193	0	0
XLOC_000005	2.29569	2.05671	0	0	0	0	1.06209	1.21131	1.39457	2.38806	0	0	0	3.52555	0	0	0	5.25334	0	0	2.8178	1.36093	0	0	1.80793	2.9421	0	0	1.07898	0	0	0	2.2585	3.7699	0	0	1.55531	0	0	2.13494	1.15071	3.38237	0	0	1.36656	2.71672	0	1.22647
XLOC_000006	0	0	0	2.04882	0	1.51052	0	0	19.1334	45.4792	0	0	43.8588	150.579	0	0	230.809	2.66458	0	0	7.75895	1.26012	0	0	17.6846	0	0	0	9.62303	0	0	0	0	0	0	1.58123	1.57518	0	0	0	8.33228	2.93103	0	0	44.9032	1.60256	0	0
XLOC_000007	1.30904	1.53328	0	0	0	0	0	0	2.30176	5.80265	0	0	2.17954	2.47245	1.67387	0	3.55076	2.58023	0	0	1.41279	2.05269	0	0	1.80088	3.48455	0	0	3.47511	2.19802	0	0	2.17689	2.01165	0	0	2.78284	0	1.35624	1.13397	1.27283	4.88504	0	0	2.3903	1.97436	1.62466	1.30354
XLOC_000008	0	0	0	0	0	1.60003	0	0	1.04401	1.05071	301.305	323.577	0	2.27688	0	0	0	3.4423	287.788	344.933	0	0	0	0	0	0	0	343.678	0	1.11107	0	0	1.47465	3.06123	0	0	0	1.19901	0	0	1.7118	0	279.802	532.245	0	1.5512	0	0
XLOC_000009	0	0	0	0	0	0	0	0	0	0	106.805	142.327	0	0	0	0	0	0	36.9755	82.2156	0	0	0	0	0	0	0	78.0233	0	0	0	0	0	0	0	0	0	0	0	0	0	0	100.026	64.1557	0	0	0	0
XLOC_000010	0	0	0	0	1.0779	0	0	0	1.77499	0	328.79	544.708	0	0	0	0	0	3.51825	357.761	361.236	0	1.32458	0	0	0	0	0	388.628	0	1.46728	0	0	0	2.32054	0	0	0	0	0	0	1.16341	0	720.809	846.143	1.11135	1.53947	0	0
XLOC_000011	2.24093	0	1.45683	0	0	0	2.62835	1.35302	0	1.23962	0	0	1.03258	1.19189	1.26595	6.33413	0	3.00857	0	0	0	3.6505	0	1.21288	0	1.59004	4.65985	0	1.06271	0	0	5.78326	3.06354	2.23392	1.38639	1.69825	6.8061	3.29306	0	0	1.20128	2.61104	0	0	0	0	4.30333	4.97426
XLOC_000012	2.07161	4.51856	0	1.87432	1.55796	2.62418	1.69252	1.33706	2.96748	2.82936	0	0	3.19765	0	1.36547	1.25619	3.33828	1.13478	0	0	2.787	1.9271	1.76651	1.65526	1.40927	1.89445	2.05456	0	1.71495	0	2.6228	0	3.53092	0	2.36766	1.1339	2.04981	3.95985	1.53899	1.14037	1.71299	2.35702	33.7329	0	2.8877	2.60245	0	2.0386
XLOC_000013	0	0	0	0	0	0	0	0	0	0	190.32	151.285	0	0	0	0	0	0	50.2094	222.709	0	0	0	0	0	0	0	185.065	0	0	0	0	0	0	0	0	0	0	0	0	0	0	108.399	203.064	0	0	0	0
XLOC_000014	2.1626	0	3.89408	4.1505	2.1409	3.32909	4.54218	3.03303	3.2466	5.38447	0	0	2.75415	1.73744	3.43279	3.28445	0	5.55029	0	0	0	3.08302	2.29781	2.11167	1.15455	0	7.42208	22.3658	2.39329	1.65455	5.51404	4.25527	1.92718	2.37911	2.28815	2.07738	0	7.65507	2.21664	1.61725	1.53953	2.88481	0	0	0	8.82712	4.58537	3.28611
XLOC_000015	37.6356	15.526	20.5665	8.642	21.6181	11.1025	21.3517	9.61626	24.4854	22.4125	0	0	32.7371	9.16888	20.4881	16.0928	6.03652	6.63653	106.724	20.7866	6.98077	9.8095	13.7337	9.60157	25.3727	4.95847	19.2484	9.45338	28.1567	14.0075	18.3323	11.832	15.0131	4.64344	12.9766	9.32357	1.97478	5.98855	18.9841	9.01579	16.0701	33.2332	26.8929	23.973	27.4215	21.3803	27.4499	16.8229
XLOC_000016	0	0	0	0	0	0	0	0	0	0	238.108	206.382	0	0	0	0	0	0	282.681	177.571	0	0	0	0	0	0	0	239.75	0	1.36114	0	0	0	2.48462	0	0	0	0	0	0	1.11736	0	177.946	299.384	0	0	0	0
XLOC_000017	7.07007	2.6736	15.43	4.74782	3.57056	6.68294	11.1343	6.2488	9.96765	5.92865	12.939	0	9.64593	4.76318	11.2139	7.81033	6.21686	4.32588	0	15.9324	6.04417	4.38975	8.12915	10.6067	5.31824	2.2775	10.2898	12.6009	7.90536	4.85702	9.49431	4.11163	4.49421	3.85622	11.9182	6.73501	2.46448	2.40606	10.215	5.68336	3.85356	2.99516	0	0	5.40943	5.34816	9.34241	9.57559
XLOC_000018	1.70359	0	1.43049	0	1.30261	1.45804	0	0	0	2.66564	0	6.18595	1.17633	2.1704	1.35053	0	0	0	0	0	0	0	0	1.08537	1.59223	1.06681	0	0	1.17178	0	0	0	0	0	0	0	0	1.68439	0	0	0	2.61756	0	0	0	1.21103	1.05983	0
XLOC_000019	0	0	0	0	0	0	0	0	0	0	167.422	114.265	0	0	0	0	0	0	46.3782	113.096	0	0	0	0	0	0	0	89.5151	0	0	0	0	0	1.2222	0	0	0	0	0	0	0	0	62.5554	133.955	0	0	0	0
XLOC_000020	87.0213	120.36	48.9868	132.746	134.71	125.765	71.0029	132.5	59.3707	108.267	40.3755	26.3007	84.4439	120.342	61.6675	85.7355	119.18	103.812	0	49.2683	118.197	110.992	46.5046	46.9197	82.381	165.661	35.8782	0	77.3532	112.3	42.6695	96.7752	119.096	103.772	57.1353	103.886	196.858	138.531	64.5929	107.844	174.22	106.568	121.483	114.43	94.2628	130.444	65.9852	97.1046
XLOC_000021	0	1.97251	0	1.99309	2.39462	2.03484	0	0	0	0	0	0	1.54511	1.95033	0	1.2287	5.15571	0	0	0	2.95782	0	0	0	0	2.29966	0	0	0	1.38588	0	0	3.24464	5.36295	0	0	5.56383	1.83984	0	1.08891	3.01303	0	0	0	2.52377	2.96929	0	1.23081
XLOC_000022	23.331	33.6594	35.0999	28.4803	35.0487	31.5537	40.7749	28.6356	15.4439	33.1991	0	34.9415	23.6458	29.4997	26.5476	28.9947	27.2818	29.2388	160.354	0	53.8013	22.0136	31.032	35.3863	27.955	62.1855	14.9701	12.7548	26.1977	22.0761	21.5368	24.6543	38.4282	44.0512	39.6543	25.2673	57.6611	25.4831	38.5267	27.2931	50.184	19.0574	0	0	37.1667	25.5176	55.693	29.996
XLOC_000023	0	0	0	0	0	0	0	0	0	0	0	0	1.91983	0	0	0	2.03966	0	0	0	0	0	0	0	0	0	0	0	0	0	0	0	0	0	0	0	0	0	0	0	0	0	0	0	0	0	0	0
XLOC_000025	0	0	0	0	0	0	0	0	0	0	0	0	0	0	0	0	0	0	0	0	0	0	0	0	0	0	0	0	0	0	0	0	0	0	0	0	0	0	0	0	0	0	0	0	0	0	0	0
XLOC_000027	0	0	0	1.04002	0	0	0	0	0	0	0	0	0	0	0	0	0	0	0	0	0	0	0	0	1.75899	0	0	0	0	0	0	0	0	0	0	0	0	0	0	0	0	0	0	0	0	0	0	0
XLOC_000028	0	0	0	0	0	4.77931	0	1.08618	3.89146	2.29623	0	0	0	1.94744	0	1.14292	0	0	0	0	3.16531	0	0	1.3491	2.09765	0	0	0	0	1.19439	1.28655	0	0	4.24185	4.62325	0	1.06234	0	1.23754	0	0	1.18148	0	0	0	0	0	1.91319
XLOC_000029	1.56777	2.78286	2.09643	3.75047	8.88916	3.19296	0	1.61554	2.474	2.538	0	0	2.93727	3.71643	2.49221	0	6.45923	5.16783	0	0	7.94651	7.38002	2.50738	3.91979	5.66425	5.37176	0	0	4.35117	5.93705	1.18984	3.102	5.1556	2.64597	0	0	10.2921	10.4636	1.55365	3.45318	11.9767	0	0	0	4.84055	4.68349	2.50882	0
XLOC_000030	0	0	0	0	0	0	0	0	0	0	64.3789	81.1648	0	0	0	0	0	0	104.044	72.3606	0	0	0	0	0	0	0	114.603	0	0	0	0	0	0	0	0	0	0	0	0	0	0	80.0563	77.2185	0	0	0	0
XLOC_000031	17.5536	7.37822	9.43549	3.91621	10.7272	4.59252	9.69868	3.49723	15.2205	10.4837	0	9.98429	13.5207	5.24457	8.46783	6.38515	2.31598	2.29956	46.7794	18.0691	1.28837	3.66218	5.33259	4.66919	10.2862	3.34759	8.33257	0	16.962	5.93772	9.61582	2.39445	8.7589	2.76119	5.41077	3.40481	0	2.76454	4.00268	2.9597	4.01515	13.32	0	0	12.487	6.88323	9.39886	8.53976
XLOC_000034	0	0	0	0	0	0	0	0	0	0	0	0	0	0	0	0	0	0	0	0	0	0	0	0	0	0	1.22183	0	0	0	0	0	0	0	0	0	0	0	0	0	0	0	0	0	0	0	0	0
XLOC_000038	1.11756	0	1.53872	1.49982	1.57197	2.04376	1.72096	1.62014	1.67622	1.19182	0	5.27872	3.11418	0	1.10459	1.88443	1.35951	0	0	0	1.97677	0	2.30736	1.40929	1.73162	0	1.62415	0	1.2603	1.51541	1.53939	1.01511	1.82212	2.30176	0	1.2208	0	0	1.72933	0	0	3.9248	0	11.1127	0	0	2.40262	1.4195
XLOC_000040	0	0	0	0	0	0	0	0	0	0	0	0	0	0	0	0	0	0	0	0	0	0	0	0	0	0	0	0	0	0	2.1439	0	0	0	0	0	0	0	0	0	0	0	0	0	0	0	0	0
XLOC_000046	2.1067	2.38316	1.77613	0	2.796	5.0616	3.89346	0	1.55816	4.8534	0	0	0	0	3.23051	0	0	14.5957	0	0	4.19076	2.43429	6.62044	1.39291	0	5.64765	4.19194	0	3.71089	4.28943	1.52353	0	0	7.97827	2.04732	1.20741	3.02344	3.21738	6.29198	0	6.24362	0	0	0	2.6186	9.77878	8.21194	0
XLOC_000047	0	0	0	0	0	0	0	0	0	0	0	0	0	0	0	0	0	0	0	0	0	1.50938	0	0	0	0	0	0	0	0	0	0	0	0	0	0	0	0	0	0	0	0	0	0	0	0	0	0
XLOC_000048	10.1391	29.4829	5.66717	14.6791	5.71835	13.2218	5.94795	18.398	23.7871	37.4567	0	17.0644	23.7228	41.5893	14.7062	18.7707	64.0453	26.1522	0	0	56.3939	27.3709	16.7156	27.1587	38.8603	134.66	15.8784	0	24.2264	31.3483	15.5145	29.8064	27.586	28.8312	12.5827	23.3012	77.8918	16.4525	20.3266	27.6238	52.3376	37.4666	0	0	29.2131	20.9926	21.6794	26.9222
XLOC_000050	148.653	153.212	0	5.34699	179.669	76.186	8.35242	8.14172	111.254	116.444	0	0	121.282	109.361	4.15243	8.67329	111.628	148.236	0	0	89.8872	107.786	7.75208	5.57031	187.429	180.286	3.83027	0	142.627	122.006	3.90488	5.35934	200.383	127.678	4.85798	3.12611	157.732	118.034	7.58822	4.49709	136.855	86.1168	0	58.0396	140.915	119.115	9.00868	6.52609
XLOC_000052	0	0	0	0	0	0	0	0	0	0	0	0	0	0	0	0	0	0	0	0	0	0	0	0	0	0	0	0	0	0	0	0	0	0	0	0	0	0	0	0	0	0	0	0	0	0	0	0
XLOC_000053	0	0	0	0	0	2.6743	0	0	0	0	0	0	0	0	0	0	0	1.0901	0	0	0	0	0	0	0	0	0	0	0	0	0	0	0	0	0	1.69938	0	0	0	0	0	0	0	0	0	0	0	0
XLOC_000054	0	0	35.1313	20.0881	0	0	32.2628	24.614	0	0	0	10.6102	0	0	20.5239	21.5581	0	0	52.2747	19.0245	0	0	17.755	23.2678	0	0	19.9569	25.3332	0	0	21.8542	24.096	0	0	13.9163	26.111	0	0	13.2778	27.9991	0	0	0	20.0128	0	0	19.7655	27.4814
XLOC_000064	16.5806	10.9145	21.7786	8.65208	15.2873	10.7347	15.0178	8.62395	16.1417	16.2682	36.6906	11.6514	14.8502	9.50271	16.123	11.3977	12.0238	11.6521	0	0	5.81865	10.9065	14.6382	14.4831	12.183	6.39819	17.0661	16.5553	17.5702	10.1206	18.975	11.6836	15.8847	6.688	14.0729	11.0266	3.40533	7.65012	9.18258	11.407	11.0283	16.7212	0	0	16.1922	11.5269	13.9949	9.998
XLOC_000065	0	0	0	2.56536	0	0	0	2.94831	0	0	0	0	0	0	0	2.17833	0	0	0	0	0	0	0	0	0	0	0	0	0	0	0	0	0	0	0	3.83413	0	0	0	3.93046	0	0	0	7.6859	0	0	0	0
XLOC_000067	22.0069	36.4009	15.2695	26.3353	58.5432	49.4823	15.9767	19.2316	36.2635	19.3574	11.5975	74.0033	34.2789	44.1811	17.8551	18.4618	73.5335	59.3893	0	0	50.9401	52.302	20.4711	19.0371	38.8082	71.3168	12.6684	5.69046	27.8831	58.4991	15.7854	27.1187	25.9602	62.5367	20.18	27.9163	67.3323	44.6665	18.9487	27.4463	58.6575	26.8547	16.3079	27.0693	36.5055	42.5923	15.3858	16.4643
XLOC_000068	135.053	195.504	128.281	140.439	248.946	217.806	122.977	161.123	171.706	193.817	0	0	166.057	167.232	148.666	125.938	193.758	341.877	0	250.398	278.599	335.155	146.274	101.328	204.542	390.409	80.209	138.472	163.414	298.276	111.217	120.938	238.586	436.995	115.782	160.923	267.258	378.536	137.852	174.481	456.869	116.956	166.584	0	205.362	327.631	126.281	141.697
XLOC_000069	0	0	0	0	0	0	0	0	0	0	0	0	0	0	0	0	0	0	0	0	0	0	0	0	0	0	0	0	0	0	0	0	0	0	0	0	0	0	0	0	0	0	0	0	0	3.04455	0	0
XLOC_000072	0	0	1.11349	0	1.05612	0	0	0	0	0	0	0	0	0	0	0	0	0	0	0	0	0	0	0	0	0	0	0	0	0	0	0	0	0	0	0	0	0	0	0	0	0	0	0	0	0	0	0
XLOC_000074	0	0	0	0	0	0	0	0	0	0	0	0	0	0	0	0	0	0	0	0	0	3.52921	0	0	0	0	0	0	0	0	0	0	0	0	0	0	0	0	0	0	0	0	0	0	0	0	0	0
XLOC_000076	3.44506	2.37061	4.58423	2.221	2.18077	1.97259	4.09039	2.40558	2.80758	2.76529	29.8395	0	3.78818	1.36032	3.9088	4.41282	2.10397	1.92861	0	0	1.37635	1.34952	3.99433	3.84708	5.08157	0	3.50051	0	4.32633	3.08247	3.0458	2.9856	2.50365	0	4.00252	3.18005	0	2.31218	3.99911	2.02708	2.62397	4.25945	0	0	2.33265	3.6655	1.76956	2.27037
XLOC_000077	0	0	0	0	0	0	0	0	0	0	0	0	0	0	0	0	0	0	0	0	0	0	0	0	0	0	0	0	0	0	0	0	0	0	0	0	0	1.27659	0	0	0	0	0	0	0	0	0	0
XLOC_000080	0	0	0	0	0	1.43781	0	0	0	0	0	0	0	0	0	0	0	0	0	0	0	0	0	0	0	0	0	0	0	0	0	0	0	0	0	0	0	0	0	0	0	0	0	0	0	0	0	0
XLOC_000081	12.0565	6.78626	20.5394	14.9205	7.78088	4.2744	16.5024	15.8743	8.59702	4.60989	0	46.4572	10.7182	3.89713	10.881	19.1009	8.15428	4.71456	0	54.5405	4.95535	4.86961	5.8103	19.823	8.6465	8.16435	12.6631	0	8.8344	5.3711	10.6686	19.7459	9.55431	3.21859	6.52114	16.1946	5.73127	6.76878	6.66216	15.1904	6.61887	4.28441	0	34.6286	8.98596	6.08338	5.71645	15.3919
XLOC_000082	8.28534	5.45429	13.5929	9.87644	12.133	4.6383	14.6199	8.70451	10.0574	6.15709	0	9.93913	9.77529	5.97283	16.9356	11.0691	5.10799	3.21	0	0	4.55845	4.40122	14.8184	12.6505	9.55665	1.83835	17.1866	18.0745	9.21852	3.86436	18.9854	9.6044	9.656	5.27165	12.8098	8.88423	3.96732	2.82652	15.9957	10.9273	4.92142	5.37331	0	0	11.1624	5.43529	14.6849	14.1697
XLOC_000085	1.04812	1.00101	1.51769	0	1.95947	2.49159	1.25433	0	0	2.21317	43.5964	0	57.6417	1.70718	1.06641	0	1.37203	6.13749	0	0	4.02142	3.86568	2.79087	0	1.79941	4.02299	0	0	2.25161	3.39392	1.28935	1.32596	1.61551	4.40059	1.77945	1.0283	4.11619	202.565	1.46316	0	1.48463	1.32944	0	0	2.32136	5.34383	0	0
XLOC_000087	29.6463	8.86774	3.12185	1.87492	37.3586	12.5708	2.80895	2.02413	20.0159	20.4543	0	11.742	23.563	12.5211	2.30008	0	5.35052	16.7901	0	0	10.9802	18.7717	7.57378	0	27.8972	12.0362	1.8833	0	22.89	14.0448	2.59208	0	25.603	19.4165	2.2702	2.22507	8.6409	21.6541	3.11519	1.76533	24.4658	11.2778	0	0	29.1281	20.3387	2.25737	2.17398
XLOC_000091	7.1396	6.30745	6.15753	4.14418	10.0957	3.53637	5.10319	4.05152	3.50576	5.03454	0	16.7518	6.8282	1.70157	3.2682	5.5464	7.7704	11.6212	0	0	9.63256	9.55344	6.33586	6.54004	16.7217	19.8961	21.7706	0	16.7317	17.3794	15.6943	11.6978	6.85637	6.76705	2.95653	5.79692	7.48404	10.8256	6.85896	4.93314	9.30318	6.83477	15.5047	34.2754	8.53029	9.13262	7.29791	7.16749
XLOC_000092	1.40852	1.76116	1.53942	0	0	0	1.52876	0	1.46427	1.30096	0	0	1.4119	0	1.02791	1.65009	1.1954	0	0	0	1.39134	0	1.15159	1.03366	2.53503	0	1.84219	0	2.72257	1.13529	1.18307	2.09098	1.06052	0	2.2365	0	0	0	1.53603	1.04332	3.5018	2.72828	0	0	0	0	0	1.74575
XLOC_000095	0	0	0	0	0	0	0	0	0	0	0	0	0	0	0	0	0	0	0	0	0	0	0	0	0	0	0	0	0	0	0	0	0	0	0	0	0	0	1.43476	0	0	0	0	0	0	0	0	0
XLOC_000097	8.58166	9.23597	4.94347	4.75115	7.42246	8.07218	6.02982	4.73605	4.79124	6.62275	0	0	6.78058	6.60345	4.69712	3.28824	6.87938	11.4601	0	0	13.3239	10.5092	5.76208	3.99425	7.32801	10.4407	3.44163	0	5.47192	6.88626	2.85662	4.26031	5.54282	10.2389	5.07601	5.02255	8.7273	8.6164	3.79121	4.17357	13.2128	7.68564	0	18.3493	8.89434	10.2533	4.27531	3.16963
XLOC_000098	1.2881	0	8.3015	1.91735	0	0	6.51364	1.80741	1.61477	0	31.7831	20.1052	1.83775	0	4.10531	4.62893	0	0	0	18.4117	0	0	3.9713	3.57403	0	0	8.67612	0	1.1006	0	7.87404	1.97952	1.14842	0	3.77214	1.58549	0	0	3.58135	1.65044	0	1.46597	0	0	1.4251	0	3.43713	1.72766
XLOC_000099	1.41977	0	4.43793	6.82565	1.01369	2.32423	3.58169	2.20201	3.38047	1.15392	0	32.7442	1.33411	4.49975	3.38444	9.91362	4.89922	1.55967	0	0	6.50806	2.52123	7.37425	13.7473	0	0	6.33184	0	0	2.32555	3.77588	14.0323	0	4.77259	3.70508	12.9102	3.13119	6.33938	3.30002	9.40918	0	0	0	0	0	0	3.40441	7.1498
XLOC_000100	0	0	0	0	0	0	0	0	6.53722	0	0	0	1.17432	1.03636	0	1.18302	0	1.43535	0	74.5228	0	0	0	0	0	0	0	0	0	0	0	0	0	2.19937	1.32661	1.88464	1.11373	0	3.97752	1.96384	0	0	0	0	0	0	1.58997	0
XLOC_000101	2.82744	1.16987	1.99127	1.08961	1.15031	0	1.16659	1.2174	3.35685	2.49853	0	9.56695	2.96522	1.78955	1.43663	1.06748	0	1.24152	25.0292	19.1499	1.39849	0	1.3834	0	1.09791	0	2.10042	7.33665	2.25687	1.05806	2.41482	0	1.70723	0	1.96587	0	0	0	2.10282	0	1.00135	2.06599	0	0	2.06151	1.64633	1.73745	0
XLOC_000103	1.65694	0	0	0	0	2.00117	6.68608	7.19617	1.18627	2.17711	0	0	1.35432	0	2.14273	0	1.02695	0	0	0	0	0	1.23932	0	0	0	4.18473	0	5.58425	0	0	0	1.58102	6.62207	0	1.02472	0	1.07003	0	0	4.59726	0	0	0	1.17814	1.45377	0	0
XLOC_000104	25.627	18.3292	26.0027	15.5989	17.3506	12.8676	24.7181	18.2106	38.5023	20.7417	14.3112	46.215	25.6369	17.4148	27.6597	25.3401	19.7793	15.669	0	32.8365	10.6839	16.1581	23.0399	32.6787	26.1877	11.1508	26.903	17.871	30.6203	14.9779	27.0611	27.3026	22.4156	15.1004	20.8514	27.3542	19.0749	13.4356	30.253	27.9322	9.38978	18.4296	48.4799	23.7321	20.6905	14.3735	22.6421	28.5237
XLOC_000108	0	0	0	0	0	0	0	0	4.23067	2.89243	0	0	1.70232	5.23158	2.65141	0	6.10916	2.48209	0	0	3.05213	1.48665	1.39197	3.45313	2.51437	7.47242	0	0	2.532	2.10749	1.41187	0	1.98777	3.61956	2.4459	1.36907	4.00711	9.24536	3.37043	1.62056	5.76334	2.72764	0	0	2.64593	2.3142	0	0
XLOC_000109	20.0966	27.6251	2.25052	3.65047	27.8036	7.41384	2.72107	2.87023	15.9527	23.2177	0	20.5909	21.5342	15.5344	2.23555	2.38309	11.5004	10.2436	0	19.2219	13.3638	12.1053	2.57906	3.12698	18.2973	8.63806	1.32152	0	25.3538	10.3853	1.65652	2.11238	23.662	10.3159	2.0363	2.36642	12.3072	11.5238	1.3263	2.6856	12.8636	21.2004	0	0	20.7875	16.2361	1.3656	2.30753
XLOC_000110	0	0	0	1.00786	0	0	0	0	0	0	0	0	0	0	0	0	0	0	0	0	0	0	2.84446	0	0	0	0	0	0	0	0	0	0	0	9.65919	0	0	0	0	1.68392	0	0	0	0	0	0	0	0
XLOC_000112	12.0307	57.8606	2.81578	25.1121	11.8958	38.9066	2.54689	24.4594	15.5531	16.9951	0	39.0805	14.5914	37.1637	3.33456	30.6665	10.0636	32.5385	85.1616	0	25.5664	37.5216	5.53966	16.0356	13.3307	35.082	1.88662	19.3799	13.8916	31.2378	5.61689	22.5176	7.34668	14.3573	4.93423	26.2232	32.0477	14.1751	6.01055	21.5824	6.65252	27.7974	0	38.5298	9.95795	24.8308	4.71475	7.24498
XLOC_000113	0	0	0	0	0	0	0	0	0	0	0	0	0	0	0	0	0	0	0	0	0	0	0	0	0	0	0	0	0	0	0	0	0	0	0	1.74809	0	0	0	0	0	0	0	0	0	0	0	0
XLOC_000115	1.402	3.42663	0	0	1.56329	202.934	0	0	6.60756	0	0	0	0	0	2.50354	0	1.99073	0	0	0	0	0	0	0	0	0	0	0	1.66341	0	0	0	0	0	0	0	1.07694	0	0	0	0	4.56303	0	0	0	0	1.11457	0
XLOC_000116	0	0	0	0	0	0	0	0	0	0	0	0	0	0	0	0	0	0	0	0	0	0	0	0	0	0	0	0	0	0	1.31929	0	0	0	0	0	0	0	0	0	0	0	0	0	0	0	0	0
XLOC_000118	0	0	0	0	0	0	20.927	0	0	0	0	0	0	0	0	0	0	0	0	0	1.16697	0	0	0	0	0	0	0	0	19.1462	0	0	0	0	0	0	0	0	0	0	35.0197	0	0	0	0	1.00133	7.34079	0
XLOC_000119	0	0	2.3105	2.54955	0	0	1.45219	2.4374	0	0	0	0	0	0	1.01589	2.86558	0	0	0	0	0	0	1.83563	2.26544	0	0	2.5733	0	0	0	1.17788	2.34815	0	0	0	2.14629	0	0	0	2.07869	0	0	0	0	0	0	0	4.67838
XLOC_000123	3.28487	3.00232	2.15272	3.47233	7.49184	3.89375	1.69149	2.69715	2.32159	2.25467	27.0383	15.6987	1.279	2.1911	1.30541	2.0925	4.22701	2.1806	0	54.5417	5.55184	2.77217	2.13634	1.61254	4.79881	8.20921	1.98706	55.0821	3.81881	3.29253	1.89182	0	3.78642	4.30046	3.55755	3.19621	3.84394	2.72037	2.62185	2.52176	6.3553	2.93483	0	0	3.60143	8.22007	4.09011	2.22308
XLOC_000124	20.3647	19.5443	26.1485	24.772	13.415	18.1576	25.5078	25.6959	16.3947	19.5205	17.5686	11.0921	15.0386	17.8296	23.8803	30.6651	14.0896	21.4712	0	69.7419	21.7935	22.2904	28.8551	35.066	15.1161	25.6093	22.1483	20.837	16.3419	17.9014	21.6405	29.0404	18.6565	32.2611	23.4751	34.6574	13.287	23.7551	25.6571	36.3276	18.2604	20.2099	75.4246	42.4725	15.5315	26.8606	25.3274	33.0063
XLOC_000125	0	1.65344	0	0	3.96654	0	0	0	0	0	0	0	0	0	0	0	0	0	0	0	0	1.31848	0	0	1.76178	0	0	0	1.02985	0	0	0	0	0	0	0	0	0	0	0	0	1.38244	0	0	0	2.37339	0	0
XLOC_000128	37.7871	33.2794	28.3635	48.2873	53.7049	40.2775	29.7279	56.7405	39.811	54.7478	111.91	0	42.8241	31.0255	53.2714	35.4322	29.8225	38.9694	0	0	47.6467	33.6009	48.0707	28.1952	33.9686	63.2047	31.519	0	31.3996	37.3589	24.7687	23.0041	38.2352	33.1588	88.7667	56.6485	53.7631	41.3484	73.8695	56.4025	34.0307	23.714	0	0	20.6007	20.7208	52.9729	24.4745
XLOC_000129	8.4673	16.0118	0	62.9972	8.23639	12.3519	1.18182	63.505	12.9547	13.705	0	7.06997	12.3087	28.5985	0	6.90684	9.91867	7.46882	0	14.322	21.5006	5.95161	1.59081	18.1475	11.8115	8.10224	0	20.866	9.78427	6.12031	0	15.7517	11.4956	8.09436	17.225	24.5208	17.0957	8.3642	17.3674	20.5495	6.39689	15.1933	0	25.2457	10.5875	9.33297	1.20073	13.6625
XLOC_000130	112.298	526.418	13.4537	20.5796	99.5785	121.18	22.239	30.0981	76.3704	146.457	8.00179	32.7023	98.2646	218.735	15.3177	35.3071	62.3118	240.301	0	52.6878	146.926	247.964	18.9164	6.07088	114.545	344.187	20.4042	34.1871	76.8814	159.098	29.1283	8.71698	33.072	59.1637	7.28234	18.9096	122.822	55.095	13.6944	15.7943	49.9111	373.521	64.4681	9.51659	59.3214	113.722	40.8111	10.9273
XLOC_000131	5.37596	3.31689	1.34267	1.06068	6.10289	4.96484	1.7269	0	3.43152	4.08628	10.6629	0	3.33932	3.44941	0	0	3.03243	6.6325	0	11.6532	7.53348	6.91714	2.5228	2.01316	5.00344	6.00076	0	0	3.91766	4.99564	0	1.08383	5.51336	8.34364	2.57743	1.31086	5.95801	7.97602	1.59806	1.35956	10.2512	3.51503	0	0	5.48097	6.66681	1.54816	2.33295
XLOC_000133	0	0	0	0	0	0	0	0	0	0	0	3.10137	0	0	0	0	0	0	0	5.582	0	0	0	0	0	0	0	0	0	0	0	0	0	0	0	0	0	0	0	0	0	0	0	0	0	0	0	0
XLOC_000134	8.9624	2.9509	10.1717	1.77286	3.85113	2.54107	6.54261	1.52964	5.1443	10.7711	44.3659	12.826	4.75728	3.46885	8.45282	2.06701	1.45634	3.40821	82.8909	8.52112	2.87909	3.23384	6.98977	2.63922	4.67677	1.20529	9.22361	4.65748	5.26279	1.8624	9.45116	1.63827	4.80705	3.23866	7.49538	2.58112	2.17992	3.38162	4.43096	2.76363	2.55462	12.2399	31.7606	0	4.88423	4.15374	10.8209	3.24909
XLOC_000135	9.34406	8.02185	5.763	8.39472	5.82977	5.95684	5.4705	7.14249	3.84168	5.77358	0	0	5.91433	6.69599	5.24233	6.51151	6.66551	9.58845	0	0	7.37861	6.47259	6.32796	6.02381	8.02543	6.50418	3.51543	0	8.49673	4.57648	6.21044	7.44836	6.39486	10.6962	6.04669	6.19755	10.4647	7.04464	7.85343	6.37565	5.77232	5.4967	0	0	6.7441	6.63965	6.87226	5.52065
XLOC_000136	2.37609	8.786	0	4.04455	6.33076	5.99071	1.5967	4.17	3.75603	4.70538	0	11.9449	2.48902	4.38095	1.4721	2.98486	5.7461	8.61871	0	0	9.10579	11.8767	1.24549	0	3.06627	12.8958	1.0742	0	2.62943	10.2733	0	3.03881	4.95493	3.80219	3.48735	4.82708	12.6266	7.73051	2.2796	3.44891	11.7973	4.82481	0	0	4.49139	8.9123	1.55113	5.0532
XLOC_000137	103.331	70.4542	4.1847	4.56384	110.553	32.8559	4.30837	2.8885	56.5559	67.8111	7.95611	25.5554	78.2823	62.5968	5.28659	3.64827	51.7345	77.9018	0	0	42.3699	76.499	2.55383	3.01405	96.927	64.2443	2.98502	0	77.3794	46.7492	3.38818	1.92325	130.726	53.8214	4.62982	3.70984	48.3403	63.5031	5.62761	3.75129	73.3068	57.49	55.8013	0	78.1333	86.2793	4.79742	3.64863
XLOC_000138	4.48534	0	2.65171	3.34254	5.29657	2.28768	1.81028	4.44281	3.32603	1.48092	0	17.163	4.68736	1.80596	2.22788	3.98957	3.97632	3.10586	0	0	2.46931	1.09084	3.45417	4.71885	2.56287	1.2698	5.12378	6.85241	5.43808	2.09205	3.29459	8.97403	2.6781	4.23249	3.21335	5.97296	1.78398	1.73055	4.04565	5.45248	2.88356	0	0	0	4.51212	3.55117	2.99422	2.98952
XLOC_000140	0	0	1.80302	0	0	0	0	0	0	0	0	0	0	0	0	0	0	0	0	0	0	0	0	0	0	0	1.18334	2.60846	0	0	1.53427	0	0	0	0	0	0	0	0	0	0	0	0	0	0	0	0	0
XLOC_000141	206.24	116.053	65.9148	76.5236	228.115	57.2768	61.7839	79.7687	113.449	71.7316	36.1113	48.0204	133.492	88.7239	58.371	69.1539	244.229	57.5317	0	114.306	63.8281	48.1536	70.3238	80.2406	173.392	56.8882	53.3964	22.8045	227.773	97.4238	58.5211	85.699	231.241	77.7092	61.659	100.431	92.9131	70.9206	60.685	97.4511	61.9702	64.8097	49.9794	48.0048	127.665	57.4516	36.2752	63.5893
XLOC_000142	10.6781	14.2584	4.02406	10.7005	24.8072	11.0245	4.2784	8.50624	15.1311	10.5666	19.9473	14.2283	19.0656	15.9992	4.41779	8.79712	49.3263	11.9295	0	0	12.3142	9.20633	4.73141	11.6	14.3781	12.7806	4.55623	0	20.3835	15.7417	5.5812	12.8403	15.7924	18.3936	6.5467	14.5019	17.6389	15.047	6.74127	10.1664	14.7699	10.6662	0	0	14.9716	6.96193	5.81296	5.99754
XLOC_000143	83.8226	28.3612	0	0	83.8522	40.5965	0	0	30.71	18.5483	0	0	53.6742	14.48	0	2.11379	18.4339	43.523	0	0	21.0241	36.0372	0	6.22724	54.7072	46.2067	0	0	53.0659	30.6902	0	0	38.9366	63.6843	0	1.15256	24.0814	43.6946	1.28163	1.58993	20.5172	18.7532	0	0	52.1007	31.2124	3.9235	13.7261
XLOC_000144	0	0	0	0	0	0	0	0	0	0	0	0	0	0	0	0	0	1.00746	0	0	0	0	0	0	0	0	0	0	0	0	0	0	0	0	0	0	0	0	0	0	0	0	0	0	0	0	0	0
XLOC_000146	12.2115	9.90583	30.469	24.6003	12.939	12.9994	26.7312	21.2898	10.4905	6.25078	0	38.6538	7.82691	22.5982	21.3188	19.3121	17.524	7.87012	0	0	8.434	12.1963	23.0841	10.8191	11.4447	4.50836	21.7388	0	12.9181	8.41422	16.2964	10.387	13.5822	19.7995	34.8528	13.9885	4.94006	19.7277	23.7213	13.2931	5.0981	0	0	0	12.8561	8.33184	41.3246	11.3874
XLOC_000147	2.19211	0	3.94949	2.91353	1.88469	0	2.9217	2.17416	1.92989	1.7359	19.1028	0	2.65271	2.22183	3.54259	2.51043	1.6257	0	0	13.7566	0	0	2.44864	5.3376	2.06016	0	3.49123	8.45407	2.27879	0	3.80229	3.00152	1.81284	0	3.14033	2.49242	0	0	2.88847	1.98889	1.30828	1.8826	0	0	2.29208	0	2.39368	3.90426
XLOC_000148	1.97254	2.39098	0	1.71239	4.36523	5.98731	0	1.90401	0	1.42589	0	0	0	1.009	0	0	1.51058	2.42377	0	0	4.74038	6.63671	0	1.22707	2.28515	8.23454	1.3641	0	1.58917	5.51257	0	0	1.25313	5.88384	0	0	4.08619	4.91834	1.96507	1.81154	9.79562	2.85377	0	0	5.06018	3.51918	0	0
XLOC_000150	7.60383	6.49033	6.77996	4.96279	6.87277	6.84724	5.95778	4.10757	6.12362	7.12882	5.13768	5.30136	6.81535	6.48344	4.6152	3.44696	7.78549	6.36005	0	9.43426	9.43943	6.26811	5.61967	3.69374	6.25221	5.18031	4.82588	4.687	7.92365	6.13186	5.0119	3.41844	13.4563	10.7337	9.19694	6.76888	11.4655	13.1169	9.35798	6.25332	5.73644	9.92345	7.2813	10.9933	5.86667	6.66245	5.44857	4.6807
XLOC_000151	0	0	2.10964	1.37884	0	0	5.90252	4.58098	0	0	0	0	0	0	2.65512	1.69571	0	0	0	0	0	0	3.73204	2.20872	0	0	3.00429	0	0	0	4.09685	0	0	0	1.41742	1.93146	0	0	2.74978	2.70542	0	0	0	0	0	0	4.25453	4.06891
XLOC_000152	5.09456	10.2677	0	0	4.67303	322.101	0	0	179.071	0	0	13.6876	2.68005	5.87152	0	0	82.4067	0	0	0	223.7	0	0	0	2.76156	0	0	0	7.27162	13.5017	0	6.25897	28.4094	17.4256	5.05728	2.85842	719.633	19.186	6.53872	2.28524	0	8.51322	0	0	1.4533	2.20911	0	0
XLOC_000153	0	0	0	0	0	0	0	0	0	0	0	0	0	8.28067	0	0	0	0	0	0	0	0	0	0	0	0	0	0	0	0	0	0	0	0	0	0	0	0	0	0	2.04717	0	0	0	1.79523	0	0	0
XLOC_000154	4.46013	5.07092	4.17449	3.72765	1.91283	41.4775	5.67889	5.54023	5.37725	5.78963	0	0	6.00575	7.12022	7.09001	3.61781	7.24407	9.06549	0	19.588	8.51393	6.2868	4.28735	3.35172	5.94101	7.20675	5.35068	0	6.29381	4.23706	5.27675	3.66549	11.3419	8.94314	7.45497	7.03815	12.2575	9.11271	8.64287	6.77316	4.16114	5.36753	14.7308	0	4.68976	6.87033	4.51282	4.17962
XLOC_000155	18.1101	11.808	1.59715	0	8.86472	1085.13	0	0	620.22	0	20.5911	28.2781	4.86163	16.1459	2.24086	1.82251	112.515	4.362	0	0	520.704	3.35761	0	0	12.5723	0	0	0	20.2892	37.3371	0	15.3718	82.3058	26.7004	14.3548	2.47419	1765.21	21.7118	13.49	4.81478	0	14.9403	0	0	4.3511	7.41747	5.61955	1.53718
XLOC_000156	5.43733	9.36245	8.18819	7.09363	5.72882	13.4567	9.41962	7.36178	5.31455	9.37197	0	11.2853	6.55473	9.42327	6.58136	9.13389	6.21855	13.1984	0	0	19.3843	16.9369	8.0219	7.05063	9.09241	17.6883	7.12737	0	7.13596	13.9455	8.9015	8.60149	12.1631	28.6726	13.2695	16.1489	31.6689	28.5654	16.2296	17.2639	19.4043	12.2268	0	23.1964	12.2341	16.1895	8.45906	8.98323
XLOC_000157	0	0	0	0	0	0	0	0	0	0	0	0	0	0	0	0	0	0	0	0	0	0	0	0	0	0	0	0	0	0	0	0	0	0	0	0	0	0	0	0	0	0	0	0	0	1.3605	0	2.0798
XLOC_000159	22.1861	7.97276	17.3882	8.63964	11.2552	8.78415	21.0376	12.3873	17.6378	10.6853	15.394	0	19.4064	6.33506	18.8365	13.1286	6.30693	6.51083	0	0	4.733	7.5298	14.7888	12.6671	11.5127	4.76153	20.588	18.3157	12.9902	5.46032	18.739	15.1746	14.094	7.66058	13.9365	10.9914	3.05311	4.65934	13.2063	13.7177	6.91064	9.05146	0	41.4987	13.521	10.256	18.2073	11.9787
XLOC_000160	0	0	1.93996	3.47887	2.06557	1.18462	6.39577	2.9937	0	0	0	0	0	0	0	0	0	1.59142	0	0	2.21132	2.56944	2.89432	1.55729	2.25276	2.9925	1.5197	0	1.34456	3.15798	1.65073	2.86405	2.86393	0	1.51137	1.81546	4.25318	0	1.44156	2.55863	0	0	0	0	0	0	1.15812	1.45872
XLOC_000167	5.37404	2.23094	1.65831	4.1032	4.93006	4.64334	2.95365	4.8247	4.39898	10.702	0	0	8.28913	6.91732	4.63463	4.44572	13.9007	10.6726	0	0	10.75	9.77177	4.92144	2.03645	11.7912	8.51919	6.33915	0	9.39481	8.40453	4.26668	5.26855	7.463	14.4165	7.20107	7.54284	13.2109	8.34568	8.01138	2.92586	9.12291	8.45556	0	0	10.292	9.40235	3.94906	7.32245
XLOC_000168	18.225	18.1651	25.303	25.7875	17.5134	16.259	24.873	25.2818	18.8275	23.769	29.21	25.5891	23.1898	25.3732	28.6111	28.8043	26.3556	22.0412	0	26.123	22.8595	26.6836	30.1316	30.2498	32.7474	41.1898	27.6724	14.4783	29.4298	34.221	32.0674	36.4188	24.0046	22.9969	29.1429	30.5914	25.0794	22.38	28.3018	32.2067	27.0239	26.2997	30.0078	52.6697	22.8072	25.1131	29.8068	32.9459
XLOC_000169	22.1743	20.6024	16.5527	20.7083	20.4246	18.5737	16.6666	20.683	17.7754	22.6902	44.4822	23.5396	19.7733	23.2442	16.1303	18.6288	23.8691	24.7309	66.5122	43.3293	24.87	26.5797	16.3122	20.998	18.7784	27.2245	16.2553	16.2268	18.5831	21.1149	14.2579	20.379	22.2596	23.9553	16.7855	17.9777	21.9221	24.2587	15.7721	16.6058	27.6276	22.3299	0	41.4912	22.9533	29.8715	17.8961	19.8642
XLOC_000170	20.2494	16.0042	21.0611	28.9135	18.2206	21.5156	20.8304	29.083	17.138	16.8427	35.3886	22.3894	18.3747	19.0118	22.8993	27.7175	19.6729	20.0568	54.2668	51.7292	18.1206	21.1378	19.3121	23.6834	16.504	16.667	21.1897	37.612	17.2392	17.6688	21.8268	28.5786	21.2711	18.1032	24.9947	25.2512	20.54	17.6947	22.9058	25.9682	25.1025	20.7954	17.1588	42.7461	20.6365	21.362	25.9487	21.5346
XLOC_000171	0	2.46238	2.95741	3.84266	1.00111	2.8719	2.57502	2.30551	0	5.33496	0	0	0	1.09402	5.4969	0	0	4.70518	0	0	6.49038	6.73099	7.55227	1.46648	2.05384	8.00615	2.72619	0	1.21923	6.1833	4.60802	1.86434	10.4001	7.04302	9.99667	4.38783	7.66312	13.6817	8.54119	2.55937	10.4032	2.62765	0	0	0	4.77392	4.9782	3.53583
XLOC_000172	26.5915	52.9004	34.5373	25.7286	26.3498	20.7172	38.5669	25.9522	21.1391	40.4331	56.9712	15.779	28.2887	54.8864	39.087	24.6458	21.3568	25.8967	25.4484	15.5485	50.0323	22.8231	30.8901	27.7988	30.3612	39.2613	39.6724	7.29301	30.1612	15.7141	45.8756	28.5742	28.0179	38.2744	30.1232	27.601	55.3	32.8596	31.6323	26.5689	31.5152	61.3947	19.8898	34.301	25.2393	21.6538	25.7943	27.2081
XLOC_000173	0	0	0	0	0	0	0	0	0	0	0	0	0	3.56929	0	0	0	0	0	0	0	0	0	0	0	0	0	0	0	0	0	0	0	0	0	0	0	0	0	0	0	0	0	0	0	0	0	0
XLOC_000174	11.0022	19.817	4.98469	5.91666	9.04506	9.06175	4.59488	6.23739	6.87671	11.6692	0	0	11.284	11.8928	4.26441	4.51791	16.4948	13.1761	0	0	15.6281	8.61725	6.20541	3.87722	10.2544	18.5445	1.775	0	9.74012	8.96925	2.4325	2.05798	10.6275	10.6123	3.74332	4.29871	18.2723	5.66241	4.39045	3.12238	9.65682	12.8665	0	0	12.8358	5.13911	2.93541	2.33115
XLOC_000176	9.43058	10.1517	7.25581	17.0515	8.00041	12.9857	9.90172	17.2197	8.07951	6.80142	9.54946	11.8713	9.07159	10.3061	9.62342	12.9147	19.5944	16.3821	0	36.2463	12.8943	13.2135	10.037	15.6867	10.5241	10.7093	9.06461	0	10.1982	10.6031	8.48606	14.1826	12.6132	11.0791	6.63137	12.2167	17.1355	8.41947	7.82198	9.86286	15.9812	9.00469	0	0	9.78646	10.846	9.07611	15.4447
XLOC_000177	7.38087	4.79422	6.77621	3.41514	7.76687	6.12946	8.79297	3.95553	6.49034	5.59646	6.65652	0	7.17125	5.66528	8.59401	5.48079	7.2796	7.87771	0	8.2498	6.79573	5.00445	8.5624	5.03857	8.36593	7.52633	7.07119	3.45081	7.94917	8.60463	8.47944	7.11309	9.36484	7.63026	6.2675	5.2353	5.85718	8.42546	6.97078	4.4595	8.20979	5.88004	0	9.304	8.7107	8.70591	8.90497	4.14594
XLOC_000178	179.256	189.896	192.442	234.658	210.186	231.887	206.693	232.711	157.967	224.001	150.141	186.692	185.762	183.713	177.753	171.198	163.622	358.915	138.102	294.827	251.301	337.251	219.033	167.718	220.106	342.5	147.255	136.127	166.049	227.883	157.924	213.235	223.039	398.239	177.226	223.592	246.67	352.466	202.58	234.141	382.881	177.755	282.624	232.704	226.587	382.519	196.648	207.121
XLOC_000179	0	0	0	0	0	0	0	0	0	0	0	4.75863	0	0	0	0	0	0	0	0	0	0	0	0	0	0	0	0	0	0	0	0	0	0	0	0	0	0	0	0	0	0	0	0	0	0	0	0
XLOC_000180	1.37293	1.09418	4.43325	1.6643	1.68402	1.70159	3.57063	2.96295	1.6167	2.10671	0	0	2.65935	3.10767	2.02141	1.93562	1.82538	2.32762	0	0	4.26767	1.05875	3.21697	1.18733	2.99474	3.92586	1.28748	0	2.92224	0	0	0	3.669	6.00904	3.01476	2.18858	2.98547	2.57567	6.462	2.40183	5.34729	2.90292	0	0	5.36188	3.86723	4.44234	1.47845
XLOC_000181	22.6174	8.25347	1.11881	2.84599	14.7877	19.4308	5.12089	0	22.4049	12.7499	0	0	20.4914	24.7621	5.36577	2.20071	5.4966	7.51402	0	0	16.6977	18.0419	7.94466	1.3901	19.9279	13.0717	1.92735	0	16.229	13.8409	1.38777	0	23.3975	8.99484	4.30558	0	14.5929	15.2836	7.81635	4.40208	5.745	13.1426	0	0	20.6965	22.4957	2.91722	0
XLOC_000182	3.29449	0	0	0	3.1749	2.24657	0	0	0	3.5557	0	0	1.82452	0	0	0	0	1.08525	0	0	1.99576	1.28518	0	0	1.32081	1.22932	0	0	1.51906	0	0	0	1.87229	1.51199	0	0	2.28843	0	0	0	2.6018	0	0	0	3.38984	2.07578	0	0
XLOC_000183	48.5729	68.7247	33.7778	38.8045	44.5481	75.0124	33.8803	35.8376	41.5736	70.2263	40.9137	55.7394	44.7818	61.9517	35.7948	33.9158	59.6734	127.31	93.4068	0	99.7491	113.197	36.0176	31.2578	68.9258	147.414	28.6374	29.5915	50.6109	86.5188	31.5522	40.456	73.8645	108.997	39.2635	45.2857	87.0557	115.423	35.245	49.0567	106.313	60.7834	85.1469	29.8372	53.4272	109.569	32.7563	34.5949
XLOC_000184	0	0	1.53047	0	0	0	0	1.05131	0	0	0	0	0	0	0	0	0	0	0	0	0	0	0	0	0	0	0	13.2183	0	0	0	0	0	0	0	0	0	0	0	0	0	0	0	0	0	0	0	0
XLOC_000185	3.57307	5.40672	3.28862	4.28297	2.95583	5.47986	2.35712	3.73014	4.1501	4.25641	18.5965	12.3845	2.73291	5.15566	3.16044	4.64341	4.32806	5.51041	48.0055	0	4.64552	7.48483	3.43089	5.08136	3.2806	3.65236	2.92429	0	3.48207	3.67586	3.26602	4.65827	4.77593	5.54133	3.6015	4.68954	7.39366	6.84198	3.08008	3.44357	5.55355	6.06531	0	0	4.28765	5.2513	3.28171	4.53985
XLOC_000186	10.221	7.84053	8.26896	13.2717	8.77669	11.4787	10.0309	14.4749	5.36564	5.85546	6.02898	3.72767	6.39316	5.63656	6.73449	7.49559	6.72033	8.49122	34.1438	24.087	9.73983	11.2008	6.37517	6.57658	8.78216	9.64179	6.44768	10.7351	6.5843	8.884	6.33792	8.13314	8.65663	11.8222	6.72879	7.16823	5.95368	10.0629	6.74749	6.49076	12.0484	7.12412	15.7189	12.1386	9.4518	9.85268	5.68004	5.8962
XLOC_000187	50.6679	55.726	11.5635	14.0789	91.6471	41.3505	9.82345	14.4492	47.4977	33.2065	14.9688	9.80809	60.0871	72.4178	12.435	7.37384	88.9939	51.2583	0	0	61.0511	52.8976	12.3377	13.2172	65.7251	57.1511	8.8266	7.93155	58.8036	66.7692	10.7256	15.5296	69.3282	51.1682	11.1267	11.6755	60.1786	56.0263	12.494	15.1619	51.1033	43.9828	0	0	74.4975	47.8792	13.173	15.8193
XLOC_000188	1.67637	4.68445	1.57932	6.03043	5.7612	10.5437	0	5.7229	1.72559	4.07861	0	0	2.1002	1.95787	0	6.33086	8.53601	6.10674	0	0	13.3314	16.1201	1.02855	2.14377	1.55447	15.2458	0	0	0	8.4965	0	4.70795	0	13.8917	2.19645	4.71811	16.1538	13.7579	1.97664	2.91719	16.6186	2.90293	0	0	3.41768	9.13016	0	0
XLOC_000189	48.5004	58.2053	25.342	29.7057	80.781	48.3909	22.0011	36.2282	41.0048	40.1582	38.9203	22.0661	62.3294	71.2593	28.0668	38.8416	72.8416	99.4357	25.9282	0	91.3501	66.5448	31.7974	27.0755	75.2636	61.7036	20.2617	0	62.176	69.4058	23.6404	29.1654	59.953	77.6403	22.254	29.8135	68.9958	70.9948	25.6003	27.2965	72.7943	49.8208	75.883	84.3784	66.4378	67.2101	30.612	29.3108
XLOC_000190	16.5269	16.3992	14.0115	30.3177	27.3785	12.2666	15.2511	23.4437	14.1309	8.35627	23.6704	5.17636	18.0651	20.9263	17.2975	15.9892	36.1544	13.3353	80.5549	98.1398	29.3948	21.7519	17.8656	25.3648	19.1981	19.5517	13.7374	14.0391	15.398	18.5894	14.6564	27.7247	16.2666	21.8093	13.7653	13.6358	22.2185	13.5118	15.3804	13.8067	31.9377	7.12437	0	31.1828	21.3274	13.157	16.9237	23.5622
XLOC_000191	15.7047	20.3484	9.09633	11.7093	22.8136	16.4119	7.937	10.5665	19.2236	20.1979	0	8.47103	19.6061	18.3039	10.6066	8.56922	24.3851	19.5401	0	0	22.569	22.1912	9.59949	12.0127	24.7831	28.9425	8.91314	9.78976	20.0398	15.0715	8.79309	11.0968	18.4115	20.1053	8.63952	10.8418	23.1317	17.8024	8.6084	9.92511	23.5432	15.8999	24.9961	0	23.8609	20.6236	10.1213	11.3859
XLOC_000193	1.07031	0	0	0	1.33645	0	0	0	0	0	0	0	0	0	0	0	0	0	0	0	0	0	1.45555	0	0	0	0	0	0	0	0	0	0	0	0	0	0	0	0	0	1.01916	0	0	0	0	0	0	0
XLOC_000194	13.7332	17.501	13.7287	42.1367	25.7363	16.1687	15.7574	38.1363	23.6608	19.0272	32.6976	20.8054	22.4939	26.3375	21.7718	48.8974	37.3607	25.886	0	13.3274	31.9983	24.4609	21.5119	78.5949	22.0288	19.1898	17.3002	42.915	21.834	22.078	14.9817	39.2822	18.6687	19.5034	28.5999	35.6435	35.8189	19.4619	28.2077	42.2927	34.6084	17.2336	0	51.9295	22.8701	26.5945	31.6287	85.2666
XLOC_000195	2.06021	2.55089	0	0	6.02542	5.24445	0	0	2.5003	5.24929	0	0	2.62617	2.81412	0	0	3.67683	9.37521	0	0	12.3072	12.9857	1.04253	0	2.25138	9.41921	0	0	2.41137	5.18359	0	0	4.65837	6.67933	1.33372	0	4.30731	8.33822	0	1.64143	14.2322	3.63041	0	0	5.59699	9.32566	0	0
XLOC_000196	10.838	7.83066	8.28484	4.83867	7.29433	8.61149	7.67634	5.67727	10.8504	9.54598	0	13.4415	8.34893	5.21042	6.61619	6.99841	4.29719	5.05198	0	35.5469	4.93426	5.13219	6.96367	5.91606	8.21537	3.328	10.4193	10.0376	10.6995	6.85425	8.56072	6.70825	6.76063	5.42003	8.01539	5.18532	4.52394	7.97685	8.53025	5.44794	4.7859	12.7306	41.1028	9.251	7.7532	8.68426	6.44515	5.96047
XLOC_000197	0	3.04299	2.10484	0	2.60722	6.31699	1.07478	0	0	1.76884	0	0	1.68402	4.50531	0	0	6.5932	3.04637	0	0	3.36799	2.17324	0	1.25166	3.04446	4.11768	0	0	1.99407	2.83182	1.04291	1.33557	2.85005	3.40444	1.43358	1.52918	3.84778	8.99659	2.11968	3.06269	3.45735	5.30912	0	0	3.04762	5.66125	0	1.3918
XLOC_000198	7.17035	10.5152	11.3277	8.67754	5.88728	7.00927	10.7843	9.77512	6.17303	11.4686	17.6307	13.0504	8.74869	9.13284	9.43459	7.7377	5.91606	9.37026	0	19.0693	12.0166	12.0408	9.53487	7.32169	8.44664	14.5865	10.8056	15.8674	8.14723	8.85946	10.6166	9.95543	6.82673	11.1047	8.91193	8.91929	10.649	11.1141	9.25243	9.09394	8.91325	9.52292	9.99044	7.15848	7.96489	10.3909	9.45721	8.55471
XLOC_000199	23.2799	32.9086	16.9109	24.4045	36.3525	24.981	17.8282	26.1704	19	16.6902	107.59	4.93281	29.7291	30.0816	19.0206	19.2497	38.0925	27.3319	73.4851	20.7864	35.5081	24.9535	18.1563	24.083	28.6633	29.163	12.1579	9.21812	28.3059	27.1699	18.1614	23.4381	22.7731	28.0768	18.5275	19.3496	40.4576	33.6581	17.8451	21.284	34.398	22.6634	11.6593	0	36.1466	30.1731	22.0985	26.5088
XLOC_000200	6.55989	6.09507	19.8166	15.0876	8.30417	6.06811	19.2129	14.565	11.484	4.46292	66.611	28.4671	7.425	8.32479	18.3314	17.4649	7.95128	4.73211	106.151	19.2684	2.72196	4.29398	17.0391	17.4351	6.24555	2.44363	25.2501	7.57414	7.45059	10.8373	28.7004	18.0242	5.77545	5.38647	17.1517	12.0815	3.58597	6.0774	16.5731	12.1377	2.73795	11.7293	37.3821	0	8.52989	6.81958	20.0148	16.2219
XLOC_000201	14.8117	11.6773	12.1698	8.81018	12.8939	10.9357	11.4173	8.89728	13.1159	14.511	31.1371	25.1596	15.2924	10.4748	12.4434	11.9411	9.77512	12.5115	84.6547	42.0005	14.1791	12.0526	12.2132	10.8772	10.3053	12.9895	8.78214	4.5688	11.966	9.95736	8.39365	10.0429	12.8225	10.8032	12.0167	12.7529	12.1622	13.351	11.7902	10.9829	13.8794	12.3801	24.3394	38.0668	13.3226	13.6882	11.4186	11.6706
XLOC_000202	13.7183	10.2531	9.80807	10.6998	10.5637	9.83472	9.57956	11.2094	10.4791	12.6958	32.3674	26.0518	12.442	10.1478	10.7407	11.192	13.8613	12.357	17.609	42.6577	10.722	12.7064	10.481	11.9513	10.8708	12.6914	9.73158	19.9772	11.9269	10.0535	9.73905	12.4058	13.294	12.5214	9.70299	9.78438	11.6454	13.9831	9.59412	9.06442	13.231	14.225	42.0076	34.7076	10.2706	12.9117	10.9586	12.0351
XLOC_000203	5.36046	8.71095	6.37095	4.23965	6.47523	6.40797	5.81237	4.73265	5.98105	9.70004	13.7562	0	6.50101	6.92624	4.47044	5.98484	5.98807	7.97225	0	0	8.01211	6.36312	4.34339	4.15779	6.10557	9.55305	6.48471	9.59697	5.38507	5.74899	5.62626	4.97535	6.11459	7.98418	5.15788	5.3314	7.18915	8.66875	4.06133	4.42334	8.67275	10.0323	9.36604	0	6.1969	6.55252	4.53329	3.51584
XLOC_000204	1.34739	1.44576	0	0	0	3.00038	0	0	0	0	0	0	0	0	0	0	0	0	0	0	1.82036	0	0	0	1.18945	0	0	0	0	1.49735	0	0	1.63286	1.46834	0	0	0	1.20816	0	0	0	2.33757	0	0	2.03736	1.04012	0	0
XLOC_000205	8.81594	6.70565	0	0	11.2423	4.92188	0	0	2.88218	6.52061	0	0	10.153	9.46339	0	1.09025	3.4418	4.91043	0	0	6.53503	3.628	0	0	7.84362	8.05627	0	0	8.09807	4.56564	0	0	11.0042	7.75609	0	0	9.32105	7.16057	2.27028	0	8.9743	4.30308	0	0	8.53431	7.70961	2.40803	0
XLOC_000207	26.6252	12.9498	4.82159	12.8453	30.0016	8.33332	4.50236	11.6379	22.4897	10.8828	10.2393	4.19336	26.2427	10.0864	7.04504	8.01268	41.7874	11.253	21.6299	22.4305	10.5735	10.9991	5.69044	6.48583	18.9867	11.3783	5.43878	0	28.5129	12.057	5.61322	7.16363	24.4119	10.5667	10.8397	6.36181	13.3152	11.2214	8.35643	7.67125	17.8527	7.72798	14.4268	17.4008	24.395	10.1671	6.45361	8.38519
XLOC_000208	0	0	0	0	0	0	1.18415	0	0	1.77579	0	0	2.0783	1.57233	0	0	0	1.92754	0	0	1.06901	0	1.58212	0	0	0	0	0	0	0	1.43928	0	1.81392	2.08112	0	1.12816	0	0	0	0	0	0	0	0	0	0	0	0
XLOC_000209	1.95935	1.74726	1.29722	1.02291	1.80537	1.44396	0	0	1.04973	1.94172	0	0	1.46636	4.30339	0	0	1.12025	1.74646	0	0	3.53373	2.57179	1.24031	0	1.74809	3.06515	1.17132	0	2.10116	1.96415	1.1566	1.01963	3.02664	1.72754	0	0	3.10296	1.26612	0	0	2.90835	1.97677	0	14.0735	0	2.42903	1.20585	0
XLOC_000210	21.8811	17.8911	4.47633	2.04581	37.8863	7.01318	4.67981	1.90122	19.4649	14.4384	0	0	29.1302	15.9175	8.09619	1.40666	12.7102	8.83931	45.7148	0	9.32066	12.2072	7.86191	2.29781	22.2562	11.8433	2.08279	0	20.0501	9.01296	2.21699	0	25.3103	19.2023	6.45967	1.757	10.386	13.2711	5.67856	2.22814	13.6584	13.893	0	0	25.6666	13.4209	5.03714	3.76959
XLOC_000211	18.7669	13.9832	5.3283	8.21556	16.2138	8.04799	5.54712	7.90208	19.7139	14.0495	0	0	21.3925	14.9517	6.20516	5.5395	19.2289	13.3639	0	26.2965	13.3977	15.3331	5.37744	8.05041	23.0495	11.2738	7.54857	4.64107	22.2996	13.527	7.90192	6.86996	19.6405	14.1372	6.01617	6.04254	12.8831	14.6596	5.09516	4.83154	11.9103	11.9653	32.606	15.7494	14.4394	11.5379	5.14901	6.99058
XLOC_000212	0	0	0	0	0	0	0	0	0	0	0	0	0	0	0	0	0	0	0	0	0	0	0	0	0	1.69507	0	0	0	0	0	0	0	0	0	0	0	0	0	0	0	0	0	0	0	0	0	0
XLOC_000213	15.3058	18.4085	6.66341	8.07447	25.9882	17.804	10.3868	9.1585	14.9516	24.8596	0	18.7508	18.8244	11.4009	9.85963	6.11376	15.3551	25.6039	0	0	23.8757	28.405	10.0556	6.11287	24.7844	30.0926	6.12029	0	15.2629	21.2063	6.25382	5.92873	24.5092	15.6698	9.08834	10.1539	23.6191	27.3845	7.46694	11.0053	31.1542	12.001	0	0	16.0428	18.9639	6.19058	6.51268
XLOC_000214	15.2284	10.3392	11.2083	9.53067	13.3795	8.90962	11.6852	10.1962	10.3876	14.532	24.6244	0	11.2474	14.9618	13.8612	12.7206	22.6729	16.1773	0	39.6924	12.2578	15.6014	13.5365	9.24055	17.2848	28.0166	10.3418	18.9451	15.539	11.9913	11.1471	9.17951	14.8473	13.6922	11.3203	11.3061	21.0312	14.3488	10.2026	12.9763	22.5243	12.8926	0	0	19.223	18.3211	18.2277	11.3383
XLOC_000215	0	1.61976	0	1.6723	0	2.07404	0	1.44245	1.14276	3.30748	0	5.80488	2.13692	1.53375	2.11429	1.44656	1.12225	2.98405	0	0	4.28438	3.30971	0	0	1.74341	3.79999	0	0	0	2.33495	0	0	2.36555	2.78573	1.31409	0	2.93155	1.55679	1.41428	0	3.67198	1.73545	0	0	1.93929	3.59177	1.02211	1.46338
XLOC_000216	1.8545	2.86666	1.79876	1.56895	2.36698	2.63979	1.90971	1.29155	1.88577	3.32837	0	0	1.25815	1.66385	2.72019	1.48012	1.96607	4.94067	33.572	0	6.18658	4.65085	3.02855	1.25041	1.53963	3.72652	1.80951	5.2505	1.5379	3.42383	1.77926	1.24036	2.75625	4.69284	2.97811	1.79703	3.94771	6.28059	2.27306	1.74929	6.41731	1.99933	0	0	2.43011	5.397	2.481	1.61326
XLOC_000217	68.5712	84.0479	47.962	92.6171	93.6794	91.4092	59.1681	85.9998	42.7003	72.061	51.4835	33.6806	63.1175	72.7292	60.8568	67.599	117.055	132.267	87.4224	131.323	134.588	121.951	73.0561	71.2809	91.7713	157.535	39.0796	52.4823	62.4547	100.581	45.4413	81.264	76.5846	111.176	50.2742	73.5888	130.312	104.755	60.552	77.4519	190.937	80.9995	80.3882	33.6806	83.0014	111.254	62.9646	73.172
XLOC_000218	8.67689	2.5477	6.06444	4.00111	7.71005	7.94784	4.26481	2.16453	6.62627	8.17416	11.0142	19.9081	10.2423	7.6364	5.69479	3.71296	3.61678	5.48843	0	35.5882	5.22079	7.73037	4.35027	1.48204	9.62522	5.12843	4.36436	0	11.1032	7.63955	5.70595	1.34533	7.85027	11.3262	5.60153	2.80799	3.82327	8.83148	8.50495	3.4926	6.8265	4.8339	0	0	9.48369	7.09329	4.8239	3.20641
XLOC_000219	8.36608	11.0238	9.03504	11.3554	11.7056	11.1508	8.88591	10.2935	10.8735	8.84468	38.6986	0	11.625	11.854	11.4525	9.0649	13.0567	14.6724	0	0	13.7802	14.6109	12.5308	10.0322	10.9822	15.9811	9.13619	0	10.9017	10.5355	8.62213	12.2624	13.8647	19.791	12.5988	10.2665	12.7573	19.5948	12.0937	11.7378	17.2323	12.1254	12.3557	10.6021	12.9951	22.5108	9.28338	12.7509
XLOC_000220	0	0	0	0	0	0	0	0	0	0	0	0	0	0	0	0	0	1.33765	0	0	0	0	0	0	0	0	0	0	0	0	0	0	0	0	0	0	0	0	0	0	0	0	0	0	0	0	0	0
XLOC_000221	2.42322	0	8.85419	3.4968	3.74515	1.34607	9.67713	3.27783	1.9732	2.93946	23.2793	4.16711	2.83484	1.88423	11.2818	5.53354	1.43944	2.28244	26.991	0	1.84805	2.13646	7.77416	5.01372	3.06327	1.97068	10.3906	0	3.37158	1.92168	9.89763	5.83279	2.9745	3.40647	7.08477	4.74125	1.67652	1.9765	8.44695	5.13698	2.86376	3.6341	12.3957	0	3.6745	3.13775	10.1986	4.32376
XLOC_000222	137.958	161.218	152.857	270.588	176.139	171.543	177.539	261.372	106.219	157.543	63.811	269.866	180.689	188.435	175.996	227.568	131.106	209.529	125.988	179.881	210.13	244.959	194.99	268.067	180.844	265.876	167.967	140.254	152.133	220.622	194.216	328.146	156.927	186.687	168.377	272.167	207.122	236.167	179.767	274.901	222.402	140.676	64.3491	275.724	172.798	178.186	189.517	265.729
XLOC_000223	64.1768	73.7141	61.8205	44.4145	101.672	75.404	73.0875	45.9409	71.1055	69.5919	0	0	69.8347	72.8076	65.1643	57.2829	80.4503	76.793	142.371	53.6857	74.9678	77.7929	82.0101	49.7362	81.0538	87.3728	52.467	14.1662	65.5812	78.6065	57.293	64.2234	62.0239	88.1647	80.0428	61.9087	67.2998	90.4997	74.5465	57.6303	86.3367	48.9748	35.1608	0	79.2065	70.1532	57.4715	67.4196
XLOC_000224	4.21348	1.55415	4.70506	10.8691	7.52863	4.30862	3.67735	11.7714	6.70268	3.2867	0	0	8.14119	6.23462	6.75873	12.3725	3.17973	1.41887	0	0	5.34319	1.95458	8.96198	1.55337	11.1022	4.08024	3.69772	0	6.3151	6.18571	5.18546	2.22751	1.30755	2.0961	8.82503	3.31684	0	0	9.46541	4.58717	3.04645	0	0	0	7.35741	3.23786	11.1034	2.46987
XLOC_000225	102.835	136.519	87.2242	72.2896	144.344	111.159	83.6952	79.159	90.7944	137.786	0	17.5425	111.074	124.764	83.3093	87.0897	117.42	130.052	0	0	140.067	124.516	91.2663	59.2926	128.826	241.261	52.6211	0	95.8716	134.911	65.7769	77.1991	119.642	150.948	93.6849	96.6048	145.515	156.261	88.3645	93.9162	191.872	108.113	0	36.2625	152.813	132.384	102.43	91.7814
XLOC_000226	0	3.25395	0	3.92449	1.03237	2.69537	2.09763	3.0544	2.69183	2.61292	13.5601	0	2.28951	2.46902	2.21155	4.07927	2.46433	2.80099	0	0	3.21026	4.36195	2.28855	2.96123	2.95793	2.96982	2.58793	12.9415	2.49445	3.91353	2.82567	1.67826	2.94467	2.94319	2.65416	3.84764	3.40493	2.76906	3.01397	4.49343	3.73012	3.93051	0	0	2.06089	4.86819	1.92732	3.08946
XLOC_000227	0	0	2.70438	0	0	1.22528	3.4681	0	0	0	15.0247	0	0	0	3.65433	1.2746	0	0	0	0	0	0	1.89915	0	0	0	1.39153	0	0	0	1.85398	0	0	0	2.70893	1.22658	0	0	1.42482	0	0	0	0	0	0	0	3.59494	0
XLOC_000228	0	0	0	0	0	0	0	0	0	1.18176	0	0	0	4.95207	0	0	1.79652	0	0	0	0	0	0	0	0	0	0	0	0	0	0	0	0	0	0	0	0	0	0	0	0	0	0	0	0	0	0	0
XLOC_000229	8.57528	2.99371	0	1.06182	14.8124	5.44878	0	0	6.24156	8.65822	0	0	8.94273	7.78978	0	0	11.3962	10.4945	0	0	7.34645	11.7193	1.04706	0	10.0984	7.92321	0	0	7.16795	5.54544	0	0	8.32701	7.88702	0	1.66781	4.10212	10.3407	0	0	15.0868	4.46216	0	0	10.2677	12.6814	0	0
XLOC_000230	2.58226	0	3.26013	1.35636	1.88695	0	2.50593	1.82935	2.27993	2.3354	6.19873	7.70025	2.02346	2.37936	4.77233	5.6453	1.44982	1.564	0	14.3316	1.56127	3.09833	5.2414	2.41383	1.81069	1.30977	1.7126	0	0	1.36738	2.25164	1.02643	1.93336	1.49019	9.18377	4.96062	0	2.74408	8.38908	4.45732	2.39868	2.20137	181.823	0	2.91753	2.13972	10.1268	1.88555
XLOC_000231	13.7972	21.1998	34.5436	29.7633	14.4612	21.7555	33.1601	31.5492	23.2075	13.3736	62.5549	25.9697	13.0195	14.6649	32.2732	31.6002	13.277	13.202	28.8475	20.6974	14.5206	15.3479	26.9674	39.5368	13.3533	14.3286	36.9036	25.964	12.5438	14.9245	34.7952	41.4139	14.9934	18.3756	30.4239	37.5339	11.8786	17.3768	29.8722	39.264	10.5162	20.6032	22.7494	66.8403	15.9915	12.9641	24.7966	37.803
XLOC_000232	0	0	0	0	0	0	0	0	11.8787	0	0	0	0	0	0	0	1.88659	0	0	0	0	0	0	0	0	0	0	0	0	0	0	0	0	0	0	0	0	0	0	0	0	0	0	0	0	0	0	0
XLOC_000233	3.50747	0	12.1409	1.56593	3.43483	0	10.5558	1.96571	4.108	1.05978	31.2649	0	8.34021	2.73177	5.23774	6.06643	0	0	0	0	0	0	4.42889	5.35838	4.825	1.34785	7.48043	4.03328	6.71987	1.60786	7.02338	4.31216	2.16174	0	4.2852	4.9029	1.44224	1.51928	3.87378	4.8896	1.56634	1.27373	35.0993	35.9094	4.13813	0	1.61522	5.27132
XLOC_000234	0	4.74297	0	0	2.02545	3.65814	0	0	1.07827	2.07165	0	0	2.59711	3.27475	0	0	1.04263	1.50173	0	0	2.26336	1.42226	0	0	2.11039	3.11849	0	0	1.26293	2.83625	0	0	0	1.45454	0	0	1.00271	1.5113	0	0	0	5.63263	22.1283	0	2.17523	2.63876	0	0
XLOC_000235	1993.58	1757.38	0	0	2517.85	630.238	0	0	1308.38	1601.43	82.9256	126.566	1871.34	1562.93	3.07905	0	805.307	1395.78	0	57.8153	792.309	1245.48	0	0	2242.38	1975.36	0	31.6561	1561.86	1081.36	2.01872	0	2131.47	1239.87	0	0	1082.9	1109.88	1.80628	0	1210.73	785.82	0	0	1451.36	1381.78	0	0
XLOC_000236	0	0	0	0	0	0	0	0	0	0	0	0	0	0	0	0	0	0	0	0	0	0	0	0	0	0	0	0	0	0	0	0	0	0	0	0	0	0	0	0	0	0	0	25.9061	0	0	0	0
XLOC_000237	23.3316	28.5045	20.5911	34.0091	28.768	25.8115	17.3912	29.357	23.1198	19.78	9.92531	14.8999	22.2608	23.8155	19.4525	18.7123	31.9617	37.2509	0	11.6347	31.8728	32.7385	17.4564	25.8438	24.4499	27.5938	19.8867	16.7249	25.0745	25.6266	14.1924	26.2104	22.0315	27.5436	18.2042	23.5163	31.9498	29.0261	17.149	21.4329	36.125	23.2926	64.1221	13.2939	26.5465	26.6864	16.722	25.7824
XLOC_000238	24.3763	14.5657	15.6177	12.9341	20.7383	15.1482	13.961	14.2029	22.8905	13.7652	24.1133	21.3767	29.9069	20.2837	13.3072	13.0019	22.2729	13.7743	0	6.78087	13.6946	16.067	13.383	13.252	22.2198	7.78107	13.173	9.64359	24.0298	16.6274	12.8647	11.3842	20.9304	17.302	14.2564	12.0211	14.3267	15.2259	13.471	11.6077	14.6932	12.4655	7.17829	22.7335	21.1421	15.2015	14.3932	13.6036
XLOC_000239	7.92037	6.3739	7.46755	11.0539	8.90754	11.3833	9.1873	11.7997	10.6529	5.44011	21.6116	23.5405	7.82216	7.30049	7.1079	9.55989	8.95135	8.7607	0	6.11112	7.74049	8.15917	7.84721	14.229	8.30592	6.03973	9.2341	17.8769	8.25093	8.48427	9.89605	12.9291	8.75001	7.58382	8.68466	10.0179	8.23554	9.35945	8.67542	9.58801	8.46573	7.17508	7.41091	62.0914	8.53821	8.28284	6.92009	11.6372
XLOC_000240	29.8437	62.6815	34.7071	55.7585	47.5983	77.707	40.4103	55.6702	30.9988	49.618	38.5093	39.45	29.7812	49.3714	32.9462	38.1168	48.2177	95.1371	0	21.5068	68.3414	92.592	42.3889	44.9353	48.9457	89.754	30.2815	11.1178	34.702	72.8033	37.3381	54.4936	51.5051	112.219	41.4674	44.5277	71.1371	105.357	41.4865	49.7723	74.671	45.8821	73.45	76.45	43.1197	93.9642	35.0566	48.9115
XLOC_000241	1.79524	0	0	0	1.27168	1.61268	0	0	2.8222	0	0	0	2.11666	2.49786	0	0	2.19881	1.98806	0	0	3.46485	1.09574	1.10397	0	1.35405	1.92056	0	0	2.61496	1.20015	0	0	1.36974	0	0	0	0	0	0	0	2.08341	0	0	0	1.84838	0	0	0
XLOC_000242	36.9125	54.4447	15.6777	18.1277	33.3333	59.3761	13.8006	17.8724	69.478	26.8515	78.8543	76.4483	41.9081	50.9597	17.3586	29.2769	80.7988	19.9195	0	53.8929	41.0248	23.6299	15.2837	26.2921	27.4957	12.7883	12.0949	0	55.086	29.2931	10.3425	21.8543	47.081	16.5881	20.9358	23.2234	64.0879	18.9846	18.9778	23.1587	19.2408	36.8507	24.8348	104.541	36.3719	23.1947	23.3317	26.3875
XLOC_000243	3.99174	12.7865	2.92433	5.46521	3.40619	11.2106	2.26549	7.41709	29.8243	12.6158	48.3012	11.4518	10.8926	19.2292	2.12739	3.83828	11.2336	19.8459	0	0	9.06298	13.2399	3.89985	3.21895	9.15618	13.3822	4.28079	10.9206	9.67645	9.72882	5.65209	0	7.03746	13.8518	9.70687	3.99119	9.40961	13.4226	9.41658	5.35685	4.59695	9.71344	49.9979	0	10.7594	6.02245	7.03589	3.31114
XLOC_000244	10.0583	8.22586	9.62614	12.4031	8.15503	13.1517	9.39546	12.7158	9.49657	10.586	78.5566	32.5298	9.49665	9.09405	9.3009	11.0948	9.2407	10.078	25.1673	40.8662	9.60245	11.6424	8.84353	11.9044	9.79068	8.58174	10.5512	14.0623	10.0212	10.2716	9.81584	10.8698	9.30277	9.06171	9.25161	10.7244	9.13282	11.282	9.33227	10.1369	9.90687	13.4826	51.4117	45.58	8.85028	12.3542	9.28828	11.9223
XLOC_000245	1.939	2.95998	1.22534	1.55707	1.54441	3.10716	1.41746	1.66118	1.78623	3.46531	0	0	2.3362	2.49128	3.15296	2.45519	2.53175	5.25745	30.5615	0	5.48393	4.32332	2.01419	0	0	6.4436	1.58479	5.6088	1.38532	4.24481	1.28133	1.6022	2.09781	4.10399	1.38101	1.99091	4.17303	3.67852	2.75485	1.93242	6.60898	3.28871	29.0565	0	3.13547	3.40519	1.48795	1.52615
XLOC_000246	0	2.87225	1.08489	2.7659	0	0	1.0352	1.07474	0	0	0	0	0	0	0	0	0	0	0	0	4.18684	1.07865	0	0	0	5.16288	2.14348	0	0	0	1.54439	0	0	1.26205	1.44726	2.1066	3.53132	1.06294	1.0727	2.13268	0	1.3392	21.0256	0	0	0	1.84593	0
XLOC_000247	113.295	1576.26	94.4804	278.25	152.729	288.093	82.1493	248.434	90.8168	218.853	126.794	152.414	91.9369	412.893	52.2066	257.125	145.557	608.043	0	79.4238	806.823	578.506	83.0739	21.9408	207.634	1692.35	143.987	103.885	124.091	417.927	185.893	50.7855	87.1215	207.866	112.177	320.443	1076.51	215.714	114.896	291.029	208.327	821.518	390.648	823.131	147.042	285.579	319.938	52.8726
XLOC_000248	5.63637	24.516	1.48012	6.95012	1.71071	78.6972	1.83944	0	70.6059	5.28919	0	0	4.22721	27.1081	3.47624	0	47.8139	18.9215	0	0	13.2837	19.1859	3.40601	0	6.18794	22.197	0	0	11.8243	82.5799	0	0	12.2834	17.1504	6.26941	1.20135	50.8221	25.4593	4.80371	0	22.0002	4.39481	0	0	1.76553	36.5188	10.0938	4.83051
XLOC_000249	17.3053	26.1374	10.5192	8.34969	17.7993	11.1978	8.42867	7.42687	17.1356	13.8493	0	16.3046	11.4902	13.1485	16.7146	12.3604	12.2943	9.63445	0	0	11.2598	9.13936	12.8634	12.9837	11.108	8.00014	13.618	0	11.0613	11.953	15.7635	14.11	9.54583	11.9785	10.9934	7.9425	12.6724	10.5056	11.66	6.78531	5.2561	17.3063	37.5534	0	13.1399	8.96552	11.8192	10.433
XLOC_000250	17.6154	14.8725	5.88665	8.07731	20.4386	12.9278	6.45515	7.81873	16.6887	14.6429	16.122	19.9719	20.6675	16.5003	8.09918	6.28507	19.4155	20.5096	0	0	13.6545	18.7932	10.2545	5.59807	20.3001	20.4486	6.44796	0	18.2676	13.7514	7.52184	6.47581	20.0546	15.6873	9.50798	6.26065	11.6661	18.0693	6.61426	6.6167	21.1904	12.1783	0	0	20.3758	14.9742	8.01932	7.27448
XLOC_000251	11.5689	5.63546	0	0	10.2242	22.2865	0	0	5.31702	4.88545	0	0	3.81789	16.1794	0	0	26.2894	23.3709	0	0	15.9303	28.8353	0	0	6.51918	13.0409	0	0	6.18186	17.6155	0	0	3.04539	15.0118	0	0	2.34851	18.6807	0	0	9.36518	2.78169	0	0	9.26289	14.7495	0	0
XLOC_000252	23.7685	21.8713	1.9044	5.89871	51.4585	9.41373	3.009	5.24089	12.3391	14.0159	0	11.6056	15.0062	15.3438	3.29226	4.387	18.4457	12.2226	0	0	24.3406	9.68372	4.86248	2.74051	23.7052	15.4388	2.22479	16.6606	20.6224	8.6702	2.52822	2.52495	13.6526	12.3707	6.5395	3.16934	26.407	9.9463	5.65611	2.07503	21.4097	7.52244	0	0	36.3942	7.7397	6.76822	2.63647
XLOC_000253	14.2266	0	0	0	2.1912	42.727	0	0	19.4005	12.0192	40.1286	0	22.9718	152.191	0	0	195.942	95.0138	0	0	60.9337	113.599	0	0	40.2287	14.0024	0	0	40.826	77.6214	0	0	6.31954	24.7592	0	0	0	51.7797	0	0	11.4391	4.51763	0	0	21.6749	60.8906	0	0
XLOC_000254	890.8	1050.54	3.237	0	1962.12	207.983	2.11409	0	555.13	775.805	41.3299	104.461	1090.81	607.933	2.48564	0	167.039	229.03	126.082	140.628	244.805	403.115	7.88664	0	1531.85	644.523	0	0	1013.86	287.406	0	0	803.023	232.784	6.35365	3.03996	387.735	307.255	7.59414	6.0235	600.047	492.294	123.297	0	1030.24	441.019	2.144	3.33313
XLOC_000255	10.5642	9.42269	7.15796	10.3156	10.4787	7.96981	7.0349	9.47407	6.61709	8.17133	17.4316	0	8.60608	9.50203	7.73725	7.02892	13.5231	10.2379	0	0	15.2708	11.0536	8.62107	9.36385	10.3194	10.2025	7.51038	3.40571	10.2659	7.86258	7.15757	9.57823	11.9787	10.1663	8.17818	7.35698	14.1868	10.968	7.82381	9.04012	14.3759	10.0043	24.8664	15.9139	10.9127	10.2618	7.65576	10.165
XLOC_000256	47.4731	27.1511	35.6097	27.2373	61.4178	35.8603	37.7363	20.9032	46.3685	26.4031	26.2696	38.4568	50.1972	34.071	50.3116	40.3656	57.1728	42.6043	0	0	32.4133	41.1973	44.6148	28.5184	54.0068	24.5552	30.3432	18.9755	41.6261	28.3216	36.2503	27.4161	42.0448	43.3063	51.2001	35.1864	26.4543	41.3434	46.326	40.8085	43.1995	21.4935	22.0005	19.9043	58.7793	36.3177	45.2187	29.947
XLOC_000257	4.53362	6.12015	4.34884	6.45541	4.09174	4.00523	3.21505	5.77906	3.64201	4.75418	18.917	0	4.17253	4.1694	3.20247	4.23941	4.30865	4.97546	0	10.7456	4.6963	4.78607	3.61615	4.57345	3.75704	5.16872	3.82309	9.47006	3.52066	4.21343	3.37062	5.2477	3.93855	6.00895	4.42656	4.85223	5.24191	4.76337	3.99997	4.5037	4.33366	4.58913	0	0	3.28079	5.09155	4.11559	4.09256
XLOC_000258	15.6466	25.8496	22.0124	33.6909	27.1966	32.497	24.7559	30.2606	17.335	24.5948	30.5499	42.1707	20.724	25.3604	17.2192	32.5137	26.9602	53.0403	130.392	26.144	49.5385	31.7582	22.7984	27.8016	24.7499	41.1165	22.0591	3.40357	21.2046	37.5827	20.6773	33.4476	28.2192	45.6645	20.9231	30.0507	36.0671	33.0108	23.2955	27.2569	41.5116	27.2074	29.6625	19.9905	24.2011	32.2678	25.3688	30.4357
XLOC_000260	1.29159	1.71564	0	0	0	5.69219	0	0	0	2.17165	0	0	1.28066	2.59455	0	0	2.35978	4.90284	0	0	9.35171	4.50714	0	0	1.25372	5.02176	0	0	1.77041	3.00765	0	0	0	7.43926	0	0	1.41859	2.46774	0	0	2.83562	2.38878	0	0	1.87436	3.63957	0	0
XLOC_000262	4.53642	5.30771	8.10214	3.92109	3.18393	6.72515	7.06433	5.77664	5.66678	10.637	58.0966	21.3497	3.61856	6.58994	7.50598	5.94962	2.7151	9.86109	75.975	13.0277	7.07913	9.53136	5.83324	5.50081	4.84823	9.44927	7.9967	15.4023	4.86946	7.61634	8.23712	5.87328	3.232	13.7669	5.76319	5.78332	8.0969	11.8	5.63226	5.74118	8.96137	8.95888	0	14.2101	4.77502	10.8628	6.62866	6.82822
XLOC_000263	1.36297	0	2.92277	3.64558	0	0	3.16987	2.39332	0	0	25.0846	16.8592	0	0	1.59058	2.40459	0	0	14.2833	1.78343	0	0	1.78021	2.26413	0	0	1.12755	20.216	0	0	1.05949	1.31852	0	0	2.06481	1.09412	0	0	1.71174	0	0	0	17.6426	22.4833	0	0	1.57865	2.30923
XLOC_000264	0	0	2.33676	3.67762	2.46644	2.77302	3.44189	3.82437	0	0	27.8912	8.02355	1.40204	0	1.66687	1.30343	0	2.86098	0	26.3644	0	7.75102	4.05482	1.58318	1.91405	0	1.34574	17.7118	1.24284	1.26649	0	5.62279	2.92341	5.24	0	3.29402	1.80988	0	1.29987	2.0977	3.98649	0	17.916	0	2.96231	0	1.46068	3.86103
XLOC_000265	19.0569	33.8992	10.3312	9.20923	23.7278	10.3687	10.3338	10.0798	12.1524	16.8071	0	15.0272	17.2192	19.1563	9.84649	10.8678	26.33	13.287	0	8.84633	17.3746	14.3397	8.94922	8.62837	18.5476	24.8962	9.67039	5.44869	19.1284	13.1227	9.98535	8.92404	23.4798	12.2591	8.18892	8.00038	19.5746	13.8592	7.99777	7.89088	19.4186	27.81	22.5311	19.4992	19.4687	15.479	8.85101	8.51289
XLOC_000266	16.1901	23.9803	13.1778	11.135	23.7656	36.6734	13.6595	11.499	21.4484	51.7091	41.5074	17.8721	32.1838	57.9273	15.6806	21.2555	26.7345	56.5445	27.3319	42.5908	66.9005	65.6416	18.0585	17.6046	28.2688	75.1916	14.9948	11.4817	22.6064	33.497	13.8635	19.1386	25.9055	79.0777	12.5685	18.4064	77.2436	62.2533	15.8288	19.6395	69.7325	36.8298	12.3852	28.564	33.9595	62.0762	18.5433	22.3674
XLOC_000267	1.69685	1.32285	3.15406	0	1.28809	1.66041	2.96158	1.1568	1.92732	4.31768	5.04968	3.0145	1.78423	1.65888	2.18209	2.09085	0	1.45626	0	12.672	0	1.19728	1.92395	1.74112	1.03739	0	3.85127	6.44239	1.74375	1.46051	3.60219	1.45556	1.34528	2.27729	1.72726	1.28263	0	2.91466	1.66137	0	1.35209	3.36151	13.2567	0	1.34081	2.42798	1.53709	1.1307
XLOC_000268	16.5341	14.2242	5.77629	6.59698	15.6415	13.2931	6.65963	5.70658	19.0247	14.5837	7.31482	11.5937	17.8604	19.6916	7.37236	7.37119	23.0176	13.888	0	8.81573	14.1864	14.0656	9.0211	6.61114	15.8367	10.281	6.7846	8.84943	18.0025	11.6687	6.24436	6.9581	16.8082	8.31517	8.7055	5.43205	12.608	11.2551	8.47541	5.62954	14.2119	14.3835	0	0	14.2145	10.4858	8.79783	6.96011
XLOC_000269	8.71921	19.0724	2.67014	6.68852	22.3359	11.9499	4.43359	6.39118	14.0976	11.5362	0	0	14.8771	10.4576	3.89175	6.13128	10.2807	23.4234	0	63.27	14.4826	17.0261	2.82592	1.54241	10.9935	21.1323	5.18396	0	11.2806	19.8718	4.59506	3.41826	15.7547	26.7562	5.71426	7.2586	13.3883	7.89715	5.33345	6.2066	14.0427	13.5666	0	0	18.5466	21.5205	10.146	2.82206
XLOC_000270	5.43357	6.45409	0	2.1581	1.28957	6.29146	0	3.07008	1.10263	1.58963	0	0	2.08456	6.7802	0	0	10.5648	1.77541	0	0	6.16255	9.2254	1.3546	2.64977	7.25255	3.13937	0	0	1.16478	3.00912	0	2.41556	2.43628	2.41878	0	2.22237	10.406	7.25495	2.3104	3.41327	9.61533	0	0	0	6.65399	4.0752	0	2.76718
XLOC_000271	49.5802	20.3658	4.40253	26.377	43.0262	76.5456	6.33686	31.5993	117.384	12.6744	28.3705	42.5465	82.3223	43.9556	7.65191	14.8998	265.806	19.1031	0	10.9265	29.7793	17.0429	5.07428	17.1434	31.421	5.51663	5.66458	11.3701	95.2284	53.5642	7.1886	14.4804	86.7204	14.2442	7.85007	16.2481	64.3012	16.044	6.6488	15.8787	14.5248	15.1453	27.3881	0	58.3685	17.6007	10.1953	18.9486
XLOC_000272	4.31832	1.6846	3.36258	8.46157	3.29133	4.08902	5.92748	9.9978	2.81811	1.88408	0	0	2.55419	1.66379	5.45339	6.84642	4.56378	7.58305	0	0	6.29615	5.43937	2.68235	4.65087	2.61818	2.60494	4.28331	13.2581	2.72276	5.63285	3.9361	3.76752	3.66591	6.30754	6.91487	2.41971	3.95661	3.19621	3.3041	3.7296	6.19399	2.62171	0	0	3.30751	2.26263	5.32315	7.53962
XLOC_000274	0	0	15.1573	3.74166	0	0	13.6696	3.95491	0	0	47.9244	0	0	0	16.0498	4.87924	0	0	0	54.6299	0	0	15.2306	13.0558	0	0	13.3971	33.3845	0	0	12.1136	18.2164	0	0	8.17363	6.66465	0	0	7.8183	4.95987	0	0	61.9154	30.1784	0	0	9.53773	9.21002
XLOC_000275	6.89603	4.15316	2.91542	3.67585	7.17976	13.2827	2.898	4.28993	15.9628	7.13628	9.70192	19.245	10.2766	11.8698	3.13818	4.64964	5.96427	11.0306	0	0	13.5487	9.08903	4.26384	2.71615	6.61893	3.68324	4.05435	0	7.0249	6.90355	2.8932	3.25729	4.49168	7.59532	5.24456	2.95894	3.13433	7.43409	4.16131	4.53716	7.33227	4.82533	29.0059	11.6657	7.77465	7.20752	7.18238	3.03287
XLOC_000276	4.12802	7.04783	4.33352	1.26089	2.18212	3.83629	4.40805	1.49724	7.91124	2.86519	0	7.04859	2.91309	3.70174	5.78241	2.3055	2.88983	1.77051	0	0	0	2.55968	2.51607	3.2512	3.21735	0	7.2111	3.06887	3.84304	5.39402	6.97618	4.68769	3.08453	2.64114	3.15365	1.90312	1.35469	3.81437	3.8151	2.70052	0	4.61271	43.689	22.0394	2.6211	1.98248	4.91232	2.45346
XLOC_000277	26.5364	20.0714	20.0089	28.0781	23.9123	23.6171	17.4399	22.2308	25.4412	15.9505	24.336	19.0443	20.6685	14.7341	17.6427	22.0069	29.881	24.5625	38.8432	51.2429	29.0374	24.6511	23.0526	24.0516	24.6375	32.8707	17.7068	20.4241	23.5882	26.8525	16.4637	26.9352	29.4669	21.9533	17.1337	19.9733	32.6032	27.729	21.4202	24.509	27.925	18.1636	27.9877	0	17.7077	23.2613	19.9389	26.209
XLOC_000278	1.34526	0	0	0	2.11852	2.01388	0	0	10.5204	10.8274	0	0	5.00682	4.54903	0	0	2.3142	0	0	0	12.696	1.19611	0	0	4.93532	1.3644	0	0	9.0997	1.06659	0	0	2.05306	1.90753	0	0	2.00648	2.27506	0	0	5.92056	13.856	0	0	3.54275	1.12917	0	0
XLOC_000279	9.4662	7.90017	7.6898	12.192	14.8329	10.4685	7.34544	13.0603	7.49874	8.14539	27.4499	0	6.11388	7.36251	6.27239	11.7869	15.6609	10.294	0	33.4385	12.9277	10.7875	6.40241	13.3571	7.53714	10.989	4.95005	0	9.11766	9.82626	5.55745	9.62847	7.24461	12.4366	6.16689	8.67656	13.1999	8.49131	6.45403	9.93752	13.1926	8.9836	0	0	12.2734	10.0074	7.18897	14.981
XLOC_000280	89.2034	74.5252	24.9347	16.4466	103.64	33.9395	31.7475	17.1989	72.1749	81.8418	48.803	30.728	112.107	43.5467	39.1469	28.506	75.3984	37.5785	36.4599	124	36.3186	41.8131	35.8323	21.6982	74.3482	63.7201	35.5616	29.1842	92.3856	44.4795	38.1647	18.8268	75.7152	45.1401	34.3011	22.1317	39.4389	36.9222	33.2048	24.6706	65.1024	110.624	94.1523	32.529	100.357	45.5091	33.0715	18.1734
XLOC_000281	0	0	1.57931	0	0	0	3.77314	0	0	0	0	0	0	0	19.8836	1.20513	0	0	0	0	0	0	13.3863	0	0	0	3.08593	0	0	0	2.28612	0	0	0	15.561	1.53003	0	0	15.3129	0	0	0	0	0	0	0	43.2804	1.24898
XLOC_000282	5.06023	2.50704	0	0	3.87741	108.536	0	0	1156.88	0	0	0	7.09723	21.2709	0	0	109.768	2.37307	0	0	55.4514	1.31405	0	0	16.8633	0	0	0	19.1447	16.9551	0	0	38.1642	10.7438	5.10401	0	170.383	5.75051	2.22703	0	1.15576	2.50403	0	0	1.99347	2.48088	0	1.04008
XLOC_000286	10.4452	2.54604	150.652	81.9298	12.6223	7.92289	161.069	78.3975	10.2111	7.1279	84.4103	118.273	10.9705	14.4695	138.349	101.206	9.22131	17.2685	128.071	94.4114	8.23267	12.4216	136.219	138.366	14.415	1.06813	105.039	41.1118	9.96974	15.8325	110.628	180.755	7.56218	18.3049	128.521	64.093	7.18336	12.4182	145.922	83.5561	17.3994	1.05779	40.6378	138.998	14.0394	13.8601	83.6602	215.877
XLOC_000287	37.4565	43.7447	47.6051	45.8448	37.5621	50.7328	58.6096	42.6447	33.637	67.0745	114.666	102.105	33.2796	41.7498	56.0614	53.5322	30.7133	62.8245	108.364	121.526	52.5118	68.063	49.8878	45.4582	36.1761	74.87	42.8814	70.8316	35.5936	55.7392	52.8982	54.6924	50.1823	94.6027	40.9681	49.3392	56.4459	77.1594	40.7647	49.7518	67.2658	61.5269	26.7669	46.9341	37.455	60.5418	50.9442	55.5261
XLOC_000288	0	0	3.7513	3.14057	0	0	3.76197	3.55141	0	0	22.6815	27.0541	0	0	1.55285	4.50537	0	0	0	0	0	0	3.21784	9.39481	0	0	2.49216	0	0	0	2.83061	3.28482	0	0	1.27408	3.32433	0	0	1.82903	4.29169	0	0	0	0	0	0	0	4.99547
XLOC_000290	0	1.68626	0	0	0	1.2102	0	1.81417	0	0	0	0	0	0	0	0	0	0	0	0	1.55977	0	0	0	0	0	0	0	0	0	1.22143	2.27522	0	0	1.65782	0	0	0	0	0	0	0	0	0	0	0	0	0
XLOC_000291	0	0	1.57899	0	0	0	1.48414	0	0	0	0	0	1.34299	0	0	0	0	0	0	0	0	0	1.39098	0	0	0	0	0	0	0	0	0	0	0	0	0	0	0	1.6892	0	0	0	0	0	0	0	1.07707	0
XLOC_000292	5.96517	6.45056	0	0	5.64802	15.199	0	0	14.6861	2.63504	12.3331	0	34.0914	68.3029	0	0	47.7777	18.4519	0	21.806	47.0294	16.5123	0	0	14.0178	1.39061	0	5.22468	27.3619	40.0275	0	0	0	2.24301	0	0	0	1.39275	0	0	7.29631	1.88014	0	0	31.508	14.5459	0	0
XLOC_000293	14.6791	3.79957	2.57175	3.17672	15.1905	7.23512	1.00759	3.20958	5.56127	7.68974	25.9124	18.8639	12.706	16.6113	2.79987	0	19.2253	6.35859	0	0	8.0396	15.5256	1.80383	2.84485	9.3587	4.92825	1.15504	0	11.0047	5.59129	0	1.93001	14.1038	5.46606	0	3.68194	11.4169	9.6999	2.4701	3.98865	14.5699	3.86992	0	0	14.6699	12.1134	3.48801	2.02467
XLOC_000294	3.08148	2.07106	1.73365	11.8502	3.4462	5.5736	2.18355	10.9103	2.83613	1.49811	0	6.52039	3.05161	3.28259	0	4.57951	3.87048	3.68071	0	12.1556	3.35678	3.67528	2.9662	2.03116	5.01008	4.83082	2.15518	10.351	1.4737	3.66091	2.48476	1.85486	2.94443	6.48157	3.12234	3.78855	1.76915	7.0917	1.68867	3.50846	1.69801	2.05105	15.7319	0	4.14978	3.20024	4.81291	4.51465
XLOC_000295	0	0	42.3805	47.5701	0	2.14723	38.4164	50.3608	2.00735	0	23.6303	25.6181	0	0	28.9725	63.7703	4.04546	0	0	126.894	2.38701	1.86142	36.3292	56.4387	0	0	23.481	68.6866	0	1.68031	16.5905	98.0329	0	0	42.7449	105.842	1.26562	1.94707	42.6175	107.619	0	0	35.3451	77.0298	0	0	24.91	48.751
XLOC_000296	0	0	3.67934	7.30289	0	2.00072	4.14841	7.45976	4.04981	0	8.8491	5.13546	0	0	3.20265	5.83913	2.27266	0	0	0	0	0	2.85243	6.39178	0	0	3.61023	7.31849	0	0	2.79952	10.8009	0	1.70946	6.09265	6.04978	1.00075	0	4.79287	5.71958	0	0	12.9353	0	0	0	3.81868	9.04636
XLOC_000297	6.7529	3.9925	0	0	9.34819	2.74878	0	0	0	1.5026	0	0	1.68532	0	0	0	1.16129	0	0	0	1.63294	0	0	0	4.77544	2.19633	0	0	6.04853	2.58412	0	0	3.69944	0	0	0	0	0	0	0	6.57586	0	0	0	3.28802	0	0	0
XLOC_000298	15.2488	16.8579	20.3217	20.154	17.9561	20.3706	21.7506	18.3564	19.3718	16.0393	44.4811	10.7111	13.8566	21.6124	19.2798	26.7065	17.5336	19.0075	70.7871	52.0203	17.6384	17.733	21.7817	26.5509	16.0275	16.2628	23.8033	23.4061	16.3007	18.1022	28.1595	26.4656	14.3567	23.1123	18.6326	23.9847	16.8503	25.784	19.9953	22.0353	15.6464	17.9626	33.7648	29.7741	17.9458	21.8945	22.9822	27.6729
XLOC_000299	10.9679	8.74919	20.2138	18.6064	27.3011	24.7298	19.4549	17.3245	11.8056	13.8602	23.3468	45.2183	18.7281	32.0568	16.2225	43.4243	19.1412	18.9771	0	29.3824	21.9564	23.7814	23.5065	19.075	13.4198	7.65423	24.8867	13.6763	11.1927	23.0083	24.4909	25.4559	18.0011	30.0332	12.97	20.9965	6.61314	36.3896	18.7788	24.8145	11.6674	12.9713	0	33.6454	12.6692	41.6028	16.227	14.5216
XLOC_000300	0	0	0	0	0	0	0	0	0	1.07363	0	0	0	0	0	0	0	0	0	0	0	0	0	0	0	0	0	0	0	0	0	0	0	0	0	0	0	0	0	0	0	1.67069	0	0	0	0	0	0
XLOC_000301	0	0	0	0	0	0	0	0	0	0	0	0	0	0	0	0	0	0	0	0	0	0	0	0	0	0	0	0	0	0	0	0	0	0	0	0	0	0	0	0	0	0	0	0	1.07228	0	0	0
XLOC_000302	6.45576	2.30311	2.52371	3.07528	8.86397	1.05181	2.79765	2.27952	3.32054	0	0	0	3.14462	0	3.44963	1.76299	6.63614	1.06683	0	0	0	0	4.91315	2.29853	3.92815	0	4.84932	0	6.87199	2.31569	3.42266	1.93516	0	0	1.70946	0	0	0	3.50672	1.46253	0	1.31934	0	0	3.95754	0	1.15648	2.31679
XLOC_000303	2.53819	4.22796	1.80366	2.86536	3.33922	2.13977	2.50973	2.58162	3.05316	3.38242	0	0	2.46766	2.89099	2.38212	2.67342	3.02171	1.92941	0	0	2.49706	2.26992	1.69213	2.68563	2.47497	2.39235	2.19923	5.73499	2.49418	1.7593	2.59032	3.20154	2.34567	3.96806	2.0067	3.86422	3.67368	2.24003	2.12697	3.7446	3.24098	3.24662	15.6067	9.31962	2.58028	3.8748	2.39871	2.87719
XLOC_000304	58.2272	51.854	6.30286	43.1991	120.293	30.1555	3.78362	27.6293	31.5058	28.4287	0	0	52.7444	34.5633	4.27454	3.0877	50.002	50.9958	414.586	0	36.7864	51.5173	14.8925	14.5386	69.5501	59.6124	8.54443	0	52.6304	40.642	4.6081	7.14651	57.7481	33.4431	15.5639	5.90244	19.1246	33.0007	10.5256	3.97619	38.1095	15.2488	0	0	66.6581	32.5816	5.28518	4.54707
XLOC_000305	4.06668	4.12014	4.03762	1.75524	2.62626	2.13524	3.78055	1.70797	3.2283	3.66825	4.24326	3.10971	3.92324	2.25026	3.94498	1.38657	2.27039	1.96218	0	0	3.60286	2.12879	2.06541	2.10057	2.75966	1.98663	2.35942	4.24978	2.99069	1.98774	2.55889	1.31502	2.43601	1.83008	1.86834	1.25179	1.98163	2.02037	2.27843	1.66825	3.17148	6.74421	5.66383	9.44369	2.80933	3.23463	2.7918	2.21051
XLOC_000306	8.24984	9.26037	16.5738	29.442	6.98587	13.9294	18.4295	27.2893	15.6212	5.68208	67.012	47.7742	8.0452	11.4588	12.9234	20.4137	11.8159	7.20407	35.349	28.8972	5.92842	8.8376	19.0314	21.4732	9.95613	8.10229	16.9254	23.5631	10.0925	14.0837	12.9815	25.6803	10.7024	28.2334	16.4931	26.0096	13.2021	16.3208	19.0758	27.093	7.96607	7.10037	130.819	124.093	12.1515	11.852	10.8111	21.3913
XLOC_000307	16.1547	21.4257	19.5621	30.8231	17.9419	24.2505	17.7132	30.8273	12.4835	17.7964	27.6909	28.2894	18.1708	24.8206	18.0516	21.1867	27.8413	32.6609	0	0	35.3611	30.3362	18.6514	21.8149	22.6771	31.0983	13.872	14.2165	16.2853	23.6028	16.9603	22.5256	21.2976	19.6957	16.3919	21.2519	33.4794	21.0925	16.3804	22.4226	31.5388	18.22	0	8.58877	21.7303	23.8657	19.9189	22.8095
XLOC_000308	0	0	0	0	0	0	0	0	0	1.48699	0	0	2.38056	9.03592	0	0	1.98523	0	0	0	0	0	0	0	0	0	0	0	0	0	0	0	0	0	0	0	0	0	0	0	0	0	0	0	2.32728	0	0	0
XLOC_000309	6.96568	7.93861	6.53057	7.48941	6.73541	10.8767	7.15281	7.55758	7.29022	9.21596	6.28475	10.3841	6.71674	8.0012	5.78349	6.85617	7.9058	10.522	0	13.6798	9.36155	10.2152	6.07801	6.9853	7.93464	7.81843	6.82772	9.54216	7.93907	7.08465	6.45944	7.67769	7.99945	10.7	6.68506	6.19666	9.1224	10.279	6.16215	6.33801	10.0983	8.76727	35.8588	7.62231	6.94853	10.3134	6.97578	6.54025
XLOC_000310	2.69545	0	1.19679	0	2.84989	3.52321	1.12107	0	13.5602	2.01522	0	0	2.16343	1.24134	2.71298	0	3.01142	0	0	0	1.89164	0	2.52903	0	1.777	1.44967	2.02053	0	1.78047	2.32008	2.3758	1.2859	1.62895	0	2.0108	0	1.11134	1.20715	1.50305	0	0	1.6464	0	0	6.68997	0	3.17349	1.19615
XLOC_000311	12.0219	5.43243	16.7325	10.7202	10.3783	10.4495	16.8556	11.8882	12.412	21.5981	10.2977	12.3695	17.8361	16.4316	20.89	10.8453	6.84761	19.9043	0	11.3125	21.2434	16.1471	18.8622	10.6252	10.192	14.548	7.94477	0	14.3376	13.6954	7.92587	8.22457	21.2139	30.3262	24.591	16.7367	15.2632	23.7153	23.5124	17.2021	30.9638	10.0964	14.0256	12.8824	17.6297	23.0329	26.7898	19.8859
XLOC_000312	10.4985	5.42485	6.59885	2.43815	14.594	4.2237	7.95725	4.45046	10.9324	6.75678	0	0	15.1559	7.40573	8.08552	3.98105	6.91121	10.1557	0	0	8.75647	6.60167	5.20532	5.35671	12.528	6.20165	6.77814	0	11.7889	7.99068	6.45365	4.63193	17.9214	10.7836	6.38693	4.6743	6.05355	8.6532	5.68319	4.85678	10.277	5.36252	0	31.3642	10.2753	10.9025	9.18745	4.7919
XLOC_000313	43.5299	12.3107	3.98002	4.79771	36.3769	14.0396	5.95125	5.30536	74.1949	12.6335	0	0	38.6376	15.9761	2.74558	2.51751	19.7029	10.4918	0	0	16.6872	21.4003	2.78224	2.08567	30.1261	8.6967	2.84698	0	49.4595	23.4624	4.91438	0	39.6224	16.0736	3.11549	4.627	3.96153	13.4038	2.57505	0	9.18456	21.0307	0	0	42.7641	13.733	4.2991	2.53208
XLOC_000315	5.94895	2.78543	8.8644	8.44854	3.51762	2.65929	9.1229	9.98917	2.33832	2.64155	24.2429	42.74	2.60421	1.07966	3.57693	4.79905	3.68788	2.52684	44.7105	45.0925	1.82458	3.07089	6.1567	10.2035	4.79011	3.17995	6.93557	11.9986	4.89484	3.84132	8.57863	8.41736	3.05029	1.24148	4.05678	3.74723	1.09244	1.38384	3.18526	3.97509	2.21576	5.01522	6.35285	17.569	3.82629	2.73225	4.2281	4.19272
XLOC_000317	21.5533	28.338	0	0	53.0769	4.51584	0	0	3.64738	10.2007	0	0	10.6701	10.6092	0	0	7.56004	0	0	0	15.0989	9.03956	0	0	22.5019	22.2316	0	0	17.2627	7.95282	0	0	15.2547	3.68288	0	0	36.9245	8.09889	0	0	28.4602	12.9236	0	0	28.1567	6.9844	0	0
XLOC_000318	13.7704	34.4853	20.1879	28.352	12.0586	26.1994	19.3159	31.3902	17.6888	20.7406	55.481	21.1219	14.3257	18.7244	15.5483	21.7634	22.0005	15.2692	28.2271	34.4333	20.2113	15.2923	15.7318	23.0876	12.9332	36.8639	14.5401	20.2611	14.8872	14.4447	15.8712	26.6907	11.4878	14.4251	20.8833	20.6744	19.9614	15.7881	19.0745	23.2406	14.6943	35.6763	69.3726	41.3021	12.0251	13.842	16.1193	21.1596
XLOC_000320	16.3833	20.6093	25.9199	13.253	15.699	5.33167	27.2433	13.6839	11.6787	26.5358	70.7356	22.4142	19.5575	40.3676	34.7363	27.6565	3.36781	2.29544	21.9388	27.2499	7.06709	3.19203	8.29784	11.4854	18.9582	12.709	45.9356	16.2308	18.8441	6.39682	46.253	17.1131	10.8873	9.83019	24.8874	21.7349	18.2856	8.71473	24.2141	23.7092	7.59614	37.8041	65.0395	57.496	19.6887	5.91559	23.1115	29.1671
XLOC_000321	8.35357	11.2459	3.80166	2.69374	8.37113	6.5585	4.10933	2.99424	6.18415	10.4798	14.4463	0	8.01394	5.54686	3.89982	2.92933	4.63233	9.70472	21.1244	0	8.49685	10.9845	3.72152	2.52147	13.7299	16.3974	3.27431	0	8.12025	8.56926	3.87859	5.38918	10.4501	9.1792	3.01831	4.71525	12.1352	10.5817	3.52762	3.51418	6.5854	7.00745	0	0	5.68442	8.86693	3.10672	3.82864
XLOC_000322	27.1714	30.1901	19.123	34.0139	38.3948	35.2331	24.081	29.5849	30.6914	32.7651	24.0697	17.0961	37.4664	52.1624	20.8646	27.7538	71.2809	52.3058	87.7892	0	51.9813	44.7011	25.9113	32.705	37.5844	78.7991	14.8738	0	34.9688	60.041	19.8209	32.6432	39.004	32.0738	23.6003	28.6133	70.104	35.152	24.7464	26.05	60.6737	28.5527	0	0	37.9889	49.7542	24.6253	27.6557
XLOC_000323	378.086	563.454	63.0105	1910.12	884.964	1052.07	87.0976	1850.81	934.788	126.769	86.5332	168.981	294.634	269.745	109.358	242.533	1711.19	602.265	533.168	368.054	304.616	679.128	101.417	303.198	438.312	188.933	28.939	123.105	308.635	427.706	33.5765	297.923	2108.92	1193.29	767.563	565.746	263.77	1023.1	881.48	545.957	705.612	69.1583	148.972	220.547	655.592	1330.62	133.645	491.284
XLOC_000324	0	2.19029	5.41982	9.72704	0	1.11983	7.44445	7.71072	0	1.01013	0	0	0	1.77831	5.33029	6.88541	0	1.15544	0	21.6009	1.37961	0	5.66785	10.4977	0	1.0854	6.93941	0	0	0	6.40503	11.5275	1.79893	2.46119	6.32772	8.06704	1.29004	1.14356	6.31909	8.24762	0	1.53521	0	0	1.18055	0	7.45544	8.61311
XLOC_000325	23.2465	42.7521	23.1318	36.2973	33.1711	36.9068	29.7309	38.8287	27.1411	27.4128	21.6736	21.1955	27.9404	35.4165	30.5235	38.8871	66.4866	59.8134	0	77.6517	56.9091	70.389	44.9868	49.3719	48.0494	86.483	33.7745	45.6331	36.1615	72.4558	37.9042	70.5949	31.087	43.6492	28.7973	41.9587	61.8652	55.5784	33.8848	44.5222	54.697	32.1053	24.7854	17.7485	30.7904	46.6121	27.5192	43.8943
XLOC_000326	2.24153	2.50498	0	0	6.00521	4.67367	0	0	4.92793	1.97984	0	0	5.18016	5.15117	0	0	22.833	5.26962	0	0	8.90044	8.59614	0	0	14.8256	5.12454	0	0	10.2951	4.21449	0	0	6.45303	3.23395	0	0	3.64659	5.49339	0	0	4.78586	1.0187	0	0	6.70491	4.66026	0	0
XLOC_000327	0	0	0	0	0	1.52703	0	0	1.26001	0	0	0	0	0	0	0	0	0	0	0	5.01392	1.24454	0	0	0	0	0	0	0	0	0	0	0	0	0	0	0	0	0	0	3.71248	0	0	0	0	1.04856	0	0
XLOC_000328	11.3116	11.527	8.99191	13.5341	10.51	22.9749	10.0576	15.6116	7.77044	5.64032	8.21372	15.924	12.3195	9.73053	7.20017	7.38411	32.3808	24.5008	0	0	23.8838	21.3824	10.691	10.1964	14.9474	21.0535	6.12354	0	13.2097	19.0059	8.05786	10.496	16.9179	21.4576	9.23767	8.90737	19.5847	18.0746	9.58158	9.13198	27.3244	12.1513	13.0924	18.1725	12.706	20.0562	12.0229	8.95851
XLOC_000329	8.32638	6.954	4.17351	4.66578	7.87313	8.286	4.48193	4.78901	22.0193	24.7195	54.4181	0	4.81593	1.79507	4.95733	4.53836	1.25137	0	0	0	8.8022	2.48015	6.59224	5.06277	14.8971	4.92769	6.8566	0	14.4239	1.23567	9.64552	4.22495	5.91655	0	5.14304	3.6637	2.53283	1.16158	6.30788	3.8866	16.9597	50.5553	0	15.5415	12.082	3.12191	4.70116	2.03626
XLOC_000330	8.23811	12.2047	7.60004	6.74092	10.016	10.1975	6.65863	9.02658	5.48607	8.5673	0	7.89855	6.59959	8.31366	5.04079	5.88383	6.54529	9.06723	0	0	12.1283	9.3787	6.18535	8.13196	7.41851	9.75231	4.3962	13.3236	8.91959	5.37445	4.88731	6.52358	8.77095	9.94195	7.67095	5.80166	12.328	6.60658	7.88356	6.28715	10.0385	8.20609	0	13.927	6.91768	7.14282	6.16389	4.50609
XLOC_000331	91.5332	150.217	137.913	212.76	95.5278	205.085	165.571	234.632	158.951	86.5129	146.437	219.563	155.914	148.954	179.755	171.9	167.088	142.151	359.126	67.1048	116.342	131.657	189.948	165.118	109.606	111.589	163.893	57.1895	123.104	143.547	196.319	188.463	99.9402	170.236	176.272	225.282	133.54	126.931	216.175	249.022	93.4648	113.411	102.813	84.178	119.208	105.187	213.948	204.468
XLOC_000332	0	0	1.53006	0	0	0	0	0	0	0	0	0	0	0	0	0	0	0	0	0	0	0	0	0	0	0	0	0	0	0	0	0	0	0	0	0	0	0	1.05151	0	0	0	0	0	1.31458	3.0828	0	0
XLOC_000333	2.92147	8.46194	1.64461	4.87786	1.6367	12.4342	0	4.07915	4.00948	3.45839	0	0	3.44643	4.63182	0	2.39099	8.29133	11.1123	0	53.0782	15.3037	16.2388	4.35915	2.45291	9.76991	33.966	0	28.4946	4.68175	10.5192	1.34143	2.78232	8.81405	0	1.8147	2.19725	17.6377	7.86727	5.57491	3.94989	8.73976	7.83027	0	62.0319	2.77946	9.0374	3.08158	4.08024
XLOC_000334	0	0	0	0	0	0	0	0	1.38838	1.25728	0	0	1.05112	0	0	0	0	0	35.5699	0	0	0	0	0	0	0	0	0	0	0	0	0	0	0	0	0	0	0	0	0	1.29835	2.09759	0	0	0	0	0	0
XLOC_000335	4.30319	0	0	0	4.31372	0	1.04391	0	6.10678	2.85029	0	0	7.22487	0	1.59099	1.21715	7.36223	0	0	0	0	1.2298	2.22922	0	4.4181	1.5258	1.22848	0	4.81417	0	1.71937	0	7.70273	0	4.06096	0	1.43922	1.72069	3.64102	0	4.69181	2.59967	0	0	5.9115	3.39751	3.13496	4.12004
XLOC_000336	4.62535	2.95198	1.7149	6.4388	7.95779	11.5835	2.96784	4.39002	4.42761	2.57523	0	10.8483	4.58321	10.5074	2.0007	1.6599	16.002	9.69703	0	34.5581	16.8299	20.3438	3.08454	2.93875	7.7475	14.9734	1.23077	1.53679	5.58328	11.0965	3.33997	6.57567	6.29468	14.8261	4.07549	2.96103	17.306	7.98336	4.62982	5.58886	19.2697	4.20418	8.24698	3.61937	8.42772	12.6717	3.97027	3.90405
XLOC_000337	32.4999	22.2483	19.2725	32.7024	47.7849	30.1992	18.7673	30.7234	20.1013	19.6574	0	91.0062	26.555	16.8012	16.1601	18.8005	21.5943	26.5776	0	39.5345	23.7087	20.698	22.5831	19.0461	27.7317	15.8206	17.4564	0	23.8537	15.6175	20.6177	37.0255	30.8224	28.9943	21.2664	23.0455	19.3384	25.1251	18.1828	20.7137	15.7525	19.8756	50.689	0	34.0189	24.4353	18.0227	19.7664
XLOC_000338	0	0	0	0	0	5.33835	0	0	9.28858	7.80459	0	0	0	0	0	0	0	0	0	0	17.5531	0	0	0	7.41883	0	0	0	8.8977	0	0	0	0	0	0	0	0	0	0	0	10.0023	23.2279	0	0	3.40488	1.00171	0	0
XLOC_000339	3.43098	181.809	1.86492	25.0782	5.77099	24.4916	1.17832	24.7038	6.83131	7.71362	0	0	1.73843	14.0644	0	20.9204	11.5106	33.7425	0	0	34.5845	30.9649	0	0	2.36685	183.243	0	0	1.83425	31.0247	0	0	3.27526	6.04193	6.59232	15.4292	54.1658	10.0845	6.16495	16.7627	2.12025	27.9474	0	49.0348	3.15625	18.3025	7.87384	1.94633
XLOC_000340	16.0827	10.189	12.3403	13.1981	18.7215	22.6328	13.8595	13.7998	13.1	8.4339	0	13.5742	7.82213	8.28852	10.3251	8.34286	16.0751	13.1502	0	8.62011	17.1908	12.6761	8.63907	7.74977	11.8176	6.05317	5.86243	0	9.45835	6.7062	7.28905	5.38276	13.7797	12.9378	15.8368	9.10631	10.9581	9.09486	13.1373	10.9929	11.4791	6.67358	11.4628	0	9.94934	14.0647	11.4297	10.5856
XLOC_000341	35.7936	40.3075	27.4452	29.566	34.7905	42.6306	28.9399	30.3758	28.4566	47.237	46.7531	29.6528	29.7436	30.7997	26.8519	24.5798	36.7808	63.0564	56.447	41.9831	45.8591	68.945	31.2387	26.3062	45.347	70.4496	24.1132	7.94194	35.6764	55.0518	28.1888	34.4277	41.5118	54.9035	27.2727	35.5349	49.1337	67.6152	26.4763	33.6593	58.971	36.9156	40.7109	0	32.0871	66.4206	25.6054	28.4131
XLOC_000342	12.8963	23.3827	15.7379	38.1269	10.5014	19.1463	20.4973	37.0406	13.5112	17.6755	60.5608	65.6841	13.6078	15.2795	17.8346	18.4863	21.0357	37.1647	0	125.571	14.0828	37.6742	12.402	7.27413	14.3035	27.4902	12.887	0	16.5769	25.9458	15.8133	17.9455	18.3231	30.6228	29.5278	21.8511	13.6375	23.8578	27.5562	23.4374	10.9894	14.7103	0	136.325	15.3687	18.0604	37.7903	16.4296
XLOC_000343	2.25262	2.0151	5.28946	3.2757	1.23603	2.82423	4.68692	3.9908	3.61231	3.35102	0	10.7264	2.62603	3.34498	6.08299	3.29153	4.34788	3.66444	0	0	3.01884	3.29561	6.45144	5.35858	2.25759	2.34566	7.03002	0	2.60036	1.51266	7.49842	8.29697	2.87243	2.37644	7.31492	4.89001	3.10589	3.36398	5.7357	3.50109	3.1844	3.75619	4.98937	7.75477	2.59651	2.37762	6.06335	7.53742
XLOC_000344	0	0	0	0	0	1.00117	0	0	0	0	0	0	0	0	0	0	0	0	0	0	1.64746	0	0	0	0	0	0	0	0	0	0	0	0	0	0	0	0	0	0	0	0	0	0	0	0	0	0	0
XLOC_000345	172.311	189.838	155.059	191.179	266.346	228.361	168.022	189.131	158.693	223.662	98.5062	200.993	180.8	225.458	144.486	183.663	140.703	394.186	0	228.306	231.194	374.589	190.069	156.802	244.878	302.695	118.401	27.2042	171.783	253.749	132.123	175.749	238.043	435.006	157.121	217.581	250.441	375.927	168.852	235.37	370.51	165.303	170.81	193.797	255.927	405.711	147.477	198.351
XLOC_000346	204.862	390.796	0	0	281.027	203.177	0	0	32.8259	271.121	0	28.9022	71.2078	135.61	0	0	28.1629	111.162	0	46.923	77.7089	105.564	0	0	71.6021	246.469	0	42.0348	48.3347	89.8615	0	0	144.031	170.54	0	0	113.806	175.809	0	0	67.5119	188.031	0	0	105.115	195.225	0	0
XLOC_000347	1.29687	1.36667	8.1345	4.47864	0	1.92257	6.36323	2.78394	0	1.09479	37.096	10.684	1.31026	1.79914	4.03615	4.56815	0	0	0	19.9453	0	1.3789	4.17223	2.09688	0	0	4.84321	0	1.67967	1.31797	3.52863	1.52493	1.44614	0	3.94569	2.86458	0	1.38695	2.71977	2.12644	1.20474	1.57446	0	22.8138	1.7035	1.87815	6.39006	5.54018
XLOC_000348	19.2235	7.09006	0	0	23.752	7.45454	0	0	15.9963	9.51868	0	0	28.5057	22.6808	0	0	18.3708	5.08871	0	0	9.60499	4.97826	1.6439	1.12414	14.7108	2.85063	0	0	22.6585	10.5045	0	0	7.0817	1.53368	0	0	1.46481	0	2.83379	0	4.85399	12.7615	0	0	17.455	7.78254	0	0
XLOC_000349	17.0294	9.15646	58.869	466.788	16.821	14.3599	66.6041	514.867	21.5229	2.99705	83.6214	101.06	11.5509	4.63991	88.1968	176.007	40.327	7.90296	176.361	74.9322	5.11458	12.1999	128.505	253.245	7.58361	1.36143	67.0647	125.855	7.18653	3.52398	61.2975	324.939	40.3516	13.1819	138.864	237.893	9.54762	12.8528	137.071	285.194	12.7218	3.62212	22.0641	122.321	17.3124	19.2407	114.598	369.34
XLOC_000350	0	0	0	7.30358	4.33962	2.54264	3.33462	11.1314	0	0	38.994	0	0	0	0	0	0	0	0	0	0	0	1.39117	0	0	0	1.57897	0	1.1215	0	0	0	2.27657	2.2357	2.5747	0	0	0	1.9505	0	0	1.57797	0	0	0	1.42611	2.74872	0
XLOC_000351	0	3.18362	0	6.01058	1.23078	2.07013	1.13202	6.00699	0	0	0	0	0	2.44221	0	0	0	0	0	0	3.11587	3.29042	0	0	2.03157	2.29204	0	0	1.96302	1.77634	0	1.91165	2.73694	0	0	0	5.61687	0	2.41034	0	4.19228	0	0	0	1.35811	0	0	0
XLOC_000352	0	0	0	0	3.91708	1.88612	0	0	0	1.34095	6.52847	0	0	1.10952	1.81237	0	8.5235	0	0	7.71692	8.67055	0	0	2.20778	0	8.6261	0	0	1.23605	0	0	2.91607	1.2993	0	0	0	7.79017	8.41816	0	1.57592	2.79242	2.0593	0	9.68013	0	0	0	2.97035
XLOC_000353	20.0138	32.2892	7.64784	6.35382	21.4403	18.7326	9.5209	8.73841	11.3029	22.7929	37.9091	11.9102	17.1678	21.1433	8.78113	3.97314	21.2863	31.7371	0	0	33.7447	26.8336	11.5114	4.54693	19.9717	51.9673	7.40646	4.77405	16.8417	17.5893	6.06516	5.62577	23.1819	28.5751	7.58651	7.61917	26.5105	26.7186	8.82319	5.33894	27.9973	28.1335	0	0	22.8427	19.7106	8.38739	4.39902
XLOC_000354	0	3.25718	13.8353	12.6515	1.00175	5.98655	25.1855	13.8864	0	0	0	25.2983	0	3.62159	4.49125	17.478	1.20091	18.675	0	0	10.3601	14.7006	14.7356	7.95473	2.60504	9.82418	9.43256	0	0	1.66796	14.1302	23.6066	0	27.8644	13.2788	27.0581	4.46706	4.68861	22.1732	24.2743	9.6787	1.88078	0	0	8.01791	18.5524	16.0476	11.5138
XLOC_000355	19.8097	18.1355	11.8619	27.8642	31.4405	23.0198	13.468	28.9965	19.5619	20.1587	14.5172	32.0189	14.8959	14.8763	20.3765	38.2039	18.9315	36.4803	0	0	33.7015	38.4558	15.9099	29.3462	20.6479	35.134	13.4602	33.9382	24.7676	37.7094	22.4209	16.7604	36.7514	36.9586	17.5733	34.2377	20.5608	44.6404	24.5466	30.5857	34.0752	24.2845	0	0	24.3834	38.8204	23.9221	26.6335
XLOC_000356	1.48105	1.0299	0	0	1.93329	13.1535	1.15414	0	2.95584	5.62316	0	0	2.40741	2.79516	0	1.32078	3.67838	2.73173	0	0	5.83716	1.64531	1.18027	0	0	4.99551	0	0	1.61303	0	0	0	2.60434	0	3.52286	0	5.04515	1.52174	1.57839	0	2.36328	0	0	0	1.75019	1.19306	2.42276	0
XLOC_000357	17.1728	12.063	6.03217	7.71381	18.3039	10.7224	6.92478	5.27889	12.5036	9.24856	21.5731	14.2444	15.7896	12.1515	8.75375	11.9069	17.182	11.8008	0	24.8904	11.0703	8.81667	6.61068	7.09732	15.8177	13.4911	6.43888	24.0855	15.1265	9.99529	5.60359	6.49357	16.4787	13.0045	7.76969	8.51124	13.5466	14.336	7.55612	7.49795	15.6383	9.14406	0	0	20.1592	11.3355	7.70927	9.15338
XLOC_000358	0	0	0	0	0	0	0	0	0	1.11773	0	0	0	0	0	0	0	0	0	0	0	0	0	0	0	0	0	0	0	0	1.06659	0	0	0	1.09159	0	0	0	1.17898	0	0	1.35807	18.9508	7.13606	0	0	0	0
XLOC_000359	9.17717	7.86552	11.1721	3.52848	7.66056	3.25971	10.4535	4.09622	9.05831	10.634	23.694	16.9859	11.3045	11.1302	10.9137	6.15787	5.032	5.84026	27.4562	15.6209	6.94897	5.52099	8.68743	7.17407	10.4417	6.79227	16.2162	5.41676	11.2915	4.11698	17.6658	6.76124	7.59764	4.02748	6.13885	5.94316	7.78834	5.56362	6.36313	5.82991	4.80666	13.7072	13.1016	5.81871	9.00493	5.48157	9.46959	5.55057
XLOC_000360	0	0	10.6471	4.09059	0	0	9.74659	3.22403	0	0	38.2272	0	0	0	5.7106	4.40046	0	0	0	21.859	0	0	9.42261	15.8385	0	0	16.4649	0	1.37174	1.0635	17.169	13.7689	0	0	3.55637	3.83037	0	0	3.23585	3.56928	0	0	85.0564	0	0	0	5.65678	13.0838
XLOC_000361	6.40007	5.63805	3.12861	9.80043	7.05028	13.0401	2.932	9.90395	10.4926	10.9202	14.0135	10.8623	15.6257	15.5823	7.17424	10.3037	9.51662	7.9446	0	0	9.06551	7.0008	2.22133	7.61441	6.84702	6.89742	2.28836	0	5.79231	9.77128	2.17545	10.515	11.7193	17.6663	8.16614	11.6375	13.7002	13.1864	9.01636	12.9425	4.99943	7.16624	141.133	0	6.66609	7.78545	2.11383	6.53699
XLOC_000363	13.3256	28.252	5.73309	2.83202	17.4015	13.5071	7.99727	5.69488	15.5603	14.9137	0	24.9161	17.7456	13.3281	6.35659	7.45698	10.5678	9.04753	0	0	12.1356	11.8527	7.47941	6.46001	13.055	20.2849	4.33001	0	16.733	8.0427	4.78765	5.09039	15.0686	10.7829	6.76206	6.33615	13.4635	7.39492	4.6611	7.01673	9.49844	17.6079	54.9209	0	15.0519	10.0059	6.53275	5.30076
XLOC_000364	10.5898	6.05202	2.90612	2.46551	10.5672	5.63747	2.86611	1.92975	8.57193	8.47786	0	0	10.0899	7.77506	2.93548	3.9144	7.61293	8.50212	0	0	8.62371	9.65196	2.49419	2.37063	10.3418	8.49449	3.93925	0	9.95997	6.75475	3.73792	2.75093	10.497	6.47964	3.24767	3.59024	10.8198	10.1535	2.86094	3.27863	10.1744	6.8142	0	0	7.79223	9.97853	4.10957	3.36684
XLOC_000366	0	0	0	0	0	0	0	0	13.5335	12.4881	7.30808	25.7658	26.9721	23.603	19.1456	24.1677	38.4932	24.9989	0	31.7533	27.9221	29.88	18.2684	19.401	31.1308	26.2022	9.67557	34.0334	24.7089	27.0089	11.8027	25.2189	26.6236	36.4884	14.9079	22.8606	35.4461	25.1974	14.4884	24.1751	32.0664	15.4316	34.5068	0	25.4545	23.8581	22.5149	21.1008
XLOC_000367	14.4481	21.183	5.72059	5.76322	23.2942	19.7799	5.9772	9.33986	17.8486	13.1493	0	0	25.0522	22.8247	5.22444	14.0826	62.8763	14.3863	0	0	21.9418	17.1861	10.025	4.69088	30.5042	22.7082	4.60181	0	28.9508	29.2952	3.35937	4.77201	20.8749	17.659	7.47208	3.67402	18.1599	10.7165	9.00837	4.81026	15.5894	10.8105	0	0	22.0824	12.5582	10.1369	5.15769
XLOC_000368	0	0	15.7561	11.0499	0	0	14.644	9.77119	0	0	19.4419	10.3941	0	0	12.5977	13.984	0	0	0	46.0249	0	0	11.1141	20.7854	0	0	18.286	25.4885	0	0	15.7243	17.7357	0	0	10.8939	16.6002	0	0	11.1709	16.3348	0	0	66.5986	40.3556	0	0	6.62558	17.8514
XLOC_000369	14.7515	7.81386	15.4282	21.492	16.5711	13.7798	12.8006	17.0957	11.1655	8.19531	0	17.4154	11.9754	14.4303	22.0031	17.8734	13.8608	13.3209	0	0	10.3655	14.3425	15.3294	17.8692	18.0896	9.5974	13.2555	0	16.0506	14.7856	14.9389	14.7084	16.8239	15.9348	20.2218	21.8241	11.9556	16.7555	15.7447	23.8092	11.0773	6.39883	0	18.3286	16.0217	14.4155	18.0596	14.7665
XLOC_000370	0	0	0	0	0	0	0	0	1.44591	2.83625	0	0	3.78196	3.02659	1.0246	1.20693	0	0	0	0	0	0	0	0	0	0	0	0	0	0	0	0	5.68775	14.0859	2.03306	1.67249	4.869	3.45272	1.91584	2.09203	0	0	0	0	0	0	0	0
XLOC_000371	2.05414	3.6356	5.90771	14.0871	3.14736	21.8016	6.04196	13.051	22.8436	0	0	0	1.58929	0	3.31117	8.9464	6.07534	0	0	0	1.83175	1.06723	4.30383	1.56029	4.79748	2.51954	13.8355	0	2.74719	4.38366	12.1776	4.03599	0	3.06965	4.82933	5.80853	5.56134	5.36161	6.74488	7.8616	0	2.483	0	0	3.17656	1.54842	5.75005	6.0885
XLOC_000372	4.809	1.89626	0	0	6.26468	2.34849	0	0	4.17708	3.18287	0	0	2.48912	1.03076	0	0	0	1.72903	0	23.4518	1.01082	1.15806	0	0	1.10806	0	0	0	1.80009	1.81851	0	0	3.33265	2.06819	2.5073	0	1.11323	4.25617	1.03384	0	1.62789	3.47167	0	0	2.26348	1.86373	1.27847	0
XLOC_000373	5.11925	12.8545	2.60703	5.37946	4.91467	6.41545	2.35501	6.72369	2.63636	6.23605	8.91009	5.20819	4.74563	18.8024	3.3949	3.14408	3.16864	1.85784	0	0	4.70124	2.31386	1.20479	3.95333	1.45363	1.47418	2.08453	4.1051	3.62775	2.19459	1.4235	3.69504	4.25094	5.20613	2.40959	3.48959	9.95346	4.94869	2.48586	4.01989	1.94418	1.68241	0	1.77689	3.3567	1.7112	1.87409	3.76872
XLOC_000374	17.6283	19.9621	13.0022	16.0101	25.9257	24.1646	10.7124	15.9031	14.3076	14.4496	8.3693	5.44174	15.1745	19.4673	10.5884	15.0798	25.7602	29.6	0	9.8279	28.6157	27.4112	15.8424	18.4883	19.8371	29.1813	10.7969	74.1995	18.316	20.811	12.3769	19.337	25.1539	30.8339	13.0351	17.8301	36.3965	26.16	12.9157	19.479	36.4367	13.9917	12.7035	0	26.9442	25.0188	14.9434	22.397
XLOC_000375	1.79376	1.7751	0	0	2.76643	1.09991	0	0	1.00618	1.49949	0	0	1.62636	1.79209	0	0	1.004	1.90241	0	7.58099	2.09251	1.5668	0	0	1.83309	1.97507	0	0	1.54369	1.21267	0	0	1.48392	1.35917	0	0	1.87043	1.9906	0	0	2.52177	2.14075	0	0	1.7076	2.63757	0	0
XLOC_000376	13.6763	25.8546	9.73325	5.28929	16.0515	4.26041	7.99007	4.45927	9.53669	21.1903	23.1251	7.16759	17.9108	34.9684	9.67075	5.07847	6.59341	7.33828	0	12.8235	13.896	5.76617	8.47829	3.10478	12.1947	15.4298	4.19556	20.7656	13.4327	7.06663	3.71158	3.62801	9.40332	10.3634	10.6463	5.60863	14.1867	11.1322	13.9476	5.90066	6.22348	28.2742	46.8011	0	12.8438	5.19302	7.28276	2.84198
XLOC_000377	9.94127	8.95151	8.86248	5.47786	10.2475	15.6661	5.79658	8.65801	15.2269	23.7857	0	57.9581	6.90566	14.8303	8.31395	5.03163	3.41249	14.1262	0	18.4741	7.89525	11.9388	5.80523	7.89118	3.95101	4.45018	5.77087	8.34592	7.12084	4.16631	5.41873	5.02498	13.794	30.3235	8.14004	7.35214	8.15978	20.0517	8.57934	7.26765	8.73237	10.5505	0	0	6.05087	16.2065	4.52137	5.11092
XLOC_000378	10.1004	5.44816	0	0	10.8278	0	0	0	2.04233	6.8725	0	12.9225	12.7936	1.63577	0	0	8.59789	0	0	0	3.42671	1.34831	0	0	3.52959	3.15822	0	0	5.70823	0	0	0	9.88938	0	0	0	0	6.35852	0	0	8.41691	2.49946	0	0	9.03379	7.24651	0	0
XLOC_000379	21.7423	21.3778	14.7547	19.6124	19.2826	21.942	15.4449	16.485	17.7147	20.0111	0	33.0872	16.5119	14.8352	18.128	17.1063	14.1244	31.2383	0	57.1168	28.909	24.1005	16.4502	12.2976	17.5639	27.6726	10.1555	0	16.0226	20.1372	11.2725	16.1377	27.395	36.5455	16.5849	21.4844	30.1597	35.8032	15.1708	26.1833	23.4526	17.1184	0	35.823	20.2426	25.786	13.524	16.4673
XLOC_000380	1.19395	1.52536	0	0	0	1.02563	0	0	1.41303	1.50009	0	0	1.66297	1.08565	0	1.12845	0	1.58667	0	0	1.48701	0	0	0	0	1.39757	0	0	1.47459	1.27771	0	0	0	2.33892	0	0	2.66839	1.98448	0	0	2.00368	2.83741	0	0	1.13331	2.15633	0	0
XLOC_000381	0	0	3.12448	5.0538	0	2.02212	3.55152	7.77175	0	0	0	0	0	0	2.054	2.88128	0	0	0	0	0	0	1.14544	1.86895	1.06124	0	0	9.46937	0	0	1.02165	2.19006	0	0	0	1.76065	0	0	1.02494	0	0	0	0	0	1.14814	0	1.00059	3.02827
XLOC_000382	1.20908	1.01945	19.5989	8.77956	1.23458	2.26947	21.4175	6.01735	7.30803	5.43938	93.5252	45.138	5.82854	5.46346	55.341	24.7446	4.32503	3.78711	127.432	18.7307	2.51767	4.37618	44.0159	22.9043	2.48693	1.57934	41.5983	21.6927	4.02871	3.72028	39.4437	21.2661	2.6647	2.18931	35.3541	18.666	2.93919	3.67542	35.9526	18.9628	2.16706	3.79057	94.5817	22.2257	3.12097	2.7517	32.158	23.5831
XLOC_000383	8.63253	6.13858	36.4729	20.4383	10.5651	3.90322	39.1006	23.645	11.6456	7.1417	71.875	58.9739	12.1807	10.008	43.1549	34.1025	6.05509	5.30534	0	44.8012	4.78862	4.0813	29.17	15.6543	8.05289	2.99827	29.2955	0	8.56844	3.25283	29.9907	21.7777	5.23277	1.96273	32.4614	32.0444	4.71956	4.99679	30.6979	27.4112	6.06495	2.39284	28.7177	26.0287	9.69152	1.90226	21.005	9.53555
XLOC_000384	51.9893	41.4086	18.2642	22.3053	79.1906	27.7842	16.8495	22.1968	27.0471	27.7994	15.2139	8.23065	38.6318	24.4601	16.5404	18.0957	47.692	37.3453	0	15.7177	37.8091	37.3505	10.5129	9.73736	30.3503	33.9719	8.3575	14.2026	27.4656	27.5185	8.3425	9.97397	46.1457	34.0926	17.1661	18.9498	31.5381	31.7881	21.3344	16.4528	41.1483	18.6567	18.1569	0	48.6758	35.2383	11.4903	8.41135
XLOC_000386	1329.77	1395.33	21.9231	22.6295	2036.28	881.38	25.0297	17.0298	739.398	1134.95	123.192	54.4689	1043.22	986.379	29.4026	23.2348	537.14	1114.26	0	0	885.496	952.442	17.2662	4.21807	983.938	1680.59	5.60298	118.139	653.619	824.986	14.0877	12.3081	1922	1743.6	23.3697	19.7896	1198.2	1464.5	31.9243	17.7422	1205.08	400.922	0	0	984.531	1022.86	13.1934	6.72113
XLOC_000387	17.8593	55.1092	0	1.27119	12.0588	101.799	0	2.62423	2.02809	0	0	0	0	0	0	0	112.374	20.0594	0	0	4.57804	16.2961	0	0	11.6705	0	0	0	24.5846	100.118	1.03914	0	0	6.77003	0	0	2.04941	4.72871	0	0	1.12598	1.89974	57.9629	0	6.06791	20.8762	2.75396	0
XLOC_000388	0	0	0	0	0	0	0	0	1.19095	0	0	0	0	0	0	0	0	0	0	0	0	0	0	0	0	0	0	0	0	0	0	0	0	0	0	0	0	0	0	0	0	0	0	0	0	0	0	0
XLOC_000389	14.99	15.1907	9.6295	13.2788	17.2254	11.2352	8.95754	12.1699	12.5409	14.0061	17.0681	15.4347	17.6556	17.8248	9.27333	11.1863	30.675	15.4632	0	0	28.3077	14.9355	6.4189	10.1389	14.7645	25.9409	6.68003	12.8357	19.5346	13.0958	7.21746	11.5415	14.9323	10.8649	8.99657	10.4719	31.2097	17.7773	6.32609	9.83022	20.4099	16.0262	0	11.7425	14.8005	12.6279	10.4386	10.0366
XLOC_000390	6.08534	5.54369	6.08264	7.4048	7.87705	19.709	5.48893	5.13327	5.98589	9.71899	0	0	4.79409	8.76244	5.4282	5.73042	11.3804	29.0109	0	13.553	34.7332	22.0983	6.60141	5.39334	6.90857	13.3791	3.63168	10.3281	6.07765	13.57	4.15644	5.66295	9.08003	16.9845	5.9284	4.65225	19.6118	15.6934	7.71801	5.30575	23.7928	8.53731	0	0	9.79383	17.1417	7.76915	4.60572
XLOC_000391	0	0	3.07194	2.20143	0	0	4.58142	2.00722	23.1097	4.16167	0	0	24.3009	16.3072	11.0679	4.63941	2.82814	0	0	0	0	0	2.46297	9.83517	0	0	4.61353	0	6.1629	0	5.81352	7.57661	0	0	4.01143	4.48192	1.24233	0	2.85959	3.77891	2.59456	1.93134	0	0	9.57019	0	7.00332	7.48227
XLOC_000392	1.13408	0	11.0962	10.2262	1.63813	1.06365	12.5384	8.38373	2.57316	4.41088	30.6919	0	1.62037	2.53376	21.7489	21.9893	1.21267	4.49457	0	34.8661	2.34564	0	19.4946	6.59821	2.3216	2.049	6.10097	0	2.85066	1.46061	7.79271	6.2217	3.90039	10.7869	34.1006	6.68255	2.3033	4.78998	42.2278	5.91165	2.70195	0	0	0	1.27837	1.46798	43.6248	6.46061
XLOC_000393	14.7828	16.4304	14.5782	11.2254	12.1804	16.0094	15.6463	15.18	18.3903	18.3068	20.9606	7.25066	16.0557	20.651	18.384	15.1482	21.4442	18.1155	0	25.2986	16.0713	18.8528	16.8844	14.2111	16.0535	16.6722	18.4962	10.1506	15.6637	14.9412	15.9645	15.8972	18.1951	23.436	18.0821	18.1033	14.5782	15.3553	15.1931	20.341	13.3789	20.7626	20.7656	15.1238	15.0143	13.3993	17.9665	14.9284
XLOC_000394	18.5499	11.1076	2.74474	3.21814	17.734	4.5836	3.27179	4.92724	16.1593	12.1303	0	4.40075	18.016	13.2964	3.59517	2.80267	15.2916	6.63158	0	0	10.2218	5.72739	3.56852	1.61931	19.5681	9.95692	2.4135	10.8672	18.4	7.1922	3.17185	1.64434	15.1592	4.55949	4.18267	2.29186	14.0508	5.0956	2.99093	2.55339	8.81476	11.1064	10.7805	0	18.7507	5.26038	5.41868	3.23458
XLOC_000395	22.7726	31.4463	13.2289	24.8346	22.4355	31.2865	12.6313	34.6882	14.134	18.9502	43.895	0	19.7042	20.7177	11.6063	17.0821	34.8457	24.7577	0	8.58218	31.4029	25.489	15.423	14.3753	21.8925	35.9763	9.80194	33.3127	26.3226	30.5234	6.84825	18.8014	25.2599	36.6446	11.9404	19.1588	36.0466	25.4144	13.2444	19.0854	31.9384	22.5757	0	0	24.0157	29.8403	14.2968	18.3321
XLOC_000396	0	0	0	0	0	0	0	0	0	0	0	0	0	8.72716	0	0	0	0	0	0	0	0	0	0	0	0	0	0	0	0	0	0	0	0	0	0	0	0	0	0	0	0	0	0	0	0	0	0
XLOC_000397	5.50594	2.85273	3.90995	6.82002	5.09006	7.27777	6.00201	7.03051	6.9099	3.32426	0	0	4.06341	2.44096	6.44015	6.53434	9.54928	4.55243	0	33.0359	3.70239	4.70763	7.21037	8.45869	2.99045	2.57157	6.56505	0	6.36781	12.1297	7.48321	8.62427	7.83399	5.13383	9.7411	7.52483	3.36848	5.66357	7.37806	8.79304	4.27678	2.77229	28.7458	25.6086	4.16425	5.83901	5.59598	7.24002
XLOC_000398	0	0	0	0	0	0	1.16697	0	0	0	0	18.1342	0	0	0	0	0	0	0	0	1.89721	0	0	0	1.02651	1.58902	0	0	1.23206	0	0	0	1.61026	1.12044	1.14884	0	0	1.05066	1.35866	0	1.10668	0	0	0	0	0	1.02317	0
XLOC_000399	112.104	143.851	99.9112	126.261	115.113	105.936	99.5911	126.888	105.812	97.606	109.692	48.9862	122.805	116.392	103.149	102.084	104.118	95.1639	145.616	92.4261	88.662	93.388	103.608	105.047	113.28	81.5881	97.0089	83.9355	121.768	111.888	95.7222	110.437	110.856	118.422	111.298	108.081	87.7474	109.79	106.547	106.838	82.4061	135.106	110.168	55.5208	105.669	110.229	104.1	99.7849
XLOC_000400	7.51858	3.47688	1.32655	2.11781	8.13874	6.70954	1.22611	1.70669	3.83916	4.18761	8.53082	4.17069	5.69445	7.35154	1.3917	1.72821	4.44957	9.38698	0	0	7.78066	7.86076	0	1.11175	6.90792	6.63	1.22163	0	5.11354	5.499	1.32724	1.35309	7.33261	8.4085	1.60873	0	5.13676	8.1361	1.17738	1.73971	9.85862	4.23758	0	0	7.51917	7.65548	2.0124	1.32327
XLOC_000401	11.5325	14.7386	7.11927	3.85844	9.64191	9.57958	7.90238	5.17341	15.3764	20.1889	0	17.722	26.5314	63.3458	8.46382	12.111	11.1243	19.3479	0	31.2195	23.4289	16.2724	8.98293	7.64256	17.0425	8.45015	11.3509	18.4906	19.9712	14.1452	9.88134	9.50154	12.4418	13.6924	4.92058	9.44637	20.934	10.8241	5.56617	7.88012	9.16248	27.1779	0	0	17.6557	15.8765	10.2033	7.04556
XLOC_000402	22.4188	22.6369	1.90193	2.27308	17.3431	9.92661	4.28062	1.60747	14.0487	12.8157	0	0	26.7059	11.8614	6.84601	0	17.4675	7.84027	0	0	16.2157	6.7536	9.48582	0	24.117	9.72888	0	0	23.3969	9.56025	1.86771	1.94656	15.9167	15.1058	11.6361	3.94563	8.97769	15.9397	9.95197	5.87056	12.0423	11.0409	0	0	18.6177	7.3225	6.02341	0
XLOC_000403	14.456	10.8835	3.75663	3.94362	17.8118	18.7941	6.63661	4.50177	13.1678	14.5731	0	0	10.8085	13.1926	4.93346	3.42414	7.3865	20.6362	0	0	13.6341	19.6916	10.8855	2.59627	21.5876	34.0841	2.94278	0	14.7971	17.1498	5.82272	1.92411	14.9311	21.8456	10.9494	10.0698	12.6165	19.095	15.3485	8.31517	23.0087	6.47075	0	0	21.5619	11.949	6.28957	3.96153
XLOC_000404	10.5805	6.94822	3.32882	1.35157	13.6375	4.55799	1.9229	0	7.04149	8.25016	0	0	11.5138	7.87473	1.97329	3.31235	5.9795	5.64999	0	0	5.84962	11.8307	3.63593	0	14.7054	3.11429	1.57253	3.99086	8.6241	4.43286	1.79792	0	8.73945	5.74749	1.80748	1.31555	12.0799	4.29361	3.51428	0	11.3616	10.8148	0	0	11.7324	5.74672	2.28031	1.04862
XLOC_000405	2.98282	1.69779	142.836	324.759	5.99861	2.22379	187.109	346.246	5.97332	2.15697	60.1708	109.081	6.02611	2.32414	156.624	159.489	8.17143	6.30692	423.243	37.4379	2.27454	3.10255	159.597	288.124	3.98634	2.13043	108.898	127.557	7.52423	3.96154	132.04	461.917	7.11891	5.55503	120.7	278.507	2.7798	1.48496	145.462	262.826	3.23776	2.07174	114.507	186.412	5.78019	2.88548	120.682	323.038
XLOC_000406	1.24997	13.6085	1.22866	5.86902	0	2.14561	2.81147	4.98179	0	0	0	0	0	4.01304	0	2.78011	0	3.37262	0	0	1.38417	4.51352	0	0	0	0	0	0	0	2.81921	5.6679	0	0	0	9.0501	11.0083	1.9214	3.92701	4.84853	9.4304	0	15.5379	0	0	0	1.48236	2.49775	0
XLOC_000407	7.00312	4.55589	2.40123	1.87907	6.99594	4.92547	1.99224	1.94581	4.35577	6.64444	5.16018	0	4.813	4.7047	1.45156	1.92945	3.97094	7.69343	0	0	7.45149	9.31674	2.65009	1.05447	5.70808	6.13464	2.03503	2.66745	5.28016	5.9369	1.5302	1.07479	7.77346	7.8239	2.59041	1.83924	7.69351	7.99201	2.06075	1.76689	11.4813	7.72604	7.57383	6.47031	9.38662	10.549	1.80439	0
XLOC_000408	6.1084	8.57592	8.23024	2.10335	3.53243	3.95124	9.53295	1.46832	18.285	14.849	0	14.6556	14.9412	16.9829	18.8764	1.43025	10.3754	2.37522	67.003	0	5.32339	3.22079	17.9929	0	8.22338	4.16914	3.89503	0	12.4746	11.7193	3.23341	0	3.67012	22.0213	21.2298	6.08754	5.84243	20.2864	21.703	9.50731	1.41959	6.5108	137.688	0	6.45043	1.86121	10.1214	0
XLOC_000409	9.07685	26.5334	28.2101	66.6961	10.8324	15.0751	26.8123	76.9705	12.8906	7.53304	8.02296	77.4531	11.5236	17.2071	9.56733	56.3432	13.8637	23.7022	0	0	13.9432	18.9236	15.5313	6.76122	11.8615	10.1774	49.4216	17.0222	11.8673	25.7478	53.3266	11.7174	4.73857	6.19512	28.3162	48.6737	19.0036	6.64484	27.9131	49.6769	4.53126	15.6296	56.0832	209.561	6.44564	12.8601	53.4613	11.6424
XLOC_000410	1.38817	0	0	0	2.2473	0	0	0	2.42856	1.03666	0	0	1.80031	0	0	0	0	1.02298	0	0	1.19638	0	0	0	1.49384	0	0	0	1.72108	1.09273	0	0	1.44916	1.04005	0	0	0	0	0	0	0	0	0	0	2.23499	1.16847	0	0
XLOC_000411	0	0	0	0	1.72554	0	0	0	0	1.11343	0	0	1.00382	2.16758	0	0	0	0	0	0	1.30685	0	0	0	2.24938	2.45944	0	0	1.50552	1.03663	0	0	1.31587	2.32878	0	0	1.2767	1.33196	1.08212	0	1.561	1.4076	0	0	0	0	0	0
XLOC_000412	161.603	207.749	66.0911	22.5648	199.505	99.9643	69.0122	26.0912	169.076	203.41	114.425	94.9663	212.004	269.228	69.6381	63.6995	149.655	120.054	48.1732	32.9955	168.857	126.83	53.9022	41.5908	195.862	144.438	86.4335	33.4957	214.979	159.294	93.8635	56.4162	171.81	139.149	40.7916	42.4007	135.999	143.011	41.1458	39.775	130.102	149.536	67.1764	92.1273	175.306	148.077	73.7934	56.3
XLOC_000413	0	0	0	0	0	0	0	0	0	2.17761	0	0	0	9.28842	0	0	0	0	0	0	0	0	0	0	0	0	0	0	0	0	0	0	0	0	0	0	0	0	0	0	0	0	0	0	1.02371	0	0	0
XLOC_000414	20.3547	5.45725	0	0	21.9446	15.9232	0	0	35.9311	8.28325	0	11.4255	12.0766	1.52938	0	0	3.11095	10.745	0	0	12.3586	9.70007	0	0	0	0	0	0	1.43942	0	0	0	63.2663	26.3027	0	0	15.1089	24.5987	1.2269	0	10.0282	9.36632	0	0	15.0108	6.80498	0	0
XLOC_000415	0	0	3.31015	0	0	0	2.90345	0	0	0	0	0	0	0	2.95248	2.24937	0	0	0	0	0	0	2.17323	2.90465	0	0	1.59945	0	0	0	2.40726	3.59584	0	0	0	1.33777	0	0	1.49308	1.57851	0	0	14.697	0	0	0	1.79804	4.84359
XLOC_000416	12.9252	20.6995	3.97224	9.90913	27.4319	34.7715	10.5473	3.69576	9.94447	18.5308	0	0	15.3174	23.2839	10.5875	5.2345	23.5975	17.9878	0	0	41.1683	30.5457	8.73446	5.46191	23.2838	45.2692	9.90383	0	19.4398	28.4715	9.30267	14.1279	21.8922	12.5281	8.36964	12.1984	40.6697	27.941	12.0765	8.03565	36.1047	24.9183	0	0	16.1793	29.8926	12.4354	12.5637
XLOC_000417	5.13387	34.8669	7.79644	7.93872	3.30988	10.3325	7.74113	7.03471	5.77523	16.7652	9.56235	5.94929	4.26053	20.9496	4.83469	8.04129	6.10516	6.24798	0	0	19.0656	7.17834	6.14154	7.73668	5.03192	30.4046	7.78415	0	4.51546	7.42675	7.14228	7.62757	3.17727	6.40423	7.03584	8.8727	21.8694	6.56038	7.9474	9.31614	3.57401	35.3945	27.3152	24.9127	4.27169	6.7136	7.48569	8.43309
XLOC_000418	0	0	0	0	0	0	0	0	0	0	0	0	0	0	0	0	0	0	0	0	0	0	0	0	0	0	0	0	0	0	0	0	0	0	0	0	0	0	0	0	0	0	0	0	0	0	0	0
XLOC_000420	24.1181	97.2147	19.915	23.2552	22.9891	25.5571	24.3526	24.4846	30.8828	29.3759	35	65.8032	21.189	26.1195	25.3587	30.1226	18.383	13.1012	0	11.1625	21.4604	16.1851	22.6469	28.8887	23.0249	41.9394	23.3829	15.7421	21.9031	22.3691	20.3503	28.4091	18.7709	17.5998	22.1223	25.0691	20.1562	15.2139	22.5716	24.9941	11.3893	68.3435	72.9873	88.0688	18.7759	18.1484	19.031	29.1042
XLOC_000421	1.29765	3.13984	0	0	3.17488	9.46058	0	0	7.90525	5.76129	0	0	9.68792	5.34265	0	0	4.32743	9.15621	0	0	23.867	6.35387	0	0	5.58316	0	0	0	5.47991	1.83208	0	0	2.73414	1.1877	0	0	1.65124	1.13186	0	0	17.755	7.76649	0	0	9.94986	9.83384	1.11021	1.45615
XLOC_000422	17.8762	10.8956	0	0	30.5311	13.564	0	0	8.53195	7.54183	0	0	15.8964	18.216	0	0	16.197	12.0281	0	23.7225	13.4675	15.1932	0	0	16.4126	12.2801	0	0	14.8146	12.3286	0	0	14.6613	7.71123	0	0	18.5032	8.45962	1.69195	0	21.0864	7.60352	0	0	19.9232	10.8934	0	0
XLOC_000423	6.43193	3.70192	2.61104	7.1569	6.95037	71.702	3.59113	4.95191	47.1153	0	0	0	7.97761	2.00593	1.30584	6.42222	48.8133	3.72722	0	0	3.61494	1.47931	2.74738	2.86944	4.68539	1.70289	1.52625	0	5.27665	2.6388	2.94216	5.0047	7.71411	3.80096	20.5726	3.52403	17.9576	2.75277	19.7805	3.42589	3.86634	1.21306	0	0	4.68519	3.13269	1.75017	12.5753
XLOC_000424	52.9313	97.1143	39.0833	77.4815	51.5133	57.6551	40.1887	76.1476	51.1037	59.097	64.2066	64.3221	63.1672	71.6288	34.2393	50.7252	73.6444	58.9665	0	63.1862	53.6972	53.0635	39.5771	53.1197	56.5676	66.6751	32.1491	46.9564	59.1253	56.1203	33.6424	52.2399	57.4675	61.0627	45.2514	45.3675	64.7153	54.6207	47.3918	51.5696	55.0058	99.4294	48.6396	79.9539	55.5492	69.3161	45.4705	56.1668
XLOC_000425	15.2313	28.3313	18.8313	50.5578	48.5605	79.6791	18.1161	34.7595	8.28612	26.063	0	0	15.9088	48.922	22.7768	27.8054	81.0284	97.4554	0	0	118.842	70.9237	23.6032	25.4719	41.0028	79.9748	11.5282	0	35.013	54.1439	11.6391	25.6062	24.1544	49.7268	28.312	27.3886	69.3544	75.5698	23.802	34.2101	90.2703	32.673	0	0	49.4422	53.024	13.8741	33.8284
XLOC_000428	0	0	1.03616	0	0	0	1.27962	0	0	1.44277	8.45921	4.76453	1.08565	1.15215	0	0	0	0	0	0	1.05686	0	0	0	0	1.29626	1.09841	0	0	0	1.13641	0	0	0	0	1.91006	1.02909	0	0	1.21389	0	2.4298	0	9.81683	1.33668	0	0	0
XLOC_000429	5.98307	3.73524	10.837	12.7631	5.6596	13.2049	7.52415	10.8786	28.6744	1.95017	18.5982	11.4946	10.8039	24.1628	10.9537	8.41247	41.7667	4.48405	0	0	8.83687	6.93037	7.55964	15.1223	7.18817	0	10.8427	0	14.1078	24.9038	10.6403	19.6198	4.31349	6.88425	12.7253	12.6629	18.3667	4.707	11.3017	11.8939	1.25383	5.1616	26.474	0	10.1865	5.37699	24.3594	13.2485
XLOC_000430	11.7054	14.3495	7.97551	4.80039	17.1077	13.6328	6.40445	6.01303	7.02363	11.6217	0	25.0728	11.4332	8.79598	6.47658	8.29079	10.5274	18.5422	0	0	15.691	12.386	7.94291	5.85179	10.7451	14.979	5.83862	10.9548	11.6439	15.1745	5.65803	7.93756	9.28568	13.5149	7.50499	8.4611	11.4225	15.9337	6.20017	8.2675	20.4792	15.0946	0	0	13.2759	17.3011	7.48734	9.50745
XLOC_000431	0	1.94879	11.7811	75.6695	0	20.481	10.6901	74.088	7.19126	0	0	30.0253	0	1.25842	3.22069	52.0557	3.74416	1.77362	0	0	1.72458	2.61693	6.62776	7.07159	1.97078	0	33.6621	0	2.23668	5.95017	39.396	11.9238	0	3.62962	21.3497	52.0038	1.24581	1.22214	19.289	63.36	0	0	0	30.5382	1.31296	0	28.7092	10.6946
XLOC_000433	6.35336	2.29365	6.46974	2.12521	4.13288	2.70057	4.30082	3.08813	7.47368	4.73361	8.78166	0	5.4632	3.51456	6.08015	2.61453	2.04159	2.0363	26.9882	9.84998	3.36373	2.87547	4.33615	3.03414	5.28866	0	6.17199	9.03714	4.36023	2.32182	8.47987	3.42388	3.90666	2.00816	4.84661	1.56	1.10044	2.61551	5.41828	1.87567	2.32655	6.79608	25.3644	33.5818	4.18034	3.17349	3.77159	3.56811
XLOC_000434	179.619	259.332	32.7254	33.5646	241.316	187.068	35.8831	33.2555	127.524	116.786	69.1833	16.4435	245.889	195.113	36.4276	34.2675	175.33	239.889	20.4146	32.005	175.141	245.213	42.6621	12.2054	231.331	195.343	42.2114	16.1653	193.098	186.689	38.1959	17.3512	158.485	182.365	37.009	24.1257	145.496	185.47	41.3521	26.4504	170.317	183.594	238.904	8.77879	226.739	145.53	43.5269	14.9486
XLOC_000435	3.74942	4.13864	6.12251	5.6259	3.93094	3.84815	4.7303	4.72247	4.19887	4.76128	0	23.9052	4.87504	3.45059	5.25999	4.78951	6.08446	7.10363	0	10.9693	7.1128	5.61809	5.81465	4.28429	5.1879	8.59438	5.10181	0	3.7329	6.42923	6.30184	4.33838	4.17907	5.09944	4.93927	3.86141	5.91216	5.47953	5.35381	4.52081	6.32263	3.87928	13.4199	25.1912	4.46025	5.07471	4.95648	5.07642
XLOC_000436	26.8239	7.30511	6.42325	1.75945	30.7048	5.6104	6.86541	1.69724	27.9637	12.8227	16.6746	0	27.0332	8.59352	7.21264	3.09034	13.7233	8.07832	0	0	4.76317	7.04917	14.9262	1.90995	30.6149	6.42011	6.27646	0	29.3891	6.22918	8.11629	2.05172	14.6829	8.22911	9.67345	2.48411	2.59902	6.81895	10.4585	2.38879	12.3885	12.285	0	0	23.7387	6.41316	6.2231	1.66114
XLOC_000437	2.04588	2.32207	0	0	1.85195	3.6411	0	0	1.51311	4.8142	0	0	1.14612	1.35883	0	0	3.16399	4.43385	0	0	6.00908	7.71461	1.56958	0	0	4.28868	0	0	2.46062	5.49196	0	0	5.38234	6.31158	1.10297	0	4.10446	5.78491	1.14503	1.71205	11.5331	2.60777	0	0	2.8875	6.94152	1.20302	0
XLOC_000438	5.43982	6.70091	8.03467	11.7137	3.86661	7.17415	5.62266	8.03295	7.79069	5.91077	37.8024	0	5.62732	7.89857	7.43487	8.12558	7.37238	4.93704	0	0	7.03211	8.11065	9.05638	11.9156	5.13492	5.6048	7.32029	0	4.86273	6.7091	9.90627	13.9058	6.13168	6.43899	9.25207	8.01927	5.77335	5.95952	9.60087	10.8591	3.93953	8.75011	22.4952	26.6582	5.07155	6.16341	7.58278	11.192
XLOC_000439	3.06665	4.30762	3.14164	2.44275	3.32726	3.59201	3.21893	2.82512	2.95652	3.68455	10.7284	8.41749	3.01606	3.40842	3.5318	3.35225	3.31456	3.06606	0	0	2.95765	2.37513	2.94163	2.91846	3.43592	2.96446	4.61941	2.94254	3.00559	4.20747	4.26819	2.37048	2.98794	2.59183	3.07336	2.40689	2.20988	3.61354	3.98975	2.15129	2.45188	6.9734	12.9567	0	2.5247	3.0436	4.45838	3.0655
XLOC_000440	3.3692	1.3454	0	0	2.7815	3.69138	0	0	1.65215	4.30973	0	0	2.13257	1.86722	0	0	1.55175	14.3946	0	0	6.60708	8.27937	0	0	3.41368	7.31341	0	0	2.78181	4.75296	0	0	2.1334	5.64593	0	0	1.27256	11.1454	0	0	6.05118	0	0	0	3.25905	8.72902	0	0
XLOC_000441	35.5835	34.9769	29.7996	39.3104	33.3227	25.2761	32.8897	38.746	25.631	23.5884	32.6058	37.007	32.7885	31.4594	26.0996	29.2016	41.9439	38.6584	0	21.8768	34.3565	34.5645	27.0672	41.8584	31.051	32.2764	29.0978	26.0341	33.7213	35.9	32.485	42.1457	36.8606	41.2756	23.6975	32.5644	35.988	33.1519	23.678	34.0058	40.4191	25.8528	95.2416	40.8209	33.2584	37.3515	28.8528	40.8453
XLOC_000442	0	0	0	0	0	0	0	0	0	0	12.0469	0	0	1.1628	0	0	0	0	0	0	0	0	0	0	0	0	0	0	0	0	0	0	0	0	0	0	0	0	0	0	0	1.26601	0	0	0	0	0	0
XLOC_000443	1.36895	1.52896	1.07082	0	2.13626	1.90934	1.10002	0	1.27474	1.58515	0	0	1.39039	1.3428	0	0	1.38947	2.52576	0	0	1.75824	1.6782	0	0	1.31661	2.58974	0	0	1.30243	1.42487	0	0	1.46683	2.18295	1.18593	0	2.07928	2.51113	0	0	3.22439	2.11502	0	0	1.60812	2.77437	1.02541	0
XLOC_000444	5.49216	2.3218	7.29825	7.24519	2.61228	4.92166	10.0588	7.42214	4.49992	3.96555	51.1522	7.03164	3.7198	4.17158	8.10573	5.75402	4.08254	6.25211	0	0	3.89476	3.06273	9.82582	7.13676	2.80694	2.69336	9.78013	0	4.33741	3.43953	8.76667	9.11112	4.05403	5.76045	9.02632	6.93604	7.46293	6.81404	9.92722	7.55951	4.90433	5.88286	10.0271	0	4.41215	6.45379	8.6746	8.62148
XLOC_000445	0	0	0	0	0	0	0	0	0	1.18098	0	0	0	0	0	0	0	0	0	0	1.72295	0	0	0	0	0	0	0	0	0	0	0	0	1.69677	0	0	1.32191	0	0	0	1.80769	0	0	0	1.24715	1.64163	0	0
XLOC_000446	1.17211	3.69932	0	1.22338	1.68939	4.57719	0	0	2.09371	1.39946	0	0	0	4.07485	0	0	4.16486	6.7533	0	0	5.3562	0	0	0	2.2013	5.03439	0	0	3.68799	1.91399	0	0	4.36767	2.47959	0	0	4.59634	4.03936	0	0	7.98184	1.40961	0	0	1.50042	4.33975	0	0
XLOC_000447	29.4209	22.4063	17.7153	20.8766	34.5493	13.5658	16.003	23.0203	27.3347	27.3555	13.0354	14.5209	38.9643	25.773	17.3373	19.905	39.7744	16.8077	39.1778	72.8019	19.0953	14.2585	15.4681	21.0147	25.7339	21.1552	16.26	33.3181	35.2252	11.7118	15.2141	19.292	28.5699	17.9016	15.0852	16.9724	20.7486	15.5966	17.7002	19.9468	26.6444	19.8636	0	10.0384	33.7667	16.8546	15.3683	17.957
XLOC_000448	92.9298	72.3557	91.1614	139.12	90.186	41.2985	145.105	77.3238	84.4116	44.3034	0	132.891	94.0268	43.6346	132.127	93.9277	85.4988	58.3212	0	0	45.5281	48.7635	129.634	123.339	91.9909	63.8178	128.331	0	51.4298	61.4987	142.257	108.882	109.658	42.3151	119.207	120.586	36.5055	31.8569	126.626	132.335	72.9676	61.1878	0	0	60.8672	50.1753	143.999	105.094
XLOC_000449	2.12362	3.67479	0	0	2.91314	4.18977	0	0	5.81214	3.37809	0	0	0	1.63731	0	0	5.63343	6.46109	0	0	2.04385	3.62201	0	0	2.17447	1.41093	0	0	0	15.1625	1.49391	0	1.38741	6.72443	1.02002	1.2094	0	3.02865	0	1.68732	0	1.99233	0	0	3.82395	8.72419	0	1.96746
XLOC_000450	0	0	0	0	1.2614	0	0	0	0	1.04254	0	0	1.53887	1.04286	0	0	0	0	0	0	0	0	1.09528	0	1.67171	0	0	0	1.0313	0	0	0	0	0	0	0	0	1.12042	0	0	0	0	0	0	1.29781	0	0	0
XLOC_000451	0	0	0	0	0	0	0	0	0	1.01062	0	0	0	0	0	0	0	0	0	0	0	0	0	0	0	0	0	0	0	0	0	0	0	0	0	0	0	0	0	0	0	0	0	0	0	0	0	0
XLOC_000452	7.07087	2.12888	0	0	8.15767	2.5855	0	0	4.37372	2.58476	0	0	8.62903	6.78094	0	1.04457	12.2685	3.83541	0	0	4.75455	1.72691	0	0	5.57613	1.53507	0	0	4.93587	4.36852	0	0	5.93566	3.23283	0	0	3.51278	2.60077	0	0	4.67694	3.42685	0	0	9.34179	2.89999	1.04998	0
XLOC_000453	0	0	0	0	1.42375	0	0	0	0	1.15465	0	0	2.24988	0	0	0	0	0	0	0	1.07205	0	0	0	0	0	0	0	0	1.73114	0	0	0	4.91338	0	0	0	1.53801	0	0	1.1087	0	0	0	0	0	0	0
XLOC_000454	10.4721	11.8806	27.3708	20.2781	11.7283	11.9519	23.7508	19.3559	14.6473	9.72933	8.99151	25.4293	12.208	11.8224	23.0021	23.7359	9.53817	8.44516	40.3611	20.0566	8.52913	8.44363	19.3606	22.7615	10.8831	5.75205	22.46	9.78841	12.9289	13.2067	20.4557	22.0205	9.45898	11.2347	22.6035	22.2608	8.99362	11.8376	20.3753	23.0766	7.09544	12.8845	12.8536	23.7834	13.1552	9.04552	20.5813	20.1132
XLOC_000455	72.0704	93.1215	12.2784	7.57946	94.664	49.568	12.499	6.76571	48.1241	80.3113	27.4863	11.03	77.0605	98.9858	13.3428	10.437	26.7516	85.7581	0	37.1954	72.6659	80.7043	17.9472	6.13954	77.5977	116.236	5.87527	14.2394	61.0703	68.8241	7.1652	3.97895	54.3307	88.8107	17.6255	11.729	77.8188	74.0702	18.5963	13.6265	87.4012	62.7407	25.0788	0	82.5011	83.8446	20.3227	7.08598
XLOC_000456	225.588	305.247	267.771	495.926	229.58	226.146	297.674	505.504	206.427	262.546	402.727	393.617	249.652	283.432	302.759	436.123	320.468	233.374	536.015	536.725	269.405	237.618	282.35	457.279	239.716	293.932	238.573	220.024	249.823	236.524	265.791	501.93	241.691	271.719	277.113	396.856	337.351	255.244	297.153	392.979	244.866	282.133	496.718	412.014	204.172	194.761	284.036	438.586
XLOC_000457	4.61154	3.33478	1.63067	0	2.35986	3.77682	1.65079	0	2.34072	3.87883	0	0	3.93948	2.50596	1.28651	1.67836	3.36626	1.62808	0	0	3.38252	4.46824	1.0084	0	3.29297	4.57739	1.2466	0	3.76132	2.21363	1.27487	0	2.2988	2.82891	1.7484	0	4.17086	3.90755	1.20282	1.30378	4.28204	5.12897	0	11.1636	2.98355	3.53643	1.2289	1.42846
XLOC_000458	31.0053	69.2641	49.798	63.974	66.2489	116.054	27.101	78.6234	0	0	0	0	0	0	0	0	0	3.63033	0	0	0	15.577	0	0	0	15.2149	0	0	0	7.96174	0	0	0	5.79422	0	0	21.5944	0	1.05448	0	19.5442	0	0	0	13.7672	10.7313	1.34465	0
XLOC_000459	547.967	499.381	463.973	522.962	624.708	777.903	524.768	523.658	446.552	643.897	181.53	220.732	440.32	583.692	378.639	446.427	389.357	1400.76	124.211	384.938	765.522	1281.26	580.326	398.377	678.638	1004.59	354.876	156.386	538.587	863.615	429.608	453.098	795.432	1498.41	483.558	534.599	694.585	1353.86	514.439	597.986	1070.45	439.797	387.957	265.816	507.692	1361.69	472.777	509.574
XLOC_000461	11.3949	24.5848	8.00853	6.63317	8.7565	9.60901	7.66822	5.9863	7.42765	16.5182	9.06121	13.2884	8.78542	11.3019	6.41882	6.10475	8.17811	15.7008	0	0	12.199	14.6565	7.53663	5.86518	8.97674	25.3234	6.97052	10.8396	7.9835	14.3458	7.3624	6.5662	10.2288	9.27722	7.02316	6.5657	12.2186	10.982	8.40682	7.61784	10.266	24.1616	28.9011	41.1233	7.81191	14.5249	6.33209	4.74552
XLOC_000463	10.1939	7.62634	5.32613	3.09592	9.10945	4.7245	5.55568	4.17769	11.2578	12.9289	0	5.38527	15.9994	10.2567	7.41304	7.34768	9.94526	7.48353	0	10.1882	7.70426	7.29508	6.37732	10.0717	13.6879	8.68594	10.4654	4.63197	11.6227	8.5538	8.72326	6.49857	11.7001	11.7784	7.81511	5.04953	6.99494	8.76196	6.17094	5.39159	9.73087	9.32412	43.084	0	13.8537	8.36225	7.82488	5.71766
XLOC_000464	9.50211	6.3695	9.89684	9.30262	11.5152	7.66248	9.11468	9.42972	7.60954	6.55654	0	5.08709	8.87244	7.89787	6.57284	9.49029	9.67151	8.50636	0	0	10.1043	9.42943	9.00125	9.86666	7.88578	6.75073	7.57077	4.05867	9.13927	6.45814	7.64407	9.60995	7.58243	8.5527	7.44472	7.98035	8.91675	7.67856	6.85862	7.2964	9.40751	6.44979	0	10.2649	10.3938	7.17519	8.02889	8.75556
XLOC_000465	0	0	0	0	0	1.66097	0	1.75023	0	0	0	0	0	3.33484	0	0	1.44375	0	0	0	0	2.36546	0	0	0	0	0	0	0	1.03467	0	0	0	0	0	0	0	4.35614	0	0	0	1.04948	0	0	0	1.34794	0	0
XLOC_000466	17.2546	23.2559	18.676	24.296	19.4817	20.9409	19.6252	27.0297	17.7938	18.3888	41.0352	39.3608	19.0578	18.5619	22.0194	22.6676	28.0971	18.7172	21.5294	11.1486	23.2567	18.1602	17.78	22.7321	20.6861	19.0998	19.698	19.2551	20.9947	20.1815	19.9604	26.0509	20.3331	19.1623	22.0716	22.3605	22.8154	18.4557	23.7039	22.1193	20.8233	23.843	75.0197	79.3429	19.3626	19.4951	23.1965	26.8582
XLOC_000467	13.8125	9.70366	10.3173	18.0182	22.4768	13.1151	12.4775	14.4842	13.3778	8.25798	0	0	14.3482	9.9935	13.5233	11.6044	20.5536	15.6508	0	0	12.7835	11.4783	14.3508	14.2107	18.7343	9.87734	10.9673	8.47232	16.0252	9.30579	10.5631	14.0632	15.3667	11.9188	15.2569	13.3417	8.47992	9.38129	16.0657	11.8218	14.6678	9.53836	53.054	0	20.8015	12.712	14.2587	16.876
XLOC_000468	0	0	0	0	0	0	0	0	1.49424	0	0	0	0	0	0	0	0	0	0	0	0	0	0	0	0	0	0	0	0	0	0	0	0	0	0	0	0	0	0	0	0	0	17.029	0	0	0	0	0
XLOC_000469	33.7073	34.264	32.1709	41.54	55.2468	31.458	31.672	38.8268	36.9194	30.5772	0	25.0351	33.9135	36.467	30.1229	37.2489	36.9217	44.3219	0	0	35.8729	40.012	29.1904	36.5325	46.7027	27.827	27.1573	50.702	34.9299	32.7915	29.8038	25.5305	46.9881	33.2574	30.4814	29.9607	33.4631	34.8462	29.0211	29.333	47.4178	27.5844	0	0	51.4866	44.6161	27.387	34.2285
XLOC_000470	200.009	230.751	177.605	230.975	249.159	310.306	187.315	206.426	221.431	310.303	50.9942	133.888	218.147	262.581	203.889	204.423	186.093	526.796	0	253.858	331.489	475.729	240.457	169.448	310.869	428.718	147.603	122.887	208.541	315.011	149.711	200.261	337.139	478.288	254.734	260.549	294.499	518.247	240.13	282.352	500.93	241.195	53.2628	138.933	320.035	542.923	187.639	228.996
XLOC_000471	5.23594	3.05899	0	5.37696	6.0482	4.43019	1.59182	5.50824	0	0	17.1417	0	0	0	0	0	0	2.03691	0	0	1.32884	0	0	0	0	0	0	0	0	1.45799	0	0	0	2.36502	0	0	0	2.24881	0	0	1.04719	1.74723	0	0	1.88161	0	0	0
XLOC_000472	4.92927	4.77628	3.06779	1.1899	5.8356	4.73487	2.93254	1.48966	4.10404	8.18266	10.6708	7.18134	3.99298	4.03767	2.64596	2.03731	0	7.03939	33.4772	0	5.2516	6.55144	3.72688	1.59776	4.16375	4.5489	1.47294	0	5.157	3.33677	2.2208	0	5.71513	8.1303	3.77627	1.73492	3.83942	5.26323	3.59944	2.38084	7.86249	6.16071	13.3594	0	6.19941	7.18241	4.97449	1.9697
XLOC_000473	10.0858	7.57419	15.4519	51.042	15.3625	31.2018	12.1453	47.8723	80.8368	4.43262	9.74163	69.1532	10.7255	29.0244	14.8361	41.0319	62.3017	20.0234	59.4259	43.753	10.9016	19.1604	29.6765	32.5232	7.38642	2.25928	17.7802	9.56266	8.50099	16.1397	17.2867	29.1333	20.036	17.5325	72.1551	32.6045	6.51143	13.6654	70.4154	34.6384	6.02395	3.67912	55.274	55.8915	16.0793	24.4157	21.28	31.2457
XLOC_000475	369.092	295.36	227.172	193.822	460.536	349.087	234.363	188.337	286.973	386.433	97.9712	161.969	391.02	356.515	257.582	256.756	366.346	604.036	118.832	130.082	480.104	534.951	292.644	215.72	373.977	678.815	205.319	56.9736	343.763	421.604	194.446	319.802	363.934	660.111	247.441	319.92	362.78	546.367	275.763	307.34	569.535	253.77	121.156	139.484	503.521	517.73	276.869	250.443
XLOC_000476	5.05436	6.30028	6.00779	6.10221	3.3894	6.71007	5.82426	6.92663	5.5121	6.38393	14.1409	16.257	4.95634	4.17774	5.13977	5.73081	4.49264	5.70654	22.2647	15.41	5.21168	6.46637	4.5266	6.33137	4.33792	5.32352	5.20936	4.56409	5.83686	5.09252	5.39985	6.42251	5.81103	4.75055	4.97378	5.09777	4.9812	5.78491	4.59304	5.38107	5.79086	6.38089	0	0	5.2372	5.64354	4.42025	6.38209
XLOC_000477	3.95011	2.9865	4.8809	3.52323	2.1493	3.40865	4.24005	2.82763	2.73071	3.87538	5.82711	7.04726	1.68272	1.8709	2.29704	2.39318	1.88948	1.88107	0	5.73316	2.7112	2.50604	2.9781	2.20699	2.11807	2.63458	2.68752	9.18008	2.79358	2.09978	2.9942	1.64847	3.13926	2.60962	3.06973	2.12142	1.86218	3.79791	2.46318	1.74172	3.73723	2.69924	0	0	2.88664	3.46714	2.67497	2.71039
XLOC_000479	20.3321	19.7392	23.1292	31.3438	26.9875	32.0445	24.7538	39.3376	21.9783	14.7481	23.9522	0	25.3476	24.8762	19.9813	25.5358	53.5186	38.5109	25.1286	69.8142	33.6424	40.5254	27.1307	32.1807	27.5844	27.4166	14.4102	26.4248	29.3883	40.1512	21.5188	39.2616	32.2094	36.0688	22.4092	31.0453	34.9819	44.2849	21.5154	32.9919	33.2865	23.9431	0	0	31.3862	34.4823	23.3356	31.7991
XLOC_000480	1.2755	0	6.23384	3.89188	0	1.02497	6.96676	3.25708	8.87335	0	0	6.85057	0	0	16.0191	8.56145	8.39276	1.06474	45.7197	0	0	0	10.4545	2.9165	0	0	6.98687	6.51101	0	1.30411	7.14871	6.77037	2.29125	1.0542	17.0455	10.8676	0	1.90769	18.7324	9.81389	0	0	0	0	1.63715	2.91295	8.15986	2.10295
XLOC_000481	9.22043	8.09536	12.4729	11.0645	8.00312	7.59538	10.9364	8.90483	12.8367	6.07963	31.4726	19.3216	13.8441	14.6773	14.6818	16.4585	16.5466	6.94802	44.4511	16.0923	14.8849	6.67241	13.5421	20.4634	13.3514	6.51238	15.3872	26.503	16.0377	10.6185	14.1168	19.6511	9.73045	3.75516	12.9407	14.8524	8.23428	7.05533	12.6516	15.7881	7.71298	10.1125	30.5197	62.5509	8.69792	6.65697	12.7208	17.4074
XLOC_000482	0	0	0	1.07786	0	2.79541	0	0	6.65541	0	0	0	0	0	0	0	0	0	0	0	0	0	0	0	0	0	0	0	0	0	0	0	0	0	1.9954	0	0	0	1.21492	0	0	0	0	0	0	0	0	1.32018
XLOC_000483	34.944	17.6188	30.2826	17.8651	47.0498	20.8216	26.2682	17.2149	53.7658	26.0935	0	25.6255	78.7624	54.159	17.8658	18.1893	45.6279	35.6317	0	31.8375	20.2984	27.4373	19.7584	19.264	49.5803	12.765	20.6006	22.0155	63.3513	32.0113	20.5654	24.6552	42.1396	38.7097	13.7164	18.8141	24.7058	29.3759	15.4013	18.6027	21.7918	36.8324	35.0443	0	58.5757	31.8296	19.5345	20.0029
XLOC_000484	2.54083	0	0	0	1.4908	0	0	0	5.89003	0	0	0	0	0	0	0	0	0	0	0	0	0	0	0	0	0	0	0	0	0	0	0	0	0	0	0	0	0	0	0	0	1.0138	0	0	0	0	0	0
XLOC_000485	12.4757	13.2228	10.8348	9.3457	13.6591	13.4889	7.25904	10.7321	12.1625	16.534	18.0041	8.3921	19.7541	17.9204	9.02674	6.74118	16.0098	14.9249	0	0	19.7716	13.8911	6.87016	7.15877	21.5943	27.1677	7.04279	7.52676	16.0755	15.5103	5.95114	10.561	16.384	15.3914	9.09283	6.00736	16.1467	15.031	6.95722	6.19402	20.7671	18.5587	0	4.83272	20.2948	13.547	6.93474	7.26165
XLOC_000486	24.2202	14.6837	22.7958	14.7175	35.2107	13.048	20.3446	16.2611	19.0637	14.6298	16.291	0	15.6495	19.8953	27.6707	25.1048	20.0989	16.3466	0	69.4787	16.2036	13.2679	28.0641	23.7259	19.7728	14.8925	21.4124	0	19.786	16.0802	22.2236	21.7863	19.5506	14.4995	22.4491	18.395	13.0482	14.5138	19.941	20.6754	18.0012	11.9044	0	0	25.433	14.0611	30.5069	20.8246
XLOC_000487	10.1793	9.46736	11.0274	8.40349	7.96876	10.1132	12.0039	8.48444	13.4196	10.1776	26.8182	18.7154	8.96451	8.66083	12.1543	10.6206	10.5236	4.49689	0	15.3953	5.93933	6.54585	11.251	11.4871	9.80435	8.10669	13.5065	13.5463	10.2699	9.22826	12.6241	12.85	9.30688	10.0713	10.8802	10.056	6.15902	9.48769	9.59274	10.4655	4.57148	15.4664	40.2423	24.9196	8.31978	7.7461	11.043	15.4234
XLOC_000488	2.01412	0	2.70599	2.16952	1.94304	1.43139	2.37745	1.62064	1.92179	1.89291	0	8.25021	1.75767	1.06212	1.53277	1.29741	1.02911	0	0	7.62877	1.18765	1.44242	1.17699	2.12725	1.6397	0	2.02034	0	1.59601	0	1.52755	1.78401	1.39067	1.14399	2.1742	1.37143	1.18546	1.00121	1.81083	1.14237	1.7585	1.42835	9.91252	0	1.3414	1.2769	1.64104	2.33163
XLOC_000489	4.01033	1.43244	0	0	1.99966	2.48552	0	0	3.64419	3.26162	0	0	1.23673	2.31368	0	0	3.93412	1.86511	0	0	2.19606	1.97675	3.42505	0	2.37709	2.30407	1.62849	0	3.29913	0	0	0	0	1.16901	1.30656	0	1.01262	1.75156	0	0	4.70378	1.60166	0	0	5.91995	0	1.8865	0
XLOC_000491	2.43546	2.33515	4.17279	3.4203	2.68865	2.64216	3.78484	2.90799	0	6.27852	0	20.4598	1.73909	4.4066	3.88862	4.38192	1.21583	4.06457	0	0	5.4693	2.56692	3.33306	4.88821	1.78039	6.25599	3.47819	0	1.36038	2.48861	2.96007	3.10032	1.47805	2.65798	3.01692	3.34081	9.34159	5.1382	4.06599	3.04814	3.60346	8.91745	0	0	3.17664	2.72689	4.60805	3.96977
XLOC_000492	0	0	0	0	0	0	0	0	2.66492	0	0	0	0	0	0	0	1.5624	0	0	0	0	0	0	0	0	0	0	0	1.26786	0	0	0	0	0	0	0	0	0	0	0	0	0	0	0	0	0	0	0
XLOC_000493	9.79602	3.63714	11.9128	8.36705	6.83868	5.50968	12.835	8.61048	6.40255	4.7522	14.0781	17.0788	10.3159	5.25359	13.9878	17.3945	9.55325	6.41437	44.1514	4.07619	6.9383	6.82579	12.1352	11.0036	8.5673	3.59258	12.5	5.98418	8.84052	6.29368	13.1307	11.0231	7.29117	5.27905	10.754	10.4176	4.61352	6.45402	10.5185	9.91969	8.62109	4.7647	0	4.74404	8.66208	5.69664	11.6325	9.6382
XLOC_000494	2.53316	1.90677	3.28573	16.2151	3.11874	18.588	4.59755	16.6224	26.8294	1.55283	0	0	4.37619	3.17634	2.94213	1.84343	13.4272	4.17101	0	21.7507	5.60736	3.43357	2.64986	5.8158	5.43157	3.58841	1.5114	0	4.6843	2.65721	2.39895	4.68098	3.03237	3.14456	11.1078	2.95387	2.66935	3.01276	8.79448	2.27655	2.04206	1.86814	53.8805	24.5832	2.57885	1.34779	2.92571	9.38165
XLOC_000495	13.1533	8.97607	7.3352	3.41913	15.7631	5.97065	8.77277	4.56155	8.24334	13.7013	12.2011	0	9.32822	7.02105	8.97227	5.5278	5.52061	11.9998	24.6031	18.8781	13.7791	11.753	8.09103	3.20089	10.1484	12.6393	8.2123	4.88155	12.6923	9.95584	8.58925	3.09756	9.41374	10.9884	7.39863	3.92285	9.63489	12.1364	6.11905	3.59652	14.9292	9.33498	18.1187	0	11.4661	12.6644	8.45134	4.36936
XLOC_000496	66.7489	58.8735	56.607	50.1388	59.4868	52.7204	58.2203	47.4989	72.9443	44.9476	48.5317	41.5822	67.0286	45.0269	78.5112	63.4223	42.3619	42.7579	49.3233	56.1747	40.7156	49.2756	76.2038	67.8778	69.3178	49.8348	83.1808	0	62.9808	50.6902	87.977	71.8623	49.9872	46.2638	71.9522	77.3476	28.264	44.7535	68.7706	66.545	37.8061	42.931	74.4254	69.365	53.2012	55.8063	71.1511	68.3448
XLOC_000497	7.35674	9.30055	11.3128	8.45995	6.51452	8.84452	13.4134	7.76634	7.57243	12.6972	27.526	0	7.96078	8.3078	13.3698	8.4371	4.61267	14.8011	0	28.3406	12.235	11.9072	12.9079	7.99509	7.71502	12.7438	10.1567	0	8.49366	9.30687	13.9479	9.78734	7.90112	14.4559	9.11791	9.18539	10.6674	10.8513	8.37351	9.08778	13.27	12.357	17.9894	35.9394	7.29041	15.1015	12.6479	13.1878
XLOC_000498	9.0392	4.32051	16.1402	1.6991	13.9957	10.3779	10.8064	2.21082	9.82635	16.8983	0	42.7931	12.4515	6.87793	20.8129	5.6131	8.1002	16.8031	0	0	17.2887	13.7651	30.2544	3.10074	10.7586	11.7999	7.68912	0	17.9127	10.8333	3.24956	3.68923	22.8026	28.4442	24.4684	14.8344	10.5725	22.3433	29.4678	10.6104	33.7538	12.2436	0	0	24.6537	20.7137	17.7981	3.58896
XLOC_000499	22.9505	20.7692	8.87946	22.1129	37.7159	18.5541	10.2411	24.9115	13.3566	13.6334	30.5963	10.2958	19.0223	18.9246	7.82939	8.36094	17.5337	21.1899	0	17.3864	19.8235	24.0135	4.36205	8.76258	23.0852	19.6684	4.56549	0	16.1922	18.1901	5.62822	7.11009	27.5492	25.1122	7.41261	8.21926	19.7933	22.8504	7.92107	9.27178	32.4124	16.636	0	0	29.6899	22.9491	5.80212	8.05257
XLOC_000500	14.419	6.71797	8.13302	7.98932	10.97	21.8687	8.88774	7.97025	8.72852	7.06573	0	8.29205	9.25563	13.426	5.87522	6.56237	12.2739	17.9976	57.2038	36.6426	17.2645	21.3283	8.25226	7.16342	8.63252	13.822	4.87885	0	12.2802	18.6627	4.81908	7.54267	8.37105	16.4232	6.397	6.45457	12.4365	17.2709	6.66533	6.45845	17.7701	8.41845	27.8654	0	13.6275	24.4805	8.69837	9.6996
XLOC_000501	7.99286	20.5724	4.94503	14.8868	12.6797	10.0552	5.21396	12.2206	16.06	19.5728	0	23.9778	13.3108	38.5014	9.18591	20.5297	27.7577	30.7152	0	0	51.0032	25.7802	11.3935	16.7692	18.2996	50.8908	4.80724	6.13011	12.9256	18.0252	9.46858	18.9914	16.9307	26.3057	9.31068	36.4376	62.179	16.743	14.0634	23.1595	35.3527	37.522	19.6325	0	23.7317	26.6568	12.1997	13.828
XLOC_000502	17.6938	14.1911	9.48798	6.54604	14.504	14.619	9.29535	7.86275	18.9028	23.6893	16.4722	9.09559	17.2905	11.5281	9.14935	6.32126	12.0469	24.9691	51.0583	0	25.7861	30.7766	10.1709	5.59408	23.7734	31.4731	8.60416	7.93194	18.1617	17.6679	7.9192	6.44814	29.7684	29.6989	11.8928	9.97956	22.7946	29.8152	11.8583	10.9369	29.1937	15.4945	0	0	19.9407	30.8533	7.84508	6.28001
XLOC_000503	11.0246	40.7702	26.1399	74.9871	14.6247	101.482	29.1125	70.9599	77.139	7.72033	35.4141	93.0849	4.06821	6.25489	42.2087	68.5274	2.17762	17.1901	106.183	58.2596	2.36113	14.5279	24.4784	50.6437	5.13939	7.66249	18.0066	104.493	2.69542	13.2164	13.7647	63.1402	38.6911	37.1865	217.608	167.083	1.93226	38.7118	218.424	175.601	1.80277	15.8913	252.031	387.248	8.76361	37.4479	17.3795	103.063
XLOC_000504	85.185	5.68898	149.506	60.778	104.553	23.298	177.946	63.7578	130.579	14.3044	192.379	130.662	189.112	28.8842	171.736	77.7043	78.428	40.6126	0	156.536	21.174	32.3202	167.465	125.869	132.239	4.61696	152.301	111.143	194.285	38.5053	201.619	127.339	39.5868	30.0715	52.5607	47.7777	10.5049	27.1637	61.9483	48.4747	44.7074	5.29611	20.0597	41.2357	88.611	29.4219	166.34	90.6336
XLOC_000505	0	0	0	0	1.03789	0	0	0	0	0	0	0	0	0	0	0	0	0	0	0	0	0	0	0	0	0	0	0	0	0	0	0	0	0	0	0	0	1.62192	0	0	0	1.42021	0	0	0	1.73994	0	0
XLOC_000506	3.78254	4.6273	4.78423	5.30237	9.61758	6.54539	3.35443	3.70507	2.32758	6.25531	15.0681	3.80296	6.76687	6.43191	4.07889	3.4761	2.75106	4.50424	0	0	10.9127	8.60857	4.25304	4.01552	4.82072	12.2602	3.67679	0	2.88492	5.32816	2.42057	2.79872	3.6318	7.18967	4.20381	2.96198	11.7944	7.76563	4.39609	3.02751	10.75	5.70255	0	0	9.00414	7.00646	5.05116	4.59611
XLOC_000507	10.7654	16.6439	10.7501	8.40617	13.2199	12.0308	9.16742	8.47587	10.996	11.433	0	6.26678	15.5999	15.947	10.0856	11.0274	15.154	14.3435	0	0	20.7891	16.7783	11.2093	10.2618	17.5065	19.2328	8.74304	19.7449	13.4824	15.4649	8.94993	9.46003	13.0603	15.693	10.6276	10.7248	14.6238	17.6311	9.67358	11.9745	18.3953	16.1017	0	0	12.5041	14.6517	10.9321	10.1374
XLOC_000508	0	0	6.81356	23.449	0	0	5.13335	21.8901	0	0	20.5448	0	0	0	12.6508	21.636	0	0	39.4863	45.2851	0	0	9.03314	20.1933	0	0	13.5653	6.44221	0	0	13.9245	11.3429	0	0	6.93683	5.93271	0	0	6.70404	6.74153	0	0	0	25.924	0	0	13.7164	13.9693
XLOC_000509	0	0	0	0	0	0	0	1.02083	0	0	0	0	0	0	0	0	0	1.01683	0	0	0	0	0	0	0	0	0	0	0	0	0	0	0	0	0	0	0	0	0	0	0	0	0	0	0	0	0	0
XLOC_000510	1.85623	2.07516	2.82266	4.30193	2.10895	4.19769	2.4346	4.16379	2.19259	3.31889	0	0	2.17281	3.94442	2.85373	5.11026	4.60762	2.58018	15.2401	7.67974	4.82789	1.4584	2.96534	5.31097	1.07745	1.5506	2.50343	12.9987	1.22228	0	2.20358	3.17242	2.8223	1.25709	2.58361	2.97381	6.67586	1.70518	2.79775	3.26957	3.3036	3.29467	13.7941	0	2.34179	2.0964	2.83448	3.61144
XLOC_000511	39.3861	62.4284	30.7779	29.9105	41.9269	27.6553	32.2858	25.0534	39.572	32.1249	30.8422	35.4822	38.0953	40.0244	36.4927	26.7919	38.2033	25.295	0	64.3191	39.0714	22.732	31.6671	36.4497	37.8879	35.0191	37.1699	47.4731	42.363	25.6105	36.0818	30.4853	38.4755	24.9694	29.557	30.2837	34.6408	26.5457	25.4305	30.3653	23.3242	38.7014	20.6334	88.7922	36.1015	25.0933	31.162	31.6165
XLOC_000514	0	0	0	0	1.38297	0	0	0	1.00801	0	0	0	2.16443	0	0	0	1.58288	0	0	12.8618	0	0	0	0	0	0	0	0	0	0	0	0	0	0	0	0	1.29973	0	0	0	0	0	0	0	1.33363	0	0	0
XLOC_000515	9.48945	6.37123	0	2.68021	5.93709	6.00097	5.04499	1.28513	17.9015	24.6914	0	0	13.5894	16.882	5.54318	15.0168	11.8536	12.9175	0	0	23.7873	27.8771	13.8949	10.8899	1.78861	6.77737	6.36508	0	5.66288	1.94946	3.37526	1.73999	22.7166	13.1821	8.17823	15.4592	20.9832	23.5724	8.49945	10.2155	27.0824	4.75951	0	0	6.09417	14.7925	5.75324	12.3676
XLOC_000517	6.20787	4.41421	7.83968	11.7472	5.65978	6.40899	7.07214	10.9205	6.46972	5.7534	20.1816	9.32121	7.02596	4.84288	7.56258	7.42628	7.37483	6.82724	0	0	7.33372	7.53541	6.76602	9.36714	5.67695	5.54084	6.44934	0	6.78528	6.39639	6.27157	7.32084	7.15332	11.7944	9.02523	6.53124	8.26017	8.22152	6.74287	8.45176	6.42728	4.3875	0	0	6.55126	8.0903	5.59526	9.84842
XLOC_000518	0	0	0	0	0	0	0	0	0	0	0	0	0	0	0	0	0	0	0	0	0	0	0	0	0	0	0	0	0	0	0	2.3561	0	0	0	0	0	0	0	0	0	0	0	0	0	0	0	0
XLOC_000519	2.98251	1.91211	3.11155	3.28365	3.70305	2.68615	2.52093	2.76748	2.94292	2.54286	10.9156	11.1551	3.4657	2.03232	2.29616	2.48501	3.77712	2.30256	0	4.75236	3.18124	2.4117	2.30099	3.1554	2.50012	2.04647	2.89017	5.82725	3.56143	2.12968	2.84341	3.09327	3.37144	1.87283	2.45979	2.47623	3.07677	2.51273	2.55327	2.95753	2.89224	3.04144	5.1072	5.31166	2.81392	2.89647	2.56513	2.49005
XLOC_000520	603.549	484.308	0	0	778.812	120.364	0	0	571.79	515.68	37.3719	33.3267	725.335	379.04	1.42061	0	233.796	172.222	0	64.4212	168.421	181.792	0	1.46898	595.157	293.858	0	18.464	542.696	188.021	0	0	647.764	219.326	0	0	205.424	222.906	0	0	224.3	293.306	55.9631	0	493.237	251.98	0	0
XLOC_000521	58.4638	102.827	20.7079	36.9719	98.7033	55.0222	25.4628	27.7024	67.8698	54.9013	10.6003	44.6821	110.669	144.869	21.365	39.8796	176.348	66.7299	0	29.6233	84.4897	65.5859	22.3715	37.2613	99.1321	89.4522	25.991	31.0497	119.741	145.92	28.9062	38.284	82.8849	50.7802	19.5587	26.4167	102.659	66.9955	16.5138	35.8705	73.5841	79.6984	7.50416	11.0157	90.9179	60.4321	26.9625	22.9106
XLOC_000522	0	0	0	0	0	0	0	0	1.65549	0	0	0	0	1.48098	0	0	0	0	0	0	0	2.73139	0	0	1.59667	1.87174	0	0	1.85267	1.5098	0	0	3.97451	0	0	0	0	2.69479	0	0	1.39974	0	0	0	0	0	0	0
XLOC_000524	34.2356	29.9074	26.9413	48.8035	65.2857	67.5297	31.9382	58.0151	64.7262	31.8184	0	19.22	62.0816	58.6125	49.2585	50.5429	140.67	50.0396	125.503	0	65.3402	61.6938	48.1161	60.9911	66.7872	38.1278	36.661	34.8887	60.2932	66.6826	47.5461	78.2223	50.7066	66.9415	67.2565	55.0127	70.3969	54.1485	49.5167	59.0931	55.2135	29.8052	0	0	71.6645	41.8793	39.5945	68.7508
XLOC_000525	35.8532	415.342	80.4435	30.4699	33.2048	222.95	70.9724	33.982	63.1696	317.428	54.0903	94.9384	31.8241	489.824	45.3196	81.1297	58.4803	190.957	0	39.609	683.951	201.806	69.1087	77.2244	36.7175	364.762	40.4545	13.0252	33.7793	307.964	38.2931	69.6588	43.7888	406.315	39.5046	99.8337	202.641	382.637	50.4986	95.1446	43.6018	171.137	365.478	45.9715	53.1615	249.641	72.5247	82.5882
XLOC_000526	28.4402	27.0965	27.7418	19.2973	31.4298	20.9329	24.77	18.9841	16.8057	24.2363	0	26.9008	30.2659	29.7904	45.1052	35.5824	21.6406	35.7264	0	37.3569	37.9419	30.421	34.9777	42.954	34.2913	40.2897	33.0092	6.14972	28.2899	30.0995	40.0846	50.2172	26.8082	30.7489	33.3131	48.7809	36.7918	30.3502	30.4182	47.8286	55.5543	35.0468	0	0	35.0483	29.6149	44.8067	42.4592
XLOC_000528	0	0	0	0	0	7.03752	0	0	9.17076	3.59853	0	0	0	0	0	0	0	0	0	0	13.2555	2.02772	0	0	0	0	0	0	0	0	0	0	0	0	0	0	0	0	0	0	9.86041	1.41265	0	0	0	2.31517	0	0
XLOC_000529	0	0	1.12755	0	0	0	0	0	0	0	0	0	0	0	0	0	0	0	0	15.6745	0	0	0	0	0	0	0	0	0	0	0	0	0	0	0	0	0	0	0	0	0	0	0	0	0	0	0	0
XLOC_000530	21.7876	22.3053	77.0608	86.4782	36.2252	29.1891	72.7826	74.6316	40.5452	22.243	37.7611	44.5933	31.977	34.0079	83.9803	78.1152	49.1703	32.1229	69.7537	75.3149	29.2216	32.6145	80.6953	91.4054	32.3762	33.2194	76.1214	20.0846	38.5372	34.5032	83.1549	117.382	19.0977	36.8123	60.7832	72.807	31.2372	34.3536	67.0371	77.3678	28.1972	18.189	51.3234	77.6909	44.4746	24.1575	54.4078	90.8851
XLOC_000531	0	0	4.92473	26.6673	0	0	5.36557	27.8512	0	0	0	10.7257	0	0	0	7.41703	0	0	0	0	0	0	1.671	0	0	0	7.28296	0	0	0	8.2545	1.9087	0	0	3.67547	12.662	0	0	3.38874	13.2277	0	0	0	22.882	0	0	6.70345	0
XLOC_000532	3.08965	5.52058	5.92323	7.38574	3.4332	4.18016	7.02938	4.54065	3.80012	9.22847	11.4983	0	5.11727	2.90436	6.12755	3.77172	3.28339	3.63873	0	0	3.46379	4.68858	3.98517	3.9256	4.80263	4.30784	4.13668	0	3.98881	5.05197	6.34757	3.38157	1.80605	9.13397	3.7973	6.72213	3.81031	8.45846	4.27737	4.38887	5.89454	5.06226	0	0	3.38167	3.21862	5.90228	3.96386
XLOC_000533	0	0	0	0	1.36388	1.53291	0	0	0	0	0	0	0	0	0	0	0	0	0	0	0	0	0	0	1.35015	0	0	0	0	1.27242	0	0	1.44519	1.1751	0	0	1.09423	0	0	0	1.90823	0	0	0	0	0	0	0
XLOC_000534	15.5203	18.9141	15.428	12.7061	24.5047	18.4673	12.1492	11.0973	16.9469	17.5677	24.743	17.5275	18.7998	14.8833	15.4338	21.311	20.7615	18.3432	78.4907	0	19.5582	16.5765	16.6452	13.5327	18.351	19.1917	11.1965	0	17.142	15.403	12.0131	15.5683	15.4486	28.3322	13.3199	18.1015	22.5406	19.0447	14.9959	18.1631	22.5333	14.1331	49.5118	0	16.5296	16.5673	16.498	13.4008
XLOC_000535	0	0	0	0	0	0	0	0	0	0	8.36427	4.92599	0	0	0	0	0	0	0	9.15574	0	0	0	0	0	0	0	0	0	0	0	0	0	0	0	0	0	0	0	0	0	0	0	0	0	0	0	0
XLOC_000536	2.89845	3.61176	0	0	6.51943	2.87578	0	0	1.17884	0	0	0	2.10673	4.77433	0	0	1.57081	1.69056	0	0	2.37793	2.72555	0	0	2.64158	4.83813	0	0	1.35295	0	0	0	0	1.28989	0	0	2.91211	0	0	0	3.98984	1.7909	0	0	0	1.34933	0	0
XLOC_000537	60.1896	13.4619	1.08174	0	70.5473	1.8266	0	0	32.5619	15.6386	0	7.09883	51.8297	2.36432	2.84332	0	23.2301	9.64425	0	0	3.8206	8.2466	0	0	38.7891	13.2942	1.72582	0	43.734	4.22686	3.04706	0	48.9005	3.5231	0	0	10.5296	2.60463	0	0	37.0055	7.19063	16.2862	0	52.1988	4.10587	4.64281	1.60216
XLOC_000538	6.83427	8.27795	8.35245	5.0521	9.08903	9.93544	7.71056	4.83849	5.88514	13.1808	8.51622	6.12454	10.6336	9.98984	10.666	4.40936	4.5844	9.40467	0	0	10.9977	11.519	11.6489	2.05406	7.31721	9.58381	6.0616	5.57216	6.14614	9.61589	6.35829	3.09339	3.28375	8.26415	9.34413	6.40549	7.70477	9.86265	11.1079	4.26069	7.94452	15.2173	28.6263	0	10.5255	10.1897	12.0975	3.09989
XLOC_000539	2.5652	0	0	0	1.79348	0	0	0	0	1.4418	0	0	1.21453	1.2188	0	0	0	0	0	0	1.05436	1.98612	0	0	1.52853	0	0	0	1.12066	0	0	0	0	0	0	0	0	1.28724	0	0	2.46737	2.69918	0	0	1.92507	1.11328	0	0
XLOC_000540	63.2656	55.625	47.4926	66.917	62.1919	40.0725	46.1221	65.8654	55.3103	53.5212	79.2574	35.5929	77.8991	47.4806	59.4868	54.7742	108.105	52.5784	76.5429	104.024	50.0096	45.3881	49.4073	47.3835	79.7114	72.8332	40.9721	20.1303	83.7715	57.4512	41.1621	58.1527	69.8623	55.0357	45.621	42.9249	58.5541	53.6575	47.6992	40.0515	69.0013	58.6197	18.546	99.0788	70.3079	48.3365	62.2093	62.2311
XLOC_000541	0	0	0	0	0	0	0	0	0	0	0	8.17959	0	0	1.05449	0	0	0	0	0	0	0	0	0	0	0	0	0	0	0	0	0	0	0	1.00301	0	0	1.44489	0	0	0	1.41401	0	0	0	1.68101	0	0
XLOC_000542	6.04205	3.0809	10.4172	1.99254	7.25438	15.4185	11.0657	4.10716	8.16129	4.68351	0	0	4.60135	6.21355	9.36442	4.71804	7.08066	22.5165	61.4513	0	16.956	13.5608	10.069	4.72354	6.52861	6.42895	6.73679	18.0272	4.63524	9.22821	10.328	7.22101	3.7886	16.5036	6.51501	7.91165	6.63807	9.92385	7.28396	6.85666	5.13531	6.5845	30.1627	0	3.89643	13.7191	7.8262	5.44721
XLOC_000543	103.341	32.2945	90.4458	269.152	140.641	58.0969	87.1178	261.993	290.13	73.8558	218.452	250.455	289.525	205.318	153.6	210.413	343.128	99.7023	322.101	83.5254	77.567	95.5201	238.469	192.538	251.828	74.4786	192.079	108.317	310.293	205.621	187.548	178.961	183	74.446	168.821	132.478	51.7475	77.6998	160.82	124.758	106.298	83.5931	107.66	94.854	377.032	119.159	283.364	186.892
XLOC_000544	1.75658	0	3.87933	2.62891	1.29803	1.34667	4.55192	2.62928	1.51122	1.92631	16.2549	9.56531	2.6772	2.0383	4.96574	5.87886	2.93965	1.06425	0	0	1.23661	1.0303	7.57693	5.61305	2.84741	0	4.86022	9.16109	2.25135	1.38402	4.6817	8.80129	2.47171	1.58861	4.34893	6.08566	3.09658	2.6599	6.78875	6.2656	1.00444	3.91693	0	9.92472	1.91242	1.15603	4.56195	2.36503
XLOC_000545	4.00369	4.4387	2.77487	2.38089	6.12485	8.31717	2.38559	3.20037	2.49731	12.0482	0	5.78058	1.71783	6.72204	1.91553	1.925	4.21966	21.7953	0	13.667	19.4242	19.0793	4.59808	1.24467	4.06239	17.3464	1.08583	0	4.58636	14.7235	1.25449	0	10.7567	17.8289	4.33484	2.87352	16.028	16.5157	5.48354	3.58367	24.323	7.43338	0	0	8.88764	17.5777	4.15742	1.88387
XLOC_000546	59.2741	66.0762	83.5049	88.7602	111.648	66.411	91.3929	96.9943	62.6008	55.9494	64.4359	70.8596	65.2982	65.7583	96.9248	89.6763	75.2515	86.7492	67.8633	76.0803	73.0729	80.7678	98.1964	101.989	81.1559	92.3474	86.7276	236.738	72.2426	82.4965	90.5306	118.102	71.802	97.3479	92.1053	107.242	57.1788	84.5026	92.2765	97.5169	102.641	45.7379	209.653	195.312	99.1552	68.6783	89.1051	115.495
XLOC_000547	10.1138	10.2549	6.39996	6.31437	14.6364	9.32946	10.4985	7.60668	10.0805	14.2775	0	0	10.1857	10.4492	8.55148	8.11297	7.77566	12.3976	0	14.5882	14.0277	11.8191	7.96607	8.59815	11.2436	17.5291	6.29987	36.8224	9.67529	14.7049	7.40303	6.55047	10.2232	12.9348	7.19623	9.94228	13.6381	15.7236	7.28499	7.00233	19.1085	13.259	34.8048	16.5025	12.6277	14.381	7.34666	7.57174
XLOC_000548	34.0183	14.4068	6.54739	1.75103	37.0744	38.1713	3.6443	1.3392	39.9206	31.2818	0	0	37.7498	44.7682	12.8795	2.8428	62.9305	53.1163	0	26.5691	49.9999	56.6162	12.6456	2.52319	58.4199	41.7901	8.27615	0	37.7027	29.8934	8.03884	2.07503	33.0296	34.2601	10.6415	4.3215	17.9778	38.1626	11.3132	3.26364	39.7367	23.0192	0	57.7159	46.799	47.6656	9.18833	2.79115
XLOC_000549	33.2142	41.2839	46.3123	41.1217	28.9207	33.5546	50.0091	44.5813	85.5968	45.8478	91.8919	54.3349	49.1103	46.2429	87.5857	70.0626	75.1142	62.0008	61.2445	44.4747	58.5895	54.1922	84.2032	70.6147	52.8153	62.8256	76.2831	51.0088	60.2621	54.3153	81.1736	75.8048	57.8026	67.4371	96.3901	74.7133	44.8859	53.669	95.7605	75.6142	55.4909	40.2069	23.972	34.7483	39.9682	53.3777	87.3918	84.0214
XLOC_000550	233.441	98.5363	284.035	315.939	163.177	206.286	410.781	357.876	458.899	276.474	980.121	482.419	303.64	342.725	813.104	230.248	325.447	282.498	2763.9	1858.6	156.013	218.188	994.458	818.617	245.409	146.495	263.121	181.281	249.363	223.974	343.445	181.266	202.068	309.392	586.391	365.441	113.659	284.354	654.309	368.505	162.896	117.227	474.864	173.962	254.1	172.949	455.557	1199.53
XLOC_000551	169.615	227.942	123.949	140.195	297.418	283.414	146.488	130.295	166.092	244.073	50.5984	36.6389	184.5	221.228	146.47	133.137	181.095	485.07	0	99.5674	303.154	435.301	169.61	112.291	267.021	445.528	103.778	14.8852	180.117	302.432	127.884	143.577	236.048	432.437	136.825	138.936	279.007	408.839	140.634	153.162	413.424	156.315	127.628	113.27	264.115	408.731	119.883	113.509
XLOC_000552	27.3914	40.6795	56.3004	48.2328	26.6352	18.4763	77.0057	48.9387	38.7998	32.7631	165.438	74.4844	21.5926	43.3689	87.9866	30.2412	12.9965	16.9417	0	0	7.17441	8.60523	73.5821	29.9611	31.74	39.46	86.7258	20.7469	22.5374	21.7196	99.0626	25.5006	13.6026	15.0021	54.7536	33.4392	8.49357	19.8592	57.7829	39.0058	8.24466	21.206	0	0	22.9803	7.03106	86.6287	35.3295
XLOC_000553	55.6761	42.9413	52.2397	51.5244	84.9209	34.1426	53.8403	42.5803	53.8063	48.0578	27.4296	16.2512	66.4502	51.3495	62.7511	60.5948	71.7979	43.9435	0	78.6454	40.4445	43.1912	62.9011	52.6384	67.27	42.6118	46.1696	20.9526	68.3359	54.2102	46.3331	51.1101	65.6734	45.7087	43.9827	43.0268	34.3604	44.0095	47.1491	44.9444	54.8283	47.6381	39.8308	29.2536	83.0953	48.6721	60.157	48.6816
XLOC_000554	71.3296	136.848	16.065	12.2738	120.265	49.488	18.9994	12.4238	66.0009	110.196	29.6602	0	95.3455	108.495	22.0953	19.8726	80.9781	84.8101	0	0	156.981	93.0561	20.0977	13.0849	113.35	152.248	14.3448	0	82.1627	99.492	13.4522	10.0099	155.846	169.82	18.6989	19.6159	182.068	152.231	19.3462	19.8184	154.269	150.249	0	0	143.637	155.584	27.5859	15.1693
XLOC_000555	18.3361	37.1452	11.5084	10.3301	15.9261	15.9393	12.406	12.1995	18.6962	33.8744	14.5535	14.06	20.5019	39.9012	11.7585	14.5331	12.7573	17.7159	129.796	20.3137	21.7585	17.4478	10.5691	11.0955	18.6468	30.8921	13.7774	6.90447	19.3395	19.7515	14.6196	13.7973	11.5771	19.4686	11.3752	9.45067	27.1331	19.5954	9.18861	9.22522	12.1341	46.5495	98.4572	0	18.6191	18.8617	10.6367	9.31079
XLOC_000556	9.15591	8.54171	8.04465	7.94862	12.373	8.79545	10.1106	6.90894	18.6326	19.4576	14.719	0	21.061	19.6101	11.6853	12.433	15.1523	20.948	0	34.2206	15.9466	23.6123	12.6985	9.46856	19.3606	19.7764	12.1933	0	15.5558	19.0245	10.7246	11.4719	16.8976	21.3886	8.15358	8.56768	15.1167	19.829	8.07988	9.2406	23.1978	15.4388	0	32.8689	15.8979	24.1461	7.77001	9.92213
XLOC_000557	9.28104	7.03522	6.40224	2.85424	6.82928	13.4595	4.89965	3.92907	13.9085	10.5566	28.1772	18.8416	9.37981	12.9696	7.12193	3.96084	6.58901	21.3266	0	0	12.7384	17.5146	10.3289	1.42541	9.41205	7.91216	5.601	0	12.2652	12.4195	3.96798	1.92731	8.90276	20.8526	9.90096	3.86658	9.35639	16.8872	8.74018	4.0528	10.0874	7.24668	0	0	9.96474	16.7518	7.38182	0
XLOC_000558	7.28764	10.7605	7.89556	6.93088	6.66645	7.10921	7.24825	7.68463	9.13626	6.98351	0	6.58622	8.0385	8.36273	5.99992	8.0134	10.0525	9.60964	0	23.6174	8.42798	8.40324	5.76861	7.55466	8.98606	9.40826	7.43056	11.7746	9.00351	7.652	8.15728	7.35973	6.80918	6.03133	6.66183	5.47721	7.66825	7.32561	5.98658	5.25178	8.70586	9.12774	0	0	8.40167	8.18569	7.80212	7.5621
XLOC_000559	0	0	1.05594	0	0	0	0	0	0	0	0	0	2.3187	0	0	0	0	2.75822	0	0	1.26653	0	0	0	1.25421	0	0	0	0	1.29013	0	1.6782	0	0	1.27349	0	0	0	0	0	0	0	0	0	1.50786	1.4625	1.02303	0
XLOC_000560	0	0	0	0	0	0	0	0	0	0	0	0	0	0	0	0	0	0	0	0	0	0	0	0	0	1.28276	0	0	0	0	0	0	0	1.45663	0	0	0	0	0	0	0	0	0	0	1.08058	0	1.46375	0
XLOC_000561	1.12888	1.68405	0	0	2.30754	1.30252	0	0	2.60567	0	0	0	1.17995	1.37044	0	0	0	1.45028	0	0	1.62795	1.36941	1.71073	0	1.0667	3.80353	0	0	1.35	0	0	0	0	0	0	0	1.67085	0	0	0	3.90247	1.85762	23.0846	0	2.09877	1.76619	1.09389	0
XLOC_000562	37.5557	29.8594	8.56512	7.31522	59.2566	35.1483	9.63017	9.44066	33.3328	56.5928	0	21.4697	32.3519	32.6098	8.19227	12.7918	39.8523	72.0032	0	0	60.8655	66.0605	6.5621	4.36977	54.977	85.6671	4.83895	0	32.5199	45.031	4.98182	5.7858	60.1013	70.1231	8.10309	6.61478	49.8192	51.4586	7.52422	6.81622	74.7391	38.1938	62.9219	0	56.0578	65.638	14.5535	5.00697
XLOC_000563	2.91959	0	15.8957	7.93692	0	0	17.4359	7.62048	1.05435	0	0	0	2.33682	0	5.88168	4.38853	0	0	0	0	0	0	2.58449	5.59142	1.31351	0	2.69148	0	0	0	2.83742	4.23799	0	0	9.24525	3.83651	0	0	8.54483	7.59749	0	0	0	0	0	0	4.88806	4.9091
XLOC_000564	3.01043	3.72081	2.042	2.42548	3.14337	5.56767	2.02081	2.79197	2.37255	3.83458	0	0	2.52613	4.86336	2.0077	2.42715	6.43898	4.58223	0	0	4.91873	5.79802	1.50509	0	2.51727	5.15111	1.34193	10.1797	2.68758	4.6422	0	2.21621	3.31609	7.18477	0	1.51062	5.42578	6.7963	2.22744	2.01895	6.81011	4.45042	0	0	3.77118	4.11037	3.8187	1.81015
XLOC_000565	0	0	58.6479	6.90479	0	0	61.1338	3.0752	1.67913	0	0	0	0	3.31964	103.621	18.5599	0	0	0	159.22	0	1.21904	179.394	16.9432	0	0	19.4375	0	0	0	37.8553	3.93551	0	0	195.243	71.8443	0	0	216.4	85.2749	0	0	305.363	0	0	0	51.1457	15.1498
XLOC_000566	41.0202	73.309	29.9532	53.0545	60.8462	56.8228	31.0643	45.894	31.1618	44.8479	23.5578	63.5307	39.5241	71.5438	24.1674	32.4399	65.2776	83.9739	63.9613	16.2808	82.8933	73.1795	30.8037	39.2309	52.0665	82.4582	22.8458	14.208	43.2116	63.3459	24.3474	47.2421	48.3281	73.0088	27.3927	35.7923	78.9804	64.2053	27.5988	34.2588	82.3481	65.7184	32.3655	50.4416	50.2951	58.9478	27.6961	42.8354
XLOC_000567	0	0	0	1.71121	0	0	0	2.98818	1.51073	0	0	0	0	0	1.08197	1.36923	0	1.58754	0	0	2.17047	0	1.62579	2.47823	2.02365	0	0	0	0	0	0	0	1.70151	4.7398	0	1.33271	1.09524	3.08798	0	0	2.22541	3.23485	0	0	2.43848	1.58977	1.0895	1.39974
XLOC_000568	0	0	0	0	0	0	0	0	0	0	0	0	1.81041	0	1.19692	0	0	1.01711	0	0	0	1.11835	1.57272	0	0	1.29622	0	0	0	0	1.49855	0	0	0	1.01765	0	2.03084	0	2.3549	0	0	0	0	0	0	0	0	1.48288
XLOC_000569	20.5053	24.5866	17.815	17.4173	27.0729	17.0115	15.0049	15.2405	21.5129	15.3512	33.8073	12.2325	16.73	24.0536	12.8721	16.0778	13.7423	11.6964	0	22.5777	17.0155	14.9919	14.1787	13.9605	22.6571	16.7623	15.2002	0	20.5379	15.0262	14.582	15.7554	17.3534	16.5127	13.8193	12.4189	19.3249	18.0972	14.4208	15.8735	18.235	22.5849	0	45.099	23.8179	18.8036	15.9643	17.5807
XLOC_000570	1.72197	1.97249	1.81824	2.83335	5.19976	3.92977	3.95821	2.68972	4.3131	3.70154	0	0	5.61321	2.93837	3.17709	3.5713	4.63	3.4545	0	0	7.7409	5.08853	2.32963	3.43973	2.55482	7.09129	1.58017	0	3.76831	4.09665	3.05065	3.026	4.83508	4.87349	2.87269	2.20336	5.84227	3.22134	2.48026	1.90465	7.67303	4.68188	0	0	6.83925	3.57443	3.75556	2.61099
XLOC_000571	0	0	0	0	0	0	0	0	0	0	0	0	0	0	0	0	0	0	0	0	0	0	0	0	0	0	0	0	0	0	0	0	0	0	0	0	0	0	0	0	0	0	0	0	0	0	0	0
XLOC_000572	6.08679	5.24797	1.27239	3.44398	7.92842	10.1187	1.1133	5.1324	26.218	0	0	0	2.87659	1.91107	1.91911	0	17.3393	1.89974	0	0	3.82224	3.33293	1.17148	4.77342	2.91355	0	0	0	5.62752	5.85385	0	3.5498	11.961	23.0145	2.48274	4.02233	6.05207	9.92769	5.55265	3.75374	0	0	0	0	3.31097	1.88608	1.42962	5.7829
XLOC_000573	30.5598	69.5519	15.1929	14.0754	55.1746	42.7875	23.2447	19.4282	33.0387	42.4668	44.8817	10.9946	39.8958	76.668	17.9722	14.6947	53.3066	66.2596	48.716	0	66.4094	80.1047	25.4669	9.07056	37.9295	72.8992	12.3615	13.3156	33.0896	64.5587	13.9275	13.0827	43.3521	57.2545	25.2688	25.1081	50.2796	56.9535	21.7353	26.5755	77.728	43.3477	369.603	0	63.4457	77.5634	26.6408	10.9054
XLOC_000574	4.12211	3.91319	8.98498	7.79995	2.7874	5.91233	7.77887	7.77835	3.60389	2.40251	17.4459	10.9493	3.07263	2.29819	6.16224	5.68564	3.48773	2.77147	0	21.2111	2.23004	2.2919	5.74424	7.01416	2.97108	1.66893	6.87605	8.95116	2.53924	4.98933	6.16879	7.16348	2.47917	3.1225	6.46385	6.57165	1.81178	2.56724	6.40332	7.02724	1.9766	3.41513	37.4137	21.4041	3.62029	2.64857	5.81668	6.64015
XLOC_000575	16.4188	17.0768	11.951	12.8526	19.2201	17.7099	10.6033	14.5916	14.9671	17.0192	28.2272	7.78802	13.7588	16.8548	10.8847	13.4218	16.0101	20.3478	0	14.1016	20.8943	17.4588	11.0173	13.5257	16.8612	21.7891	11.7292	0	14.972	14.4468	9.89979	12.8131	15.6979	23.6534	13.0285	14.6731	19.6076	21.8841	14.7886	12.383	19.5665	19.7312	20.9236	18.4224	15.1517	21.0219	11.5763	12.2684
XLOC_000576	4.35919	3.54038	0	1.04772	4.94246	2.48485	1.01487	1.62239	1.73043	2.26891	0	0	1.9081	1.55772	0	0	1.62811	2.75948	0	0	2.20477	2.0362	0	0	1.92244	1.39416	0	0	2.49456	2.00522	0	0	1.40595	0	1.71685	1.1316	1.26135	2.20644	1.3666	0	3.29891	0	0	0	4.74534	2.93144	1.63404	0
XLOC_000577	20.5449	20.6146	34.5477	30.1668	28.2169	21.5731	39.1407	23.7642	18.4647	35.8825	21.8295	31.627	20.527	21.5092	43.9847	38.7344	24.5362	38.9866	0	22.4484	38.9171	34.0348	50.509	18.9683	28.7325	39.8255	28.5924	9.56625	30.9933	29.6537	33.7429	17.5193	30.0517	25.92	47.8923	30.6796	36.4124	28.9013	50.1831	32.1387	54.6165	21.4675	0	0	39.7358	31.9375	70.9565	27.5394
XLOC_000578	18.0207	0	0	0	3.3901	1.72469	1.14352	0	3.8044	1.19056	0	0	1.38332	0	0	1.05527	1.82123	2.65071	0	0	1.68942	0	0	3.41985	1.33745	2.57138	0	0	1.92537	6.17076	2.3703	0	7.18291	0	2.70373	2.6284	1.07282	1.31351	1.91691	0	3.80826	9.05745	0	0	8.29683	6.80003	0	0
XLOC_000579	33.3864	44.7047	33.1261	32.8115	43.2217	32.5766	36.9601	36.5224	39.1062	23.0825	87.3964	17.1771	33.4419	33.8144	48.1656	34.9249	49.059	34.3414	98.6578	34.0158	33.2164	22.1008	38.3935	38.188	43.6316	41.0196	37.1113	42.4839	40.5126	27.3051	35.575	38.4267	34.0637	29.383	40.0443	34.9583	23.3823	29.712	38.7026	35.0378	30.109	30.1119	37.9956	0	41.1964	26.7794	38.2762	41.2693
XLOC_000580	9.98544	8.76953	16.2452	12.3392	5.83735	9.78205	14.9105	12.0243	7.60566	9.06441	45.8653	33.0802	8.39514	6.34573	13.5607	13.072	7.19822	8.12754	33.582	26.1921	8.64769	9.16637	12.8697	14.104	6.6748	6.57123	15.9658	20.1703	7.43245	8.09083	16.8009	17.9206	7.55063	8.76627	13.6162	13.8066	8.53474	10.1262	13.957	14.2244	9.06264	9.64887	52.7713	31.956	6.87286	9.69335	14.1948	13.7837
XLOC_000581	0	0	0	0	0	0	0	0	0	0	0	0	0	0	0	0	0	0	0	0	0	0	0	0	0	0	0	0	0	0	0	0	0	0	0	0	0	0	0	0	0	0	0	0	0	0	0	0
XLOC_000583	15.4768	22.5043	13.7676	6.20633	14.4641	10.4747	15.4046	5.63234	8.05131	16.5641	18.2527	11.5502	13.2591	15.3693	10.2503	7.21277	6.40983	14.6247	28.154	10.4064	16.5311	13.5457	12.1295	3.95498	12.1645	19.9077	12.1038	4.69619	12.1621	12.1142	11.6105	4.0887	10.3021	12.621	11.0402	6.14138	15.5811	10.4893	10.518	9.00659	15.4107	15.1064	0	0	14.446	14.8122	12.0733	4.96582
XLOC_000584	0	0	0	0	0	0	0	0	0	0	0	0	0	0	0	0	0	0	0	0	0	0	0	0	0	0	0	4.54884	0	0	0	0	0	0	0	0	0	0	0	0	0	0	0	0	0	0	0	0
XLOC_000586	10.8047	9.47107	6.91282	3.11463	10.8045	9.25327	7.12047	3.51048	3.38323	9.14504	9.17562	0	3.95064	6.00554	5.09411	1.9634	4.58691	10.5493	0	0	9.71233	10.2117	4.97174	1.86749	6.36541	13.4516	2.88225	0	4.17558	5.88547	3.01898	1.30688	7.51698	9.02575	5.0786	3.08918	10.514	7.30724	4.04804	2.48589	12.9924	6.48847	7.62005	0	6.73019	10.7587	3.70751	2.23964
XLOC_000587	18.3981	9.32158	15.8796	9.13254	22.7184	9.96337	18.2444	9.51719	15.9138	12.3168	19.6056	0	14.4435	15.0828	15.4332	14.6013	14.5084	18.1369	0	32.0266	15.8043	14.6645	18.1762	13.6369	19.6298	10.6633	16.1101	0	21.7546	14.3345	14.0234	10.0854	16.5296	17.9824	18.2763	12.0407	12.5459	13.346	15.7629	12.8558	16.3419	15.1649	41.2759	0	20.9524	16.0617	13.1137	10.9071
XLOC_000588	19.0897	26.3745	26.2818	41.2193	23.1724	20.6287	32.1204	38.3367	22.0828	22.9022	32.8793	7.36063	22.6025	30.7676	36.2491	47.4064	38.1859	30.3095	0	19.7641	45.3466	28.1022	35.3778	52.4217	32.3036	41.3657	36.003	43.8394	29.8369	32.8705	40.986	64.3575	18.6453	45.3459	30.8485	57.5787	66.1558	33.0812	37.8818	57.0671	30.6907	36.6226	25.7141	47.2953	19.9335	29.4079	32.1962	47.8861
XLOC_000589	15.0571	27.6471	0	4.53456	22.7087	9.63456	2.24974	3.42296	13.0528	16.343	0	0	19.0855	23.95	2.66935	3.77769	18.4945	21.3763	0	0	19.4731	17.183	0	1.82645	17.8958	21.9978	0	0	19.3192	18.5819	0	4.53245	13.4047	19.7523	0	2.56732	33.3712	23.2748	0	2.27775	18.6549	14.0181	0	0	19.8204	17.5945	1.53221	2.66726
XLOC_000590	4075.84	3026.59	1.60956	6.02662	7326.62	1241.26	3.11265	6.14439	2398.34	2987.17	83.9763	353.472	3395.3	2182.41	15.1296	8.55614	1457.63	1890.95	0	207.122	1456.06	1772.77	4.7282	6.18861	4070.25	3215.05	4.26674	93.198	2992.25	2075.64	5.58815	2.32036	3862.43	1790.12	9.53493	2.65662	1476.75	1713.54	7.33712	3.73671	2221.33	1512.36	221.087	0	3897.97	2148.26	8.50155	3.22031
XLOC_000591	36.6833	43.6398	29.4648	41.0162	46.1617	31.034	28.5502	39.7874	29.1633	29.6401	38.0388	53.4129	38.7528	32.6258	29.9275	30.6629	55.3379	47.4022	0	0	39.3485	40.7366	30.6124	32.6578	32.8668	36.9528	22.0312	30.5286	39.5875	32.0947	23.2828	35.0416	29.5004	48.3538	28.2022	27.9136	41.032	36.6637	34.6863	32.2068	41.0842	33.4166	10.7765	18.9189	36.3418	39.6755	36.044	39.5326
XLOC_000592	33.2555	56.876	27.7594	40.9537	30.2789	45.1011	34.1413	48.7165	19.113	26.4781	7.24336	30.401	25.8677	37.7487	22.4897	29.5391	49.3817	58.5241	0	47.2237	70.6461	49.7678	25.2425	19.7648	40.3155	80.0129	20.5072	19.7201	28.6763	42.1645	21.2566	43.3725	33.1935	49.2001	19.9513	39.4578	67.3163	57.1448	26.8843	41.16	63.865	31.0379	0	8.96387	33.1532	48.1249	28.2524	26.9237
XLOC_000593	7.72428	11.0756	7.65859	9.79411	9.69624	13.5938	7.47969	8.32722	10.3149	4.41348	15.5051	0	7.41106	9.68432	6.85211	9.02036	11.1001	6.33644	0	18.0501	9.99114	8.56656	7.976	9.73149	7.10972	8.2842	8.03399	9.16333	7.67823	8.30798	7.358	11.3437	5.66962	5.70524	7.74799	9.94063	7.02957	7.11303	10.4019	12.4682	9.25275	6.31362	43.9349	0	7.5529	6.84634	7.27704	10.0496
XLOC_000594	0	0	10.5821	10.6795	0	0	9.96415	10.4316	0	0	17.9214	7.06625	0	0	7.25063	13.3282	0	0	0	13.025	0	0	8.90227	26.4074	0	0	11.1932	6.17625	0	0	11.2368	26.5965	0	0	7.45675	18.3147	0	0	6.96911	17.4536	0	0	8.87748	66.4046	0	0	4.71603	22.8457
XLOC_000595	6.92655	8.82208	9.17357	12.2067	9.39521	12.1555	10.1547	11.1583	10.6631	8.8294	0	0	11.0132	11.1251	10.0692	13.6994	11.1618	9.36981	0	0	13.5518	10.3	13.0391	16.0413	8.97199	13.6963	10.4468	14.3216	10.2605	14.5893	9.9431	16.3275	8.50104	8.78572	11.7965	13.0143	11.3546	12.5374	10.2188	13.0393	12.4726	11.1478	0	0	9.58113	8.68043	9.75114	14.1325
XLOC_000596	96.5619	144.558	97.5891	91.2213	169.244	104.209	102.388	89.0173	116.369	116.01	49.8257	50.2909	123.545	135.611	120.067	106.671	115.491	134.182	91.453	97.4085	132.111	127.974	122.546	114.579	123.342	147.76	96.2743	44.6567	107.913	116.574	103.247	117.314	102.321	202.289	108.351	116.893	129.745	147.538	112.099	112.288	133.572	99.2427	122.26	6.30828	112.583	105.568	125.725	120.489
XLOC_000597	6.81683	4.23822	5.276	6.7862	7.2901	5.63814	5.29846	7.89411	6.27969	3.85666	9.03423	10.8783	6.18933	5.52801	4.91691	5.09016	8.09476	3.64205	28.3531	10.0165	4.18007	2.97416	3.3808	5.95158	5.55244	2.5517	4.64554	4.45343	7.74897	4.9643	5.21281	6.96111	4.72777	3.95615	4.73842	5.10306	3.89287	4.53521	5.07942	5.66538	3.76596	6.35156	0	0	6.74879	2.76633	4.48433	5.8956
XLOC_000598	40.5766	48.0544	38.2269	47.2524	59.1471	54.8448	39.5896	41.8398	35.8335	45.7321	9.91749	64.3777	45.8668	44.5238	42.4769	44.7539	59.5722	60.1747	0	10.6917	71.0861	54.6638	41.2032	42.1417	46.4545	77.5897	31.5924	24.616	35.8069	57.9254	28.9491	58.405	51.9798	67.4693	45.4828	49.9484	65.61	69.9303	44.6893	56.4237	72.9826	40.0669	0	11.9106	50.8378	51.3297	38.8596	46.5806
XLOC_000599	69.4079	55.1975	57.9654	62.0329	81.7254	58.3726	56.7241	65.0962	53.6012	59.7267	0	147.809	62.9084	50.5115	60.885	66.644	58.8689	97.0592	109.775	0	72.0928	89.6619	58.9779	71.2854	66.3399	65.7955	52.2325	36.1657	66.7433	81.4971	52.4676	81.5932	80.9724	77.6567	68.8411	71.9203	55.5096	96.3694	73.9906	85.1308	100.874	43.7686	63.8134	65.8066	78.9372	82.2257	66.5158	79.388
XLOC_000600	0	1.80576	0	1.14393	1.06963	0	0	1.12902	1.52206	1.68348	25.9492	0	1.58212	0	0	0	1.45383	0	0	0	1.38128	0	1.03405	0	2.08225	0	0	0	2.00192	0	0	0	1.98233	0	0	0	1.81075	0	0	0	0	0	0	0	1.05335	1.20242	0	0
XLOC_000601	18.4947	31.6375	19.53	27.3819	21.6166	24.2121	18.2865	29.3723	16.7687	13.0753	62.5767	18.6601	18.6005	19.6585	19.2094	26.1411	27.1743	23.5188	44.4289	40.9448	32.255	27.7256	20.1026	19.5976	16.3004	33.7066	17.4227	19.2795	17.9562	28.4123	18.142	38.8759	18.8659	46.0384	21.9014	26.2178	36.7744	34.9372	20.5558	28.8544	25.296	13.9584	60.8718	26.1619	18.2427	23.44	17.4201	24.3569
XLOC_000602	11.7647	7.64231	15.7646	10.7325	7.88058	8.4249	15.2711	10.2006	15.6772	11.4698	65.5531	16.6816	13.4834	9.80444	16.0319	14.9978	13.9474	7.67431	21.9479	46.2433	6.67619	8.07012	15.384	15.5348	12.9241	8.67074	16.7401	18.3861	13.5484	12.2433	14.7812	13.5972	10.624	10.6854	13.9982	14.4738	6.53007	7.82929	12.8661	12.8195	7.95037	8.6832	0	35.4746	7.82622	7.84607	16.4855	12.7553
XLOC_000603	12.5795	22.8519	15.6062	10.7639	8.78738	14.0752	16.9611	8.98869	6.79287	21.5946	11.2529	37.1679	6.2647	16.279	6.14531	10.4807	3.75799	16.568	121.412	0	11.134	14.2249	10.9983	3.57229	7.64761	11.8803	11.3424	7.11011	8.82212	11.6219	13.0012	3.11351	5.96735	9.88212	13.8058	7.93614	14.151	8.63112	14.0233	9.52417	8.81305	24.0661	17.3099	10.1265	10.2532	12.361	20.3999	5.81282
XLOC_000604	27.1328	10.6925	7.95081	5.56467	44.7	13.6846	11.8387	2.47326	18.0894	13.1493	0	0	25.4707	8.71215	7.37732	2.2837	14.0758	13.2536	0	23.5634	9.57128	10.8518	9.0901	4.42728	27.6603	17.2074	8.8073	0	20.1768	15.106	9.0047	1.2951	24.2426	14.0074	9.21269	2.77072	7.25872	9.85758	5.94877	2.63366	22.5719	17.831	0	0	31.7271	10.6964	10.7056	6.18505
XLOC_000605	8.68293	11.4484	5.49521	9.57425	7.17978	10.3089	6.41908	9.89234	8.90368	8.73503	8.85254	6.03732	8.75885	14.2033	6.25785	8.88971	14.7691	13.1515	0	10.3805	14.2319	13.5501	6.77047	8.5082	11.6872	13.7468	7.30298	15.1063	8.48468	12.2407	5.96788	7.07531	8.01529	13.2131	6.58252	7.11922	14.0394	14.0178	7.13939	6.62612	14.5168	10.7221	0	10.323	10.1319	13.9162	7.70083	7.51801
XLOC_000606	0	0	175.669	214.957	0	1.78386	163.917	186.875	3.84581	0	55.6846	91.2557	0	0	207.739	200.03	0	0	309.018	435.643	0	0	214.508	237.788	0	0	152.221	78.2415	0	0	153.716	351.048	0	0	267.369	367.724	0	0	254.081	350.912	0	0	56.531	313.91	0	0	114.219	239.916
XLOC_000607	8.00614	3.81776	1631.73	1268.34	12.54	50.5784	1511.12	1142.55	27.741	14.9083	500.368	548.037	4.06293	12.5109	915.515	1376.58	3.58686	55.9982	535.323	583.614	25.2355	40.9915	1074.55	854.419	6.84253	15.2616	962.977	424.948	14.2206	15.7948	980.15	1485.27	14.2181	22.7455	1137.84	1390.8	8.71543	24.1284	1133.69	1371.9	19.2318	5.6793	23.24	398.157	14.3537	31.7612	515.544	609.694
XLOC_000608	72.4742	13.2852	1.7342	0	64.0116	11.5866	1.38415	0	63.8744	14.4533	0	0	49.3692	10.642	0	1.32136	5.07447	24.5324	0	0	14.0041	23.6976	0	0	45.685	4.85687	0	0	37.56	15.5738	0	0	32.7956	28.0767	0	0	4.70274	23.6922	0	0	17.0538	11.584	0	0	61.5805	39.1001	1.07929	0
XLOC_000609	31.9768	12.1178	47.3542	29.6241	45.546	21.7748	40.1818	28.8499	110.136	10.7985	93.7661	49.6117	20.1815	12.4677	101.283	82.79	12.0703	20.7571	0	53.1878	3.89792	14.2535	76.8782	37.5358	22.3734	3.55886	80.5582	59.5686	18.0678	15.2825	74.2354	58.0778	36.66	15.8621	101.153	56.6824	2.56784	18.386	98.2648	58.2036	9.16651	3.53381	85.7549	0	27.1257	19.24	68.2486	25.1983
XLOC_000610	39.4513	26.5814	66.1906	38.5771	53.6322	48.2909	62.0261	38.9418	57.6054	25.3443	125.389	124.791	21.8835	29.1739	211.904	132.46	8.1934	24.2987	271.112	209.407	14.6027	23.2555	178.026	139.723	28.7736	24.7183	178.779	87.5021	26.565	28.0137	184.647	168.957	20.9759	17.9801	177.938	142.62	6.76631	19.6349	177.18	135.108	19.1606	15.6616	145.94	98.2091	34.6692	27.9732	113.49	90.4248
XLOC_000611	0	0	4.92246	1.99371	1.1799	1.04278	3.63453	1.69574	0	0	19.2279	11.9897	0	0	14.198	4.0721	0	0	0	0	0	0	14.5623	3.17915	0	0	10.9912	10.5892	0	0	12.7468	6.87814	0	0	12.3117	10.9599	0	1.04195	13.7805	9.05451	1.8549	0	28.1851	0	1.38926	0	13.3704	3.74032
XLOC_000612	0	0	1.45302	0	0	0	0	0	0	0	0	0	0	0	0	0	0	0	0	0	0	0	0	0	0	0	0	0	0	0	0	0	0	0	0	0	0	0	0	0	0	0	0	0	0	0	0	0
XLOC_000613	0	0	36.4096	11.3038	0	0	27.7124	8.17575	0	0	0	0	0	0	15.5649	14.0353	0	0	245.416	19.8575	0	0	30.9303	23.9234	0	0	23.3743	27.6859	0	0	24.7596	28.1703	0	0	15.8425	11.1697	0	0	20.0967	13.2879	0	0	0	0	0	0	6.72386	13.1927
XLOC_000614	3.58366	3.89094	6.63353	4.34946	3.45518	6.87335	8.35236	4.25512	5.90631	8.18953	0	0	4.16453	4.48138	6.64411	5.33453	4.53676	7.68525	0	0	6.12654	8.68498	6.84193	3.57249	4.82944	9.91723	6.27275	9.99246	5.53036	5.38862	8.34515	6.99703	3.21375	9.28458	4.602	4.2479	5.48966	9.01722	5.01946	5.72331	7.96345	6.39772	18.9789	0	3.91572	10.2238	3.95242	5.70056
XLOC_000617	1.24638	1.56268	1.27379	1.28959	3.55751	3.08335	0	1.6419	0	1.15439	0	11.3155	2.23043	8.57965	0	1.80443	5.43023	4.25375	0	0	1.54714	7.68242	0	1.43194	0	0	0	0	1.63251	1.84856	0	0	2.39351	4.24495	0	1.06681	8.98576	2.15579	0	1.7216	7.46684	1.64836	0	23.8463	5.33807	1.0616	1.01251	3.64137
XLOC_000618	41.3184	41.2836	106.592	79.9136	48.7654	39.4709	97.0544	82.543	57.4411	45.6234	166.221	15.1653	54.8699	48.7077	104.223	74.4292	61.0773	41.1107	45.0463	94.6412	35.1945	35.9652	98.7139	64.9246	47.4951	34.9438	89.7651	0	53.2049	40.6111	78.8013	58.3572	42.8858	65.2902	133.046	284.511	50.3897	49.0504	121.761	272.762	39.8273	43.8131	21.322	77.6624	46.714	34.5498	49.803	55.0735
XLOC_000619	2.96375	3.09629	0	0	2.82778	1.56143	2.29508	1.29528	3.14441	2.49023	0	0	2.24456	4.19046	2.24415	3.23362	0	1.47409	0	0	1.35351	0	1.95323	0	3.23679	0	1.65564	0	4.09193	1.49761	1.76685	2.45621	2.47678	4.26653	1.27981	1.20297	3.14745	1.01087	1.97599	0	0	1.82605	0	0	3.16943	0	1.38117	3.17243
XLOC_000620	34.4111	42.0348	0	0	54.4999	23.9787	0	0	9.48897	32.4045	0	0	13.8818	39.4332	0	0	12.3765	29.8977	0	17.9341	37.4244	34.9682	0	1.3576	23.0494	38.7887	0	0	11.4695	20.5436	0	1.12801	28.6263	30.3032	0	1.03396	34.1042	28.8905	0	0	49.2626	19.1353	0	0	28.8637	38.3946	1.47769	1.38582
XLOC_000621	8.93875	10.093	12.9036	62.1698	11.7223	12.4901	13.7218	42.4636	8.56695	9.70379	7.87419	31.0645	10.4176	12.5646	26.0988	31.9681	17.921	15.3673	0	72.8395	16.8314	12.4708	23.3125	45.9813	10.2316	17.2104	20.8891	34.8107	12.2706	16.4834	20.9169	48.019	6.30115	13.6192	26.4915	44.3145	19.1147	14.5125	25.0185	42.4328	15.1616	9.11316	0	0	11.9608	14.1062	20.6635	48.896
XLOC_000622	1.86169	1.70089	1.97988	0	1.82356	0	2.20926	0	0	2.34273	18.7958	3.75188	1.21874	1.1157	2.64703	1.35914	0	0	19.9321	0	0	0	2.10359	1.43517	0	1.29096	2.51535	3.11091	1.07223	0	2.50199	0	1.14819	0	1.80722	1.84959	1.24483	0	2.27173	1.58023	0	2.7283	8.94903	0	1.50212	0	1.8289	0
XLOC_000623	27.51	56.0807	30.7631	27.2552	71.5137	68.6728	29.4472	25.2347	37.3433	47.723	45.4598	36.6295	64.0542	71.0655	31.27	39.8714	78.0967	89.5767	36.0594	57.3533	108.899	121.324	36.7492	33.4017	76.8015	145.662	31.4436	28.4015	45.5237	75.6304	34.9681	56.5917	53.4886	102.672	35.0478	48.5209	137.299	114.448	32.5529	55.7942	141.65	57.7609	22.2141	19.401	70.5093	101.906	33.0318	43.2251
XLOC_000624	6.23176	5.8476	1.84852	1.27279	7.17342	7.28359	2.09206	1.68279	4.38163	12.6693	0	0	4.11266	5.31327	1.6375	1.6235	1.99235	14.8145	0	0	14.2684	14.4674	2.98027	1.19658	7.72474	16.5861	1.90521	0	7.73335	7.63885	1.35534	1.08386	8.75308	13.9907	2.64962	2.3945	9.17886	11.3409	1.97634	1.84337	14.5487	10.1675	6.57889	0	8.99928	15.699	3.00742	1.11537
XLOC_000625	8.65976	8.03566	8.28397	7.46631	5.66273	10.7596	8.53736	8.09133	7.31937	12.0624	0	7.36375	7.51031	9.4645	6.84519	8.0405	6.18758	10.0991	0	37.0577	9.73984	13.5708	7.01115	6.80191	8.68776	13.3894	7.70205	9.40542	8.07163	9.22273	8.18544	6.18706	8.25085	15.1374	6.31111	7.11853	11.3891	14.4084	5.87929	6.51909	11.7624	11.5399	0	15.0449	7.87743	13.4213	6.62216	7.2211
XLOC_000626	0	0	0	0	0	3.19968	0	0	0	2.31934	0	0	0	0	0	0	0	2.51662	0	12.4536	5.98395	2.92565	0	0	0	0	0	0	0	0	0	0	0	1.40922	0	0	1.71941	1.33763	0	0	2.44157	0	0	0	1.00965	1.82839	0	0
XLOC_000627	39.4709	45.3932	29.3871	34.0664	49.3952	30.559	33.061	36.4562	44.1531	43.823	28.5085	11.7627	51.8261	51.4401	38.4262	35.6562	50.6784	52.5942	33.6647	81.1783	44.8036	48.8513	38.5452	40.271	55.4705	56.9367	31.6242	6.23833	51.9085	47.9245	33.5731	47.4784	54.9941	44.3528	30.9904	41.8435	53.3537	48.7126	31.4625	46.136	57.2275	39.4265	26.0622	58.8971	51.166	52.8545	36.3081	43.1572
XLOC_000628	4.74523	7.33735	54.3938	24.7544	2.152	21.29	52.7158	22.9865	46.1919	3.44269	51.2612	61.2762	8.12645	11.3175	79.7351	130.89	16.341	3.08918	0	27.7404	2.43753	6.83363	82.9223	50.936	3.54135	4.06851	75.5643	61.1256	10.7993	35.3953	80.8911	57.6525	2.96978	15.3991	86.3486	71.0161	8.23012	13.0402	76.1953	73.7905	1.04182	15.6329	79.4124	0	3.37048	7.26769	103.928	57.9683
XLOC_000630	0	0	0	0	0	0	0	0	0	0	0	0	0	0	0	0	0	0	0	0	0	0	0	0	0	0	0	0	0	0	0	0	0	0	0	0	0	0	0	0	0	0	13.3868	0	0	0	0	0
XLOC_000633	6.92515	10.2592	24.8797	43.0364	10.9982	15.4157	27.1261	45.687	11.0772	4.20749	68.2674	66.7967	11.5272	20.2807	9.79877	55.6958	22.5417	28.3493	0	17.3225	7.97937	28.2765	20.0019	5.37988	13.315	8.01176	47.9496	0	12.013	25.5648	53.6994	8.28098	3.64495	4.74385	44.3372	30.8376	6.64262	5.1389	37.0162	32.8918	5.97723	6.63983	0	58.8046	10.5137	15.0875	56.1629	15.2003
XLOC_000634	39.6148	203.766	13.6979	16.9966	45.7388	58.9526	15.1186	17.1495	32.4337	116.941	16.4304	21.8283	31.6437	123.266	16.2294	13.5319	35.8016	48.4327	0	63.8889	97.6915	64.1283	18.9086	9.77553	50.2108	281.425	17.2647	24.8705	39.113	77.4096	18.0337	15.0798	37.4046	64.1092	20.4104	11.9982	95.7718	70.034	17.1471	12.9969	59.5053	147.888	0	0	35.5477	64.3019	20.5824	16.1896
XLOC_000635	2.1214	2.33395	2.32059	1.25604	1.97872	1.99937	2.22435	1.37717	1.32591	2.51968	4.80818	5.40215	1.84156	1.49514	1.79115	1.28173	0	1.96482	0	0	2.35862	1.60995	1.47462	1.21777	1.99796	2.06142	1.83681	4.33881	1.34726	2.02763	1.72816	1.76146	1.16592	1.35736	1.78999	0	2.79722	1.84446	1.36148	1.43255	2.45687	2.90194	0	5.54387	2.56421	1.89413	2.01489	1.49687
XLOC_000636	1.95535	3.31895	2.21594	1.00111	2.13125	1.91679	2.51477	1.74374	3.18882	4.45752	0	0	2.99664	5.6793	2.72181	2.97873	3.22167	4.8195	38.4901	0	4.10117	2.40242	2.48706	3.9147	2.83799	5.37819	3.19681	0	3.85087	3.60873	3.04057	4.00336	3.29974	4.50936	3.89701	1.83924	3.43597	4.35252	3.10786	1.82608	3.91774	6.50157	0	20.6204	4.02542	4.9402	3.52168	4.39994
XLOC_000637	16.5394	31.7568	25.8852	41.4786	18.4039	32.1506	27.7856	39.0763	34.6526	1.73075	18.05	10.6708	9.27739	6.28368	5.25534	10.9811	20.2791	24.2961	0	20.7358	6.81873	25.6815	11.3685	18.8493	7.27894	0	12.7554	47.9528	6.43366	14.3276	10.555	12.3424	3.20957	7.37936	19.3323	40.0502	5.85093	7.02801	16.7408	38.6298	1.27338	11.3059	245.334	103.238	12.3592	18.1428	20.3213	16.59
XLOC_000642	20.8579	83.3813	49.525	96.7364	17.3526	8.87693	44.8487	97.8611	2.04244	0	10.4947	0	0	1.18947	4.09696	16.5437	6.61987	2.42527	0	37.7506	10.5191	3.24627	8.4367	30.4626	0	1.73921	7.44462	0	0	1.29306	10.5555	15.705	2.00408	2.01741	13.1882	36.3927	16.442	1.96194	16.5115	37.4874	3.21071	6.26532	0	24.5401	7.05521	1.03145	18.5552	30.1056
XLOC_000644	10.951	12.9247	12.6697	15.6809	21.775	14.8256	12.7425	9.87379	14.8744	17.7521	31.4865	21.7566	17.3483	15.8423	12.676	8.01489	19.9978	23.2427	0	0	16.9463	18.9476	10.5328	10.0757	22.6714	21.0143	8.72394	0	12.8586	14.6493	11.1428	11.2515	14.9331	25.9339	12.7472	13.1756	17.6306	22.3815	12.3678	16.391	24.1291	17.0266	48.7905	46.1248	21.3961	26.9544	13.5705	13.9179
XLOC_000645	3.73514	5.56313	0	0	3.8494	7.09293	1.56488	0	2.44865	5.51093	0	0	4.15494	4.27644	0	0	2.26015	6.14812	0	0	3.82966	4.95911	1.31027	0	3.22614	5.9693	1.23617	0	2.89244	4.42407	0	0	2.74692	3.23652	1.7727	1.39811	3.65993	3.32912	1.48912	2.1196	2.51784	5.41219	0	0	2.00088	4.01534	0	0
XLOC_000646	16.0525	14.2137	11.8247	10.6323	20.2326	14.2874	12.9436	8.57674	14.3008	13.2827	0	30.3955	15.8756	18.4687	8.29089	9.41585	22.0669	19.6444	0	28.4439	17.7103	18.5897	10.9939	9.61389	18.819	16.3469	10.861	23.8929	15.9541	17.2258	10.6118	10.9872	14.4289	17.7154	10.1436	9.9038	16.3411	17.9109	10.4004	11.7471	20.7311	19.8014	0	47.2668	22.7483	17.5324	9.81884	10.344
XLOC_000647	10.3993	11.8553	13.6064	7.52326	13.4088	12.7833	11.6136	14.6513	7.91277	16.6404	0	0	9.52709	10.5235	14.166	10.5193	9.64141	32.8919	0	0	12.9611	14.1744	9.29815	7.35554	14.6909	27.937	8.51489	5.92734	8.63267	16.336	12.5471	12.1033	13.9081	19.7617	8.78467	9.79541	17.9718	16.1244	8.62438	7.39365	16.8934	9.2232	0	0	10.6508	18.2117	7.01591	9.26638
XLOC_000648	17.6524	18.5401	38.8169	44.7063	17.8313	28.8088	60.1524	44.8071	23.2844	14.6398	9.60632	0	15.7934	11.3691	40.467	34.8733	37.8297	29.0632	0	119.788	44.1291	23.6153	47.4062	33.2407	16.8157	31.3753	46.6726	0	20.553	25.4085	42.804	49.5744	11.8864	38.355	47.257	41.8343	43.4063	32.2473	40.5002	40.8229	22.8162	9.72918	49.9192	39.6316	24.4623	16.3151	43.1263	38.1732
XLOC_000650	1.63148	2.83087	0	0	0	1.39502	0	0	0	0	26.2296	0	0	2.76913	0	0	0	0	0	0	0	0	0	0	2.09977	2.08044	0	0	0	1.87979	0	0	0	0	0	0	0	0	0	0	0	0	0	0	0	0	0	0
XLOC_000651	14.332	14.0283	11.8138	8.65226	10.1706	15.8173	11.4585	9.27949	10.5752	15.6529	34.0955	12.0581	12.2793	13.8278	10.375	10.7293	10.3039	11.1536	0	14.8178	14.2487	14.3586	8.86439	9.62278	12.0288	17.3313	11.9729	9.72386	11.8845	14.1714	11.7857	11.1563	9.25818	19.3649	9.37728	9.59812	13.9547	17.0712	8.28446	8.65012	13.4748	17.2439	65.6539	42.3614	9.52321	15.8992	10.2429	9.23969
XLOC_000652	14.4949	13.4046	14.3269	14.1214	14.1242	16.6149	13.3919	12.3117	17.4499	15.0679	29.7448	46.243	18.6696	16.2642	15.0866	12.2992	15.286	19.2376	36.6528	13.52	20.1435	19.2979	18.802	20.5933	20.9499	15.3694	14.5445	13.5641	18.3842	15.0875	14.9198	17.9447	19.0546	22.4484	19.6976	19.2861	19.3646	20.3818	19.9009	15.3816	17.3421	14.6535	27.2709	35.7152	19.4446	19.0397	18.0368	18.6669
XLOC_000653	0	0	0	0	0	1.05681	0	0	0	1.34256	0	0	0	0	0	0	0	2.49614	0	0	2.13039	2.00423	0	0	0	1.51232	0	0	1.13928	0	0	0	1.23104	2.14499	0	0	2.23157	2.09073	0	0	3.60539	1.24109	0	0	1.2629	3.11841	0	0
XLOC_000654	4.5993	8.65148	5.10107	6.33506	2.40515	12.6457	5.36337	6.50428	6.12798	5.87614	0	28.0528	3.6121	8.81026	4.41061	6.46834	6.23335	4.43106	0	17.1232	12.5553	5.66216	3.84067	5.63116	5.07302	6.30409	5.60013	0	5.78091	4.57558	6.63856	3.46227	3.48527	4.92379	3.59415	5.42416	12.2472	2.91266	4.03865	5.08622	4.26854	6.78381	22.3161	21.1553	5.76643	4.56766	5.98912	3.60048
XLOC_000655	461.105	725.434	10.1859	13.7492	871.845	426.983	13.0159	17.337	248.072	457.673	0	54.2201	375.874	553.177	13.8436	8.55807	528.734	679.633	0	128.04	690.648	669.809	17.8102	10.3084	633.106	1307.9	7.68505	48.9651	375.988	546.073	9.42414	11.2503	773.912	622.705	11.5438	13.1455	783.965	604.566	13.5769	12.3089	973.429	395.545	53.2758	20.8143	555.314	581.19	14.7778	11.0279
XLOC_000656	0	0	3.79434	3.71306	0	10.7419	4.39518	3.14989	6.56972	0	0	9.93914	0	0	2.11671	2.9107	1.05342	0	0	0	0	0	3.34332	3.19147	0	0	5.27356	0	0	0	3.37838	1.57693	0	0	3.38857	3.17308	4.01014	0	2.9639	2.79021	0	0	47.5591	0	1.17367	0	3.01156	2.36551
XLOC_000657	1.59979	0	1.76157	4.31569	3.13187	3.52838	2.30715	4.68566	2.28898	1.19226	0	0	1.68031	3.32692	1.54111	0	2.76017	1.71964	0	0	2.78528	1.64028	1.74531	1.64329	1.55574	1.69012	1.22965	0	1.46098	3.21045	1.21629	1.53558	2.13935	4.80791	1.58556	2.04241	2.09716	0	1.0128	1.64496	3.6792	0	0	0	2.13969	2.5764	1.54915	2.71318
XLOC_000658	8.04544	2.81908	5.1873	4.93549	11.6857	5.31938	6.82479	6.34247	4.42326	5.32654	45.8933	14.1729	6.96454	4.47113	9.65816	3.05418	6.41191	3.6075	72.0667	0	7.61883	3.57334	6.16352	6.73036	5.33868	2.00783	4.47018	0	7.22801	2.69744	6.1563	6.94342	5.28421	4.13887	7.19695	5.38198	4.38321	3.84478	7.32516	5.40821	5.94182	5.27287	0	0	8.21121	3.61888	5.18957	7.67299
XLOC_000659	17.3355	15.2596	19.4996	31.7908	22.6214	25.1859	18.8637	33.6524	15.2123	15.7237	41.4861	14.1018	19.8713	22.9151	18.5892	20.4368	30.0719	28.2476	0	8.40705	32.9275	28.523	23.6738	25.0571	19.2875	24.5407	13.5889	18.5775	20.9749	26.2366	15.8398	33.9729	21.6025	25.3749	23.9576	24.1719	29.9713	19.4532	20.6237	21.8038	27.8427	20.1329	21.6752	39.8429	27.9762	22.059	21.9846	22.0967
XLOC_000660	35.3393	38.1881	4.81484	6.19017	67.6501	31.7447	6.22891	6.35608	31.9986	39.9765	0	0	49.4371	42.8115	6.33068	7.05467	47.4092	63.311	0	0	33.5235	64.2408	7.92421	6.47019	60.2365	59.7188	5.54051	0	45.0797	40.5489	5.87677	8.78846	58.0143	65.1729	7.75929	6.76039	63.9239	63.1646	6.49591	5.85384	65.7927	33.0637	0	28.5631	54.7829	57.3967	4.98199	6.03446
XLOC_000661	3.5749	1.22544	0	0	5.72628	205.149	0	0	45.6258	5.167	0	0	1.15234	2.8554	1.90091	0	4.8283	4.6695	0	0	4.37322	3.14517	0	0	2.55936	1.96684	0	0	5.55365	2.7872	0	0	3.98882	0	1.91136	0	2.7424	1.80433	0	0	2.78951	14.201	0	0	4.6375	3.10794	2.18963	0
XLOC_000665	37.0296	30.018	35.1007	29.4789	41.9365	25.3478	32.1209	27.1522	34.9119	34.2636	35.8844	44.1423	35.4909	31.589	31.9748	31.3523	32.6902	45.1362	0	32.1402	35.4472	37.7699	31.4885	26.4503	39.8968	31.8838	27.3381	9.4332	36.7156	27.2586	32.4239	29.3137	38.7758	40.3911	38.6958	33.4728	21.9776	46.2549	32.4422	29.5213	41.5522	28.453	0	66.0076	39.3835	42.0887	32.552	34.5484
XLOC_000666	1.93004	0	1.81804	0	2.70541	3.16186	0	0	0	1.54222	0	0	0	3.07997	1.72634	0	0	4.7853	0	0	6.10227	6.7481	3.37536	0	5.77731	2.63006	0	0	0	0	3.18392	0	0	0	2.17982	0	2.77786	2.95533	4.06954	0	1.92251	0	0	0	2.44201	0	5.21945	4.30693
XLOC_000668	0	0	0	0	0	6.91656	0	0	0	0	0	0	0	1.95001	0	0	0	2.74346	0	0	7.27863	1.99822	0	0	0	0	0	0	0	0	0	0	0	0	0	0	0	0	0	0	3.51006	1.14684	0	0	0	0	0	0
XLOC_000669	0	0	0	0	0	2.07777	0	0	0	0	0	0	0	0	0	0	0	0	0	0	0	0	0	0	0	1.06774	0	0	0	0	0	0	0	0	0	0	0	0	0	0	0	0	0	0	0	0	0	0
XLOC_000671	0	0	0	0	0	0	0	0	0	0	0	0	0	0	1.60631	0	0	0	0	0	0	0	0	0	0	0	0	0	0	0	0	0	0	0	0	0	0	0	0	0	0	0	0	0	0	0	1.41663	0
XLOC_000672	14.2285	17.251	10.5169	14.345	14.8595	19.5966	9.79311	12.0212	14.4146	13.0202	14.9716	5.59232	14.1181	20.5071	13.2736	11.8965	17.3874	15.8987	0	36.023	18.4423	22.4884	8.55936	10.0829	14.7821	21.7119	8.17368	8.77444	18.9277	20.0384	9.15141	15.1107	16.5522	23.5546	12.2598	10.6793	22.5652	19.4694	10.5028	12.6646	17.1012	21.5576	22.4399	20.8942	18.2933	14.4496	9.80386	12.7931
XLOC_000673	0	0	0	0	0	2.81186	0	0	0	0	0	0	0	0	0	0	0	1.15577	0	0	1.92337	1.24788	0	0	1.0368	0	0	0	0	0	0	0	0	0	0	0	0	0	0	0	2.4901	0	0	0	0	1.20157	0	0
XLOC_000674	7.26227	3.53625	9.21368	7.80739	13.4838	9.54754	12.7922	5.56951	8.77531	9.09932	43.52	16.6879	8.24163	4.30204	13.9612	8.59218	10.9357	8.60723	0	0	6.87967	9.49011	11.0571	8.07862	9.25505	8.40435	7.27658	42.266	9.79395	9.2702	7.66129	8.91835	6.00979	6.81625	12.1112	9.24265	11.4516	13.9034	13.2209	6.60579	8.18229	3.64007	0	0	14.8364	6.27489	12.1091	8.85897
XLOC_000675	43.5177	49.026	30.5403	35.8337	65.0154	50.1454	35.8645	29.473	36.3101	37.1877	58.7356	0	32.1239	40.1409	41.6844	33.431	44.9134	69.0811	0	0	61.0623	77.1305	49.486	33.9196	50.1911	75.0928	24.5284	0	43.5066	53.532	34.4207	45.9324	39.9895	92.7805	31.5003	38.9803	61.8927	59.5221	34.0722	39.6982	89.2898	28.5567	128.916	0	58.6858	62.8521	39.8092	28.6196
XLOC_000678	5.9244	5.22332	5.54725	3.39211	5.61454	3.81123	4.58195	3.93995	6.87358	8.21457	10.644	8.17327	9.921	13.6295	4.64423	6.64868	6.09137	6.28462	0	7.40307	9.78028	6.5435	5.16065	6.37786	13.2279	11.5585	4.16459	6.72255	8.94144	9.4096	3.67535	7.07987	7.85769	6.57049	5.30932	3.69367	6.80468	5.96152	5.39007	3.49508	7.85736	8.72198	9.60053	0	8.43543	5.01945	5.32148	3.6625
XLOC_000679	39.2403	78.8974	37.5895	38.9515	36.2815	29.2439	36.8855	41.5435	43.0311	46.6939	43.0807	30.7527	41.3083	41.8898	39.6842	33.4089	57.2785	27.7632	70.1163	29.4325	33.1984	28.797	35.223	41.9006	43.0039	48.9536	32.2715	24.7194	42.7664	30.9783	32.5941	36.03	38.6344	28.5738	37.7411	32.0836	38.572	29.2418	42.1996	37.8913	32.4584	57.538	0	45.3601	38.1418	29.4051	40.5787	40.2146
XLOC_000680	0	0	0	0	0	0	0	0	0	0	0	0	0	0	0	0	0	0	0	0	0	0	0	0	0	0	0	0	0	0	0	0	0	0	1.9429	0	0	0	1.51786	0	0	0	0	0	0	0	1.29461	0
XLOC_000681	73.9997	96.5305	2.60264	5.68195	146.564	55.8624	1.98355	3.52949	62.6978	73.4148	0	0	85.7766	141.384	2.37758	1.96667	141.825	120.311	0	68.2181	180.859	108.719	1.90563	2.5385	123.057	221.558	1.61603	0	82.8943	112.878	1.32527	3.38246	120.915	145.81	1.37787	1.20983	194.817	123.329	1.90943	2.79374	194.428	53.611	16.2022	0	111.8	81.2323	2.19486	2.13781
XLOC_000682	3.57797	1.99019	2.79504	5.22969	2.19453	2.31121	2.46702	5.55979	4.06395	2.10302	0	0	2.16196	4.98485	3.29997	5.2208	3.36262	3.03103	0	27.6067	1.89645	2.56897	3.42631	2.78038	4.09613	1.29036	2.40041	0	4.29543	5.34619	2.40495	0	3.33852	2.51409	4.77467	2.60192	1.53018	3.73071	4.00733	2.80341	1.35182	4.74211	12.8618	0	4.12204	2.51972	8.66968	1.79419
XLOC_000683	17.0054	31.9548	16.7007	17.5579	28.5184	26.9541	13.154	14.359	15.9279	26.0924	30.8366	0	19.8738	24.4795	15.5323	18.8423	26.3642	30.1387	0	20.0271	36.7824	37.0194	14.0724	12.7981	27.7059	49.7053	11.1953	17.8281	25.2298	26.3545	10.6706	16.1677	23.5513	29.1606	11.9651	14.6521	27.5438	37.183	16.8034	20.5319	46.3235	19.5578	0	13.7367	29.9375	35.0829	12.9346	15.9163
XLOC_000684	1.46981	0	1.14243	0	2.554	3.83418	0	0	1.0366	4.46787	0	0	1.92598	1.33462	0	1.15095	0	2.98417	0	0	5.62513	5.98233	1.21438	0	0	1.13742	0	0	0	1.68061	0	0	4.78116	7.48727	1.61198	1.20411	3.70646	6.2321	0	2.0039	7.18723	2.67468	0	0	3.69852	4.8041	1.01847	0
XLOC_000685	2.99688	3.2243	14.3954	78.9159	8.22702	7.66493	34.0935	55.3257	0	6.38149	0	87.3253	3.41271	3.07058	13.8176	34.9291	16.5654	1.70644	0	83.4134	3.76696	4.43946	16.7923	46.6837	3.39369	14.887	13.647	0	2.87797	10.2596	9.95258	40.0502	0	0	19.1639	48.8175	16.3998	4.75325	34.1536	43.8514	2.75245	6.42701	0	94.6606	16.8322	0	35.3604	26.0364
XLOC_000686	4.92881	5.93222	5.05217	6.04298	8.91991	5.46571	5.2848	5.62082	4.79537	5.07983	11.8529	7.46799	6.04386	8.86985	4.8457	6.31352	6.89588	8.83094	0	9.60966	7.73013	6.28632	4.27107	4.49875	5.83632	6.62966	5.25562	0	7.19312	6.64811	5.53403	3.99775	6.38228	5.29195	5.31235	5.53798	6.62695	5.9541	4.11683	5.76594	7.64737	5.75248	12.1167	7.61545	7.52228	7.56247	6.74709	5.08723
XLOC_000687	1.74219	1.42938	12.1281	16.5886	2.06688	3.16313	9.35954	19.9198	16.9396	11.1705	0	0	8.67599	20.6981	20.6971	20.8222	23.8942	26.5535	0	40.6986	23.9171	28.3553	28.5366	35.679	13.0096	27.679	11.4813	9.83377	13.2111	18.2354	16.158	31.3826	12.0716	29.5663	19.3377	29.8414	28.1664	22.423	24.6811	37.8542	35.4378	13.5705	0	0	17.8859	23.1765	23.9546	33.1761
XLOC_000688	10.0814	11.4102	10.3141	18.3746	17.616	9.71236	13.2008	15.3529	7.1766	7.59892	0	6.86848	9.88627	9.17685	14.098	21.1742	16.5627	9.10668	10.7505	8.12836	14.6619	9.54003	13.705	19.9173	15.9556	16.3979	7.86476	9.23162	9.06133	10.8761	8.56956	29.0302	11.6823	9.47296	9.79072	15.9708	13.9378	10.8464	10.1477	17.1152	16.5749	5.60993	8.07911	35.1144	15.3633	7.29803	13.7017	22.0432
XLOC_000689	42.9836	33.6937	10.4663	10.9625	51.1641	20.8596	9.48524	10.5904	40.2105	45.9298	13.1198	0	66.9865	37.126	16.0428	13.2471	56.269	52.8294	0	15.4849	50.8801	52.7556	23.6616	15.4016	70.5827	57.5339	16.2833	0	57.0837	42.5811	16.2181	13.7413	58.3107	72.0419	23.7368	16.7449	44.3833	64.4402	18.4216	14.2003	58.6517	37.103	60.2624	0	46.6769	45.5528	16.3719	16.8094
XLOC_000690	494.306	612.321	0	0	744.847	213.085	0	0	411.052	410.287	75.1623	24.0386	599.196	595.344	0	1.54673	525.971	303.135	0	44.9083	432.554	306.895	0	0	606.996	582.76	1.14616	0	499.612	337.755	1.45194	0	715.142	386.892	2.71067	1.01478	422.529	390.281	1.21653	1.75982	474.791	317.558	75.0201	0	575.072	292.76	1.95125	1.04156
XLOC_000691	144.77	413.112	133.444	290.752	132.384	108.517	137.016	281.993	171.746	137.05	121.597	236.742	184.363	303.072	109.439	249.406	170.347	165.302	51.7999	233.865	117.936	156.102	130.901	169.387	138.332	168.929	205.961	141.884	159.095	141.204	224.754	122.306	260.459	111.325	226.203	232.243	131.066	109.439	213.895	220.495	77.5611	374.354	388.012	415.877	125.583	153.286	211.957	144.195
XLOC_000692	10.2123	8.00192	2.36693	0	14.0551	6.54256	2.30293	0	9.56768	10.1109	0	0	17.5915	19.1642	4.75989	3.27355	22.2603	7.9403	0	10.8675	15.4093	7.86692	3.02351	2.43495	11.2528	8.47009	2.35537	5.62886	17.1366	6.85868	1.82317	1.60138	23.9366	9.70606	4.26786	2.29167	10.4281	12.2916	2.61613	2.33682	15.0377	11.283	0	0	17.1861	8.70374	6.39228	4.21117
XLOC_000693	15.7581	5.49938	3.64746	1.67481	8.48573	12.2423	3.99147	2.38916	16.2689	20.7076	0	0	18.2037	28.1246	7.46346	7.58589	6.61217	13.1151	0	21.8619	18.2596	11.7446	4.26664	5.01494	22.9124	9.16907	4.65746	0	16.9704	14.7959	3.48972	3.72356	10.4575	22.3746	4.31567	2.86219	7.21565	20.3327	2.15374	2.09475	8.74767	6.5851	0	0	14.9956	12.9698	11.0419	3.03117
XLOC_000694	16.6043	23.3358	24.345	51.0199	19.9437	37.8977	26.2107	47.5296	18.0733	10.6867	29.3977	71.4809	16.4181	18.7278	20.5098	21.794	26.1691	21.3881	0	75.6224	14.5998	14.5691	19.6982	27.5389	13.5669	14.5402	21.7469	29.2822	17.3388	18.4129	20.0769	34.184	15.4156	19.9348	30.1801	31.2318	21.3022	17.6532	29.9742	23.6107	12.3731	16.9824	0	62.0915	19.8767	16.4469	24.9311	28.9206
XLOC_000695	2.18068	1.5752	11.0079	7.49135	6.46216	1.86403	15.5684	7.75671	3.23383	2.50957	0	0	2.98759	2.07092	12.5797	7.34129	0	2.84245	0	0	1.40755	1.60152	10.6815	8.51467	3.70087	3.1368	8.98233	0	1.25612	2.00577	12.5232	8.03213	4.02813	4.34941	6.29335	4.13227	1.37145	1.96671	7.18638	5.38375	4.25443	0	0	0	1.64228	4.30645	16.8606	13.1754
XLOC_000696	0	0	0	0	0	0	0	0	4.1514	1.71606	0	0	7.94922	0	0	0	6.31149	0	0	0	0	0	0	0	1.41996	0	0	0	1.91621	0	0	0	0	0	0	0	0	0	0	0	0	0	0	0	2.93983	0	0	0
XLOC_000697	7.42337	5.11934	0	0	10.3451	6.49208	0	0	7.85461	9.05685	0	0	6.59384	7.31105	0	0	12.617	10.9992	0	0	18.089	8.54456	0	0	9.01977	10.1333	0	0	9.81366	6.91968	0	0	6.40498	9.11761	0	0	14.5675	10.3177	0	0	13.7518	4.59572	0	0	13.2779	9.8683	0	0
XLOC_000698	0	1.9535	0	0	1.55915	0	0	0	0	0	0	0	0	0	0	0	0	0	0	0	0	1.26574	0	0	0	1.48556	0	0	0	0	0	1.87884	0	3.1776	1.04107	0	3.99883	1.51017	0	1.28918	0	4.26277	0	0	1.31516	1.28916	0	2.02593
XLOC_000699	3.37677	13.772	2.5857	2.69456	3.18363	5.80332	2.45416	2.76333	1.44811	3.04573	0	0	2.00381	6.05056	1.29355	1.64108	3.74662	7.15389	0	0	10.0563	4.29246	0	0	2.45313	10.5494	0	0	3.36935	2.51378	1.00458	0	1.45092	3.31814	2.02492	1.24075	6.84039	2.82386	1.95457	2.37654	4.23186	3.31046	17.7165	0	2.39078	3.16002	1.48785	1.48901
XLOC_000700	5.75295	3.43851	5.23334	3.61639	3.36385	9.36778	3.04272	6.02031	4.09073	3.86752	0	8.25773	9.48497	16.6144	5.91503	3.68884	6.57047	3.55221	0	15.4553	12.5314	12.097	2.72624	3.90351	10.5392	9.56902	2.78118	14.1309	5.71319	3.70881	2.94936	7.03064	8.37171	3.12312	2.52984	3.18586	12.4145	9.77256	5.62462	5.16537	14.1672	4.39687	19.5993	0	4.64982	8.86552	3.36336	3.54245
XLOC_000701	14.9191	44.982	21.3998	52.1322	27.2693	47.2681	23.3697	60.4932	20.983	12.1182	39.4737	13.8664	22.6421	34.0981	20.7175	20.3718	38.1122	27.1926	38.5649	39.985	33.0361	25.7634	22.8856	34.1924	21.8672	32.1768	17.7138	20.9091	25.6557	33.073	19.1834	37.9125	22.1481	38.793	22.3649	25.0955	29.0593	34.9435	25.4561	30.9475	24.6143	30.4297	31.9932	60.1794	37.127	27.6892	21.606	41.1773
XLOC_000702	0	0	2.02361	3.61646	0	9.13402	5.18847	3.69749	1.10802	0	0	0	0	0	1.68562	3.01069	1.0265	0	0	0	5.27784	1.77597	2.35994	10.6706	0	0	1.17441	0	0	0	2.11834	6.83094	0	0	4.45446	5.49257	0	0	2.84135	6.59462	1.55401	1.38223	0	0	0	1.74338	1.74903	6.75926
XLOC_000703	0	0	0	0	0	0	0	0	0	0	0	0	0	0	0	0	0	0	0	0	0	0	0	0	0	0	0	0	0	0	0	0	0	0	0	0	0	0	0	0	0	0	0	0	0	0	0	0
XLOC_000704	12.4998	8.33231	17.6629	19.7596	9.63644	9.72311	18.3951	18.7868	10.9215	13.1821	30.5795	50.8981	14.2194	9.3556	18.9099	19.5491	14.8407	11.5487	43.3962	48.3606	12.2276	12.2471	15.831	23.0884	12.1245	12.4499	20.1912	53.9566	14.2869	12.6902	19.9985	20.4699	9.75423	10.2507	17.6238	20.6072	9.1506	10.8441	16.7578	20.9657	15.0126	10.7559	23.6086	51.2572	14.3678	13.8163	20.0457	24.3403
XLOC_000705	10.8412	15.102	5.99079	10.4623	10.0788	17.0874	7.9569	11.8473	5.62167	14.7474	0	8.31826	4.86546	13.6295	3.89912	6.36506	9.3132	32.9831	0	0	35.8375	30.7613	6.34191	6.39745	10.9092	40.8872	2.5944	0	8.00363	23.0059	3.73377	5.17748	12.0528	30.9863	3.42077	6.78824	24.5464	23.0453	3.76549	5.50817	33.0846	16.9647	0	0	13.5467	23.711	4.12015	6.85796
XLOC_000706	5.49509	5.04193	5.81228	9.09188	7.78799	5.46815	5.72547	9.41623	4.79926	3.26827	9.63788	4.38243	5.14831	4.61167	4.22798	5.76802	6.61597	7.2505	0	0	5.0248	4.94179	3.85981	5.52944	4.48238	4.48352	4.00168	3.38559	4.90924	3.8852	3.36617	4.83014	4.79998	6.03465	5.16021	5.16902	5.3946	4.6742	3.89931	4.71322	4.69153	3.59022	0	0	5.80346	4.44202	4.30312	5.66119
XLOC_000707	63.8551	117.265	7.42283	16.2724	123.497	36.3783	9.44008	23.5474	54.8903	65.6837	0	0	79.8012	65.3727	9.10457	6.06608	89.2048	65.7888	0	0	78.9567	68.6656	8.46864	11.2188	60.7518	98.5616	9.77839	0	67.7489	43.1182	10.8786	11.5095	104.256	96.6085	14.6748	13.3997	125.219	74.7109	14.8539	11.6303	75.3039	51.5063	0	0	95.6423	48.2758	11.1124	12.7177
XLOC_000708	15.8337	14.5219	17.837	13.3358	12.7824	17.4218	16.8597	13.4844	17.4255	20.2233	63.0504	49.6701	17.4442	14.4799	14.7934	14.2274	13.0745	15.8801	56.0353	45.0409	17.1929	19.5308	15.031	13.7032	16.938	15.0014	17.7645	23.1201	18.0457	14.4142	17.8453	13.0398	15.0407	18.1548	14.8645	11.4727	15.1329	20.0341	14.8747	12.31	20.1732	21.0315	35.5352	17.9618	15.2668	21.2851	15.7542	14.2575
XLOC_000710	0	4.79181	0	0	2.55678	1.42949	0	0	0	1.41763	0	0	0	1.8206	0	0	0	1.27485	0	0	5.41551	2.08801	0	0	0	9.64955	0	0	0	1.3154	0	0	0	1.96331	0	0	25.5413	2.62076	0	1.06105	0	9.61881	0	0	0	0	0	0
XLOC_000711	54.2644	265.083	33.4933	32.9199	38.912	75.3752	47.8631	32.7523	53.826	93.233	55.6989	75.747	39.8847	138.96	90.4248	62.3958	51.2831	42.6638	75.5435	161.067	81.8683	56.2143	71.4976	84.8813	53.1385	163.218	69.0959	42.5488	49.7359	119.931	80.299	122.937	23.8496	87.255	38.6612	65.2449	111.963	77.894	45.183	73.4614	21.0507	243.137	223.328	0	45.7263	49.182	67.3948	77.862
XLOC_000712	6.98273	10.6862	0	1.37369	8.7512	10.7327	0	0	4.52126	5.35376	0	0	3.18533	6.18429	1.48418	3.4844	2.04918	9.48426	0	0	5.23179	11.3935	0	0	3.48742	5.8113	0	0	2.65278	11.3983	0	0	3.24108	2.11545	0	0	2.77461	4.72646	0	0	3.68259	10.7081	0	0	6.77795	5.85855	2.33075	0
XLOC_000713	0	1.59296	3.05588	5.29296	1.26658	0	1.9014	3.97242	0	0	0	0	1.7271	2.65986	0	1.29512	7.10163	0	0	0	0	0	1.0282	1.27893	0	0	1.59672	0	1.6709	5.68269	0	1.07844	0	0	0	0	3.58117	0	0	1.47477	0	0	0	0	3.715	0	0	0
XLOC_000714	0	0	0	0	0	0	0	0	0	0	0	0	0	0	0	0	0	0	0	0	0	0	0	0	0	0	0	0	0	0	0	0	0	0	0	0	0	0	0	0	0	0	0	0	0	0	0	0
XLOC_000715	29.582	29.6075	28.913	28.5114	30.671	25.0394	30.2294	29.093	23.478	29.1911	0	10.5325	28.559	26.5609	33.3223	33.4016	36.767	30.4476	0	96.1421	30.9301	32.2045	33.6295	33.9503	30.6995	38.0782	25.421	26.6002	25.1359	28.9347	23.7934	36.7789	25.8495	35.5691	30.8167	38.6079	28.9984	33.4912	30.6404	41.8628	29.1025	24.5407	0	0	27.1605	30.9876	27.8057	29.341
XLOC_000716	23.8683	15.0149	14.38	6.10394	20.5852	13.5095	12.2997	5.08812	44.1571	36.3368	15.6254	98.2552	53.5776	29.383	55.9439	27.0786	26.1058	29.6039	0	0	24.8789	24.8348	48.7523	20.1383	39.0957	31.1185	50.7752	42.3653	41.2485	23.6396	52.381	24.0277	26.2099	26.8418	63.9399	37.6738	25.825	28.6463	64.0293	31.5084	25.8825	25.5639	109.786	0	38.7267	28.9757	57.4228	11.4672
XLOC_000717	0	0	0	0	1.24334	0	0	0	0	0	0	0	0	2.02605	0	0	0	0	0	0	0	0	1.64685	0	0	0	0	0	0	0	0	0	0	0	0	0	0	0	0	0	1.03459	0	0	0	0	0	0	0
XLOC_000718	66.3336	85.5834	54.0844	78.6373	97.0941	83.0402	45.5435	68.1351	77.9508	82.1555	0	50.1647	66.9197	99.7947	57.3474	66.5571	108.154	111.707	0	0	133.09	117.51	71.3094	79.5654	80.0986	111.159	46.1967	0	78.0796	98.2345	53.6754	95.6831	76.3619	107.645	68.3829	84.9049	102.241	87.3278	59.1567	74.7855	138.222	78.3095	67.1559	0	92.9489	99.3887	57.637	77.4938
XLOC_000719	2.71918	2.42384	2.43286	1.88885	2.40264	1.72998	2.39686	2.01476	2.98341	3.71144	12.8663	4.12584	2.64	3.05734	1.82912	2.40868	1.81236	3.21797	0	0	2.25588	2.46259	1.86385	2.13711	2.4554	2.4977	2.70115	15.4908	2.466	1.70544	2.96857	2.52799	1.9506	1.95247	1.79769	2.06382	3.26565	2.79354	2.47411	2.14165	3.25649	5.24275	0	0	2.66943	3.30227	2.06256	1.9909
XLOC_000722	209.337	179.8	3.63025	1.02207	236.113	347.509	2.60722	3.52918	259.273	200.762	0	51.0986	253.23	761.223	6.99455	2.65287	1750.54	801.147	0	0	541.69	770.331	5.1879	3.99847	405.968	273.835	4.67655	27.6529	306.345	404.826	2.01679	4.65293	203.112	529.913	6.07931	5.59511	132.556	555.319	6.80085	2.28012	504.304	138.999	0	0	452.302	449.407	4.49172	3.21367
XLOC_000723	17.4471	18.507	7.61466	9.64179	22.4655	12.7597	7.63956	9.95858	10.4159	13.8445	0	0	19.4245	16.6645	5.83894	6.93686	11.7138	17.0532	0	37.6074	15.5045	11.7931	6.35223	6.92352	12.9322	19.7085	5.50915	0	13.4827	10.5965	7.77682	8.04379	12.1657	10.7074	5.56576	7.20575	19.2827	10.7909	8.88827	9.36208	13.1605	11.8039	0	32.5271	15.9896	9.76568	5.15502	8.2259
XLOC_000724	5.0951	2.7458	9.22237	16.5079	3.59462	5.75637	9.43928	17.407	6.02439	7.52184	6.68255	23.9183	5.32495	6.49222	8.66354	11.8958	6.2618	13.9798	0	0	12.1493	11.9047	11.3601	12.4091	4.95278	10.405	9.16407	3.63741	6.85491	9.08379	9.96599	12.2066	6.17544	11.4084	11.2694	13.8684	10.9887	11.2741	10.6982	12.2642	16.3793	7.04342	0	8.98204	6.84572	13.4753	11.3156	13.3041
XLOC_000725	22.9029	11.2893	0	2.50912	36.4344	13.5059	1.20634	0	19.9947	26.6046	0	0	29.6348	29.5834	3.27288	2.06533	15.5931	20.3352	0	0	20.4995	19.2254	1.82457	1.87723	31.3067	18.9743	2.02203	0	22.4156	15.8192	1.89	2.14506	20.559	22.2392	2.53818	3.24921	15.5253	24.346	3.83535	4.16824	30.0607	15.8746	0	0	39.2225	30.5612	2.4859	3.45259
XLOC_000726	51.1698	51.8997	32.5418	32.033	80.0106	54.2136	30.0891	29.6979	63.3991	53.6054	68.1097	35.5956	67.6199	64.8009	37.5345	37.9797	61.4386	96.9724	0	66.0449	58.7986	73.3168	37.4055	40.3821	75.8355	70.7829	25.6164	0	64.9632	64.6695	31.1315	33.2133	69.9468	85.927	34.1264	35.7088	52.7499	77.7262	33.7561	35.1717	75.8208	35.8666	73.1523	0	82.1079	78.4402	36.3845	41.8462
XLOC_000727	15.0064	1.73534	9.3682	1.69954	27.0812	9.13848	9.18868	1.60332	16.357	3.67533	15.8402	4.68362	17.4034	2.19182	11.2254	5.24089	13.4727	4.98599	0	0	3.18489	7.9288	9.60801	3.40524	12.387	4.18854	11.4977	0	16.0811	8.2584	11.8457	5.05426	11.776	8.20732	6.70888	3.45753	7.08332	5.15814	7.80822	5.31619	13.0627	4.74455	20.8486	0	21.0792	9.08599	6.64552	4.73774
XLOC_000728	372.277	569.311	436.158	458.15	370.545	531.347	452.359	495.497	465.101	143.27	499.54	446.856	276.63	279.447	409.601	632.091	282.386	245.274	331.709	351.471	110.577	262.329	369.613	520.838	243.306	120.089	357.07	371.602	261.26	495.742	360.369	731.603	275.98	315.07	468.034	607.907	112.586	335.542	455.941	627.873	108.122	213.127	960.197	710.702	270.56	277.303	407.242	460.571
XLOC_000729	1.34549	5.31065	10.9655	3.07087	0	3.14903	9.96491	3.36023	6.29724	3.22368	35.6466	26.275	1.40088	2.14081	17.1636	4.9108	0	0	77.0594	17.4895	1.64109	1.43222	18.3969	4.7336	1.59519	2.39232	11.3921	9.39556	1.05629	1.59059	12.5506	4.4122	1.72147	1.23787	17.623	7.11858	1.46028	2.10135	17.5148	6.57037	0	4.32641	702.36	64.6785	1.30616	2.23426	10.5383	3.19012
XLOC_000730	11.595	24.728	1.96264	2.07735	19.1532	15.7965	2.28741	2.53593	6.03712	18.3706	16.8634	0	9.77188	19.9129	2.89551	1.03074	12.2581	29.1707	0	0	41.8697	26.0122	3.20845	1.18455	15.648	37.4342	0	0	14.3194	23.2959	0	0	17.1861	32.5962	4.45707	2.87175	28.3137	24.2532	5.07492	2.23344	53.6374	14.6681	0	0	17.3142	26.8817	2.69467	2.17805
XLOC_000731	103.182	132.446	5.53516	10.2492	138.591	43.7442	5.75448	11.0025	91.1236	100.702	9.98603	0	117.798	105.311	5.62152	7.14243	85.4007	56.3257	0	16.7842	70.0733	54.2272	5.31184	7.4635	113.897	92.4633	5.52031	24.1303	100.517	62.1705	5.53007	9.16268	124.127	73.0919	7.4934	6.35587	73.6631	72.2628	7.12935	6.35785	58.5921	91.4929	0	30.6378	96.738	58.9084	5.53289	10.824
XLOC_000732	26.3721	7.81686	7.72675	50.2963	21.4795	32.7084	10.7551	51.7301	50.799	12.2639	31.8195	27.5195	31.3136	26.7113	10.0036	13.2061	64.6035	24.0935	0	14.5708	12.114	23.8156	14.0353	13.6377	26.7053	11.1829	10.872	38.6418	33.5703	19.003	12.5425	10.9271	60.3493	38.442	26.4149	19.3744	5.05682	31.3058	28.6281	18.7856	25.3779	8.8514	0	37.6096	28.5016	41.809	14.1056	21.7686
XLOC_000733	0	0	1.27803	5.72484	0	1.46727	1.37019	7.2713	0	1.09661	0	4.33525	0	2.28291	1.904	10.4051	0	1.12406	0	0	2.56801	0	0	3.75411	0	1.68745	1.35351	4.25332	0	1.29325	0	2.7947	0	1.60029	3.42109	2.08237	2.19442	1.23383	2.80431	2.34639	2.64183	0	0	0	1.07426	0	5.05628	3.03962
XLOC_000734	15.4165	7.66013	16.9342	14.8611	17.1166	13.198	17.4162	20.1619	11.9114	10.0766	0	7.16782	18.3967	16.7248	14.748	15.8798	11.8547	10.1647	0	0	17.5899	11.1975	14.0218	20.2365	15.7801	7.16709	12.6255	11.1321	20.2126	14.5435	14.9986	14.0116	11.8197	14.6207	12.278	13.1875	11.6937	12.3731	12.1712	15.3853	13.1568	17.1953	0	0	16.1992	14.2905	13.9189	16.3153
XLOC_000735	4.79039	2.31265	1.26842	0	2.73877	2.97687	1.34819	0	3.34695	3.86403	5.65592	0	4.47446	2.36789	0	0	0	2.06673	0	6.29694	4.00131	2.6075	1.32779	0	5.97616	4.68441	0	0	5.34134	1.88786	0	0	3.01798	2.84369	0	1.30833	3.85778	3.29196	1.05323	1.13296	4.18998	3.15221	0	0	4.74684	4.26139	0	1.07726
XLOC_000736	4.09177	0	0	0	11.4979	5.70282	0	0	3.29085	3.78768	0	0	5.2534	2.71754	0	0	13.9362	8.59841	0	30.8513	11.4111	12.3505	0	0	3.34318	8.10634	0	0	5.06479	4.18257	0	0	2.45662	6.76093	0	0	2.61357	7.49064	0	0	10.6832	3.88799	0	0	10.5623	6.47743	0	0
XLOC_000737	18.9169	14.3137	14.9225	11.4953	17.5152	19.4447	12.895	11.1124	14.5387	20.4004	35.4743	11.0631	13.8586	11.8532	10.6975	10.5627	10.5114	24.518	0	29.3275	18.9818	22.7833	11.5584	11.335	16.0528	20.0381	9.6594	16.7319	17.0946	22.6626	9.45475	8.93588	20.1423	27.75	12.0874	11.863	23.6297	24.5846	12.2532	11.6331	21.574	18.7979	12.8032	11.1276	16.5039	22.8308	11.7651	9.96557
XLOC_000738	481.788	633.371	338.496	278.401	636.784	800.57	363.04	296.485	375.527	682.858	494.293	270.797	421.453	797.983	307.377	300.045	434.481	1393.19	0	271.578	1054.15	1324.1	360.8	236.844	726.797	1500.49	253.68	164.533	438.369	937.748	290.023	358.951	767.999	1422.07	321.569	392.123	950.157	1554.72	345.865	431.163	1367.46	460.511	103.594	299.637	711.074	1372.26	305.806	377.342
XLOC_000739	117.122	93.6289	39.5187	25.0961	166.775	69.7593	37.9865	22.4465	87.4678	78.9253	60.9829	72.673	120.242	111.704	45.0964	35.1796	97.7372	83.7716	0	41.8128	77.33	89.2186	39.8588	29.8323	116.107	85.9444	38.9426	34.4562	111.879	77.9869	33.3263	33.6712	107.684	75.9323	39.2807	34.5828	74.6157	85.9881	43.7638	39.7958	103.718	84.0574	0	0	127.809	92.4438	39.2437	32.2856
XLOC_000740	167.464	39.669	3.41834	14.176	305.116	35.4221	4.37642	7.93871	76.961	42.573	0	0	122.331	49.5118	6.15285	4.51481	108.975	73.7285	0	28.2024	32.7046	59.0488	10.1842	3.27948	151.54	10.6703	8.03329	0	102.321	30.5048	9.88962	5.87449	210.192	87.8638	11.7633	5.80941	33.6908	55.7043	15.0328	0	96.6962	13.5557	0	0	193.404	88.3229	13.6886	7.03009
XLOC_000741	1.2592	0	0	0	1.15105	1.38193	0	0	0	1.79572	28.7644	11.6904	2.47786	10.3492	0	0	2.51488	0	0	0	1.15233	1.33675	0	0	1.52639	1.34706	0	0	2.19761	0	0	0	1.10745	1.34171	0	0	0	1.38344	0	0	2.85374	0	7.85313	0	2.50035	1.11122	0	0
XLOC_000742	591.164	508.484	25.1197	50.9286	727.566	294.989	36.028	48.4741	472.908	517.303	0	187.763	511.899	367.645	43.0573	37.4771	376.668	599.255	0	141.699	436.105	546.242	41.7296	32.5766	770.898	736.791	32.5548	66.3208	522.886	436.613	30.9173	30.897	918.604	759.194	37.3012	34.6654	466.981	572.898	41.616	36.2356	612.893	346.593	0	0	473.917	602.717	32.4018	46.8
XLOC_000743	15.3461	15.7873	144.495	270.584	11.9235	14.4713	152.773	253.9	15.2532	16.2953	198.841	90.5945	15.0015	12.484	150.08	180.254	16.7456	14.7625	167.705	78.2502	18.407	15.3978	126.311	204.113	14.8018	15.0969	115.741	26.5668	14.3683	17.9287	129.465	170.82	13.5803	16.1761	117.86	266.392	18.8601	15.5317	129.952	252.084	14.3277	15.0075	37.6572	209.929	13.191	14.9176	81.1505	281.018
XLOC_000744	0	0	0	3.51316	0	0	0	0	0	5.43927	0	0	0	0	0	2.8735	0	0	0	0	0	0	0	1.35946	2.76726	0	0	0	0	0	1.21794	1.71608	0	0	0	0	0	0	0	0	0	0	0	0	1.20516	0	1.04631	0
XLOC_000745	0	0	0	0	0	0	0	0	0	0	0	0	0	0	0	0	0	0	0	0	0	0	0	0	0	0	0	0	0	0	0	0	0	0	0	0	0	0	0	0	0	0	0	0	0	0	0	0
XLOC_000747	0	0	0	0	0	0	0	0	0	0	0	0	0	0	0	0	0	0	0	0	0	0	0	0	0	0	0	0	0	0	0	0	0	0	0	0	0	0	0	0	0	0	0	0	0	0	0	0
XLOC_000748	392.544	422.366	0	0	519.309	113.332	0	0	221.987	329.514	28.7732	62.101	334.08	271.277	0	0	213.815	176.788	0	33.5539	181.497	156.937	0	0	406.793	342.295	0	0	283.718	181.133	0	0	379.045	171.803	0	0	202.916	146.382	0	0	292.094	241.693	0	0	360.706	203.215	0	0
XLOC_000749	0	0	0	0	0	9.34409	0	0	6.70869	5.30911	0	0	0	1.50746	0	0	0	6.44275	0	20.0474	26.7315	4.92676	0	0	0	0	0	5.91445	0	0	0	0	0	0	0	0	0	0	0	0	17.1345	8.28103	0	0	2.50617	4.17864	0	0
XLOC_000750	6.32468	5.30499	9.18303	9.8612	5.25911	8.24073	8.39235	11.5682	5.00659	8.88721	6.22685	10.993	5.95027	10.0407	8.93464	10.3471	7.74481	12.7233	19.5699	7.12043	10.6628	10.5375	9.41027	8.05098	7.49993	9.96821	7.07413	3.44716	7.04455	8.61213	6.97935	7.46706	9.22801	12.7358	8.93114	7.35186	9.38145	11.454	10.0897	8.56362	12.9676	7.61351	18.6222	0	7.26296	11.1145	10.2579	7.96813
XLOC_000751	1.13415	1.43455	2.98927	4.38116	1.14856	1.31193	6.77615	4.73649	3.83395	2.45566	0	22.2286	1.0603	2.50011	5.21545	9.69352	1.11534	2.62614	0	0	3.32401	2.91128	5.36015	17.3184	0	1.154	4.60991	0	1.77607	0	2.971	14.4454	2.00064	2.61172	4.5667	13.1662	0	1.7841	4.19199	7.71005	0	1.53183	46.6093	45.8692	2.35332	2.34543	6.44937	13.0501
XLOC_000752	4.10611	3.13251	28.9863	13.8637	4.84061	1.85801	27.1587	14.3422	2.66267	3.42938	35.7952	23.7282	4.19586	2.9371	17.6159	17.7533	3.58811	2.18324	74.2414	64.1102	2.35187	2.0714	20.2728	31.2448	3.12044	2.59637	32.5959	23.3376	2.40095	1.67792	32.1607	27.9343	2.59423	1.801	13.1053	18.4291	3.03774	2.25373	12.7385	18.734	2.4273	2.83352	35.53	51.0413	4.27502	2.34871	9.32338	19.4138
XLOC_000753	105.575	244.435	59.0207	107.511	124.41	163.222	55.7327	97.7917	87.3441	140.953	59.7768	94.0929	120.926	239.545	51.2567	123.054	172.848	210.071	49.7896	116.52	250.764	201.887	57.8624	92.1237	129.837	251.528	46.272	70.3788	118.765	177.56	41.2983	83.6451	104.728	189.845	63.6236	81.331	219.651	184.109	66.9368	89.3067	130.011	183.443	159.927	25.5781	115.325	162.94	63.0175	65.0342
XLOC_000754	6.62565	7.89885	2.72237	4.18698	6.8352	10.1053	1.80454	3.82444	6.92881	5.2619	19.9091	6.94218	6.57153	10.5902	2.2788	2.86611	9.20142	10.5911	0	9.58284	7.12105	10.6309	2.70106	1.82227	6.07736	5.4976	1.19837	0	5.54671	9.41548	1.03339	2.82115	5.97726	6.73349	3.90018	3.48233	6.90045	8.2424	4.08518	3.53682	6.46601	5.80478	0	0	6.98348	8.94637	3.45597	2.7751
XLOC_000755	6.50753	1.16372	1.45585	0	7.49037	1.15972	3.87179	0	6.30864	2.98985	0	15.3957	11.9961	3.62662	6.09091	7.16035	11.2412	0	0	0	3.26669	0	27.6811	0	5.94337	2.48756	3.83737	0	14.9249	2.4933	3.88789	0	0	0	7.30411	1.48625	0	0	13.1865	0	2.69422	1.23221	0	0	6.75112	0	27.5997	0
XLOC_000756	9.79488	8.41019	8.08281	5.92164	9.87067	5.31034	10.2827	4.88862	12.5411	9.47603	15.784	0	12.5476	4.87357	11.0259	6.672	10.6088	6.62069	0	19.4029	3.07226	6.25329	14.3314	8.09114	12.709	5.42048	9.83554	0	14.0526	7.81899	11.7278	6.37077	10.7395	6.82806	10.9612	8.99771	5.51614	6.48604	10.0815	9.0432	7.12641	8.63405	0	22.4877	8.15634	11.0957	10.4136	8.41846
XLOC_000757	20.0108	33.3933	10.6128	34.5209	14.9103	27.9923	10.704	41.6246	21.2165	35.9513	27.3611	82.3251	15.7324	32.9942	17.3853	39.7214	23.1912	24.7422	0	76.1334	23.5957	29.8666	19.4676	14.9872	19.5718	40.5175	14.996	35.4478	18.1561	22.7669	16.5711	9.71872	19.2928	32.3379	27.1045	14.291	27.2065	26.0093	28.0091	16.8574	28.0816	36.6224	0	19.4847	25.6981	29.7079	26.8024	30.2241
XLOC_000758	0	0	2.43487	1.06449	0	1.63863	1.97627	0	0	0	0	0	0	0	1.79081	2.56151	0	0	0	0	0	0	1.53046	1.3463	0	0	1.74302	0	0	0	1.8415	1.1683	0	0	0	1.1989	0	1.4505	1.09759	1.27271	1.33386	0	0	0	0	0	2.21957	0
XLOC_000759	5.23151	5.38741	4.31975	5.85293	6.00779	7.57052	2.65837	5.60171	4.00216	5.53326	14.7789	13.7218	5.82057	13.182	3.32618	3.63828	18.1044	12.1831	0	16.9388	10.2848	15.5657	3.89596	6.96256	4.36195	16.0092	2.52058	13.1164	5.18096	11.4231	3.00676	4.89964	4.43304	9.30083	4.15148	4.3967	8.36112	10.3179	2.70821	4.97732	5.05672	3.41993	0	0	8.61026	8.33139	6.28646	15.4179
XLOC_000760	2.6002	3.17008	6.84591	12.253	2.8104	5.05433	6.3772	13.6833	4.31443	2.83015	0	8.32737	3.16845	2.90701	6.21516	10.623	5.91477	3.58096	0	0	3.44705	4.36424	5.58442	7.92584	2.53419	3.27657	6.78571	24.0129	3.62544	4.64065	8.32707	9.93108	2.74331	3.9769	7.06994	9.31561	4.73672	3.3964	6.56782	9.34797	2.57232	4.3279	0	14.7702	3.30321	3.37268	7.33238	7.28507
XLOC_000761	12.785	15.4586	8.869	4.70953	11.7767	9.48186	7.41058	4.3337	16.4365	16.2427	33.0051	0	16.2083	21.9415	11.1211	5.49508	9.47633	6.80928	65.6904	13.8167	8.54974	9.17731	9.26761	4.79484	9.40569	8.74764	10.6034	13.5983	10.0782	12.0004	11.8225	5.42949	4.9556	7.60342	8.41799	6.52377	2.87072	7.89782	9.73422	4.86805	5.30256	17.2079	71.5796	0	14.5302	11.9587	8.64948	3.84304
XLOC_000762	19.3857	15.8542	6.39338	8.19213	18.2947	21.6057	6.80998	8.27943	14.5581	16.4865	0	7.67896	16.2053	20.6895	7.99102	5.79154	14.09	21.6449	37.7654	35.2162	20.1009	25.6387	6.96783	5.91937	14.3731	16.6689	5.71382	0	16.1044	14.6045	5.58563	6.56252	20.9183	22.8514	7.70989	5.4221	15.5196	18.5839	8.5434	6.66752	28.9055	16.2102	0	12.6424	18.9863	24.4765	6.07208	6.07504
XLOC_000763	0	0	0	0	0	0	0	0	0	0	0	0	0	0	0	0	0	0	0	0	0	0	0	0	0	0	0	0	0	0	0	0	1.45091	0	0	0	0	1.06451	0	0	0	0	0	0	0	0	0	0
XLOC_000764	0	0	1.10608	9.99481	0	0	2.1365	10.6961	0	0	0	0	0	0	0	4.73958	0	0	0	0	0	0	1.15089	4.10101	0	0	0	0	0	0	0	5.92167	0	0	0	9.79938	0	0	0	11.7029	0	0	0	45.3457	0	0	0	5.7804
XLOC_000765	0	0	3.01382	5.31922	0	2.4577	8.62143	14.0446	20.6725	0	0	0	0	0	5.44602	26.9263	8.18904	0	0	0	9.53612	0	5.46696	16.4864	3.08546	0	0	0	8.40608	0	5.00522	14.3301	0	0	17.5058	41.6379	21.1826	0	29.5755	24	0	0	0	0	0	0	5.51697	24.815
XLOC_000766	108.848	173.22	101.192	216.352	132.428	147.236	117.872	221.809	138.955	146.355	138.649	167.468	99.7742	116.017	136.636	149.045	118.019	132.69	0	32.3273	117.821	141.323	143.699	181.415	139.537	206.015	114.117	58.3727	110.203	157.311	130.578	209.781	132.861	140.8	128.754	214.3	138.838	150.11	142.069	199.208	124.319	136.442	227.194	128.28	110.048	144.479	137.92	217.839
XLOC_000767	0	0	4.05496	0	0	0	3.89178	0	1.87455	0	0	0	0	2.42385	2.43483	1.00154	0	0	0	0	0	0	2.68962	1.12738	0	0	0	0	0	0	0	0	0	0	3.47104	2.59309	0	0	3.25791	2.1138	0	0	25.559	0	0	0	10.1357	1.37504
XLOC_000769	7.40174	2.96485	0	0	6.08882	4.29399	0	0	3.96166	6.44896	0	0	4.70037	3.38397	0	0	2.26295	4.27612	0	0	8.63344	5.17786	0	0	7.29733	7.39868	0	0	6.37228	4.37998	0	0	4.32387	6.17736	0	0	6.45863	5.59189	0	0	9.3296	4.67196	0	0	5.18278	4.6705	0	0
XLOC_000770	4.63046	5.44335	3.60547	4.61025	5.74733	7.31641	4.25794	4.16577	3.69158	5.50642	0	9.53937	4.03206	4.32699	3.16413	5.14301	4.43576	7.75241	0	0	6.66941	6.47751	2.49637	4.11835	5.33044	8.28003	3.14816	0	4.87028	7.53951	2.57946	5.26069	5.13225	5.22501	3.19874	4.22274	8.18263	7.67728	3.83376	3.27061	10.9335	3.9485	0	14.8683	7.24473	7.83788	4.13556	4.01964
XLOC_000771	0	0	0	0	0	0	0	0	1.40658	0	11.8574	0	0	0	0	0	0	0	0	0	0	0	0	0	0	0	0	5.23823	0	0	0	0	0	0	0	0	1.64923	0	0	0	0	0	0	91.1036	0	0	0	0
XLOC_000772	0	0	0	0	0	0	0	0	0	0	0	0	0	0	0	0	0	0	0	34.6476	0	0	0	0	0	0	0	0	0	0	0	0	0	0	0	0	0	0	0	0	0	0	0	0	0	0	0	0
XLOC_000773	36.9183	21.3049	5.58388	6.91503	47.1108	10.6181	6.84473	7.59675	29.217	17.8875	0	0	31.4557	8.77945	5.31261	4.54561	30.122	24.4379	0	0	19.9158	20.8272	2.69945	3.17389	36.4146	27.4381	5.87219	0	26.9279	15.4439	7.18118	3.97299	37.299	20.8955	3.54308	2.77417	23.2522	14.7882	4.10298	3.82725	42.0947	21.8841	0	16.6043	38.6433	20.2061	7.15427	7.16532
XLOC_000774	0	0	0	0	0	0	0	0	0	1.03937	0	6.84692	0	1.19487	0	0	0	0	0	0	0	0	0	0	0	0	0	5.75993	0	0	0	0	0	0	0	0	0	0	0	0	0	1.45591	0	0	0	0	0	0
XLOC_000775	14.1926	9.96271	18.9471	6.7678	14.5166	6.88604	19.1825	5.75031	8.31413	20.1868	81.9926	14.3549	10.8645	16.5629	23.3857	11.9368	3.9388	8.90662	60.7999	11.0545	9.42949	10.0102	17.116	7.71458	14.3083	11.0761	25.2462	3.2782	12.6227	7.57211	24.0293	6.04463	9.44893	12.372	15.9729	7.13683	8.44276	12.1665	15.1393	8.40986	11.6214	25.4683	14.1566	6.17231	12.1556	13.8923	21.7731	8.69611
XLOC_000776	1.16425	3.51096	0	0	0	8.44067	0	0	4.48415	11.0003	0	0	1.89601	5.29513	0	0	0	17.4739	0	0	23.4438	16.7085	0	0	1.97629	10.2757	0	0	4.42344	5.73748	0	0	3.72829	9.39463	0	0	5.90035	10.8157	0	0	14.3438	7.87945	0	0	5.68014	12.3164	0	0
XLOC_000777	23.7514	84.8158	46.7401	20.3401	18.8509	14.8178	51.9975	21.4542	15.6124	43.8091	209.629	73.5878	28.4243	57.8219	48.8927	27.6706	25.7913	11.8792	235.943	37.6357	35.6131	11.4534	47.8466	31.3936	18.2506	68.7083	56.8305	29.2931	29.7819	26.0043	70.9134	42.4517	11.6074	14.0603	25.5911	26.4185	64.4272	12.2144	25.104	26.7332	15.6352	77.3963	249.544	119.589	23.7254	15.3006	35.8303	31.7303
XLOC_000778	8.16232	2.47088	0	0	10.106	0	0	0	9.79045	1.59613	0	0	10.0922	2.40762	0	0	0	0	0	0	1.70305	0	0	0	4.43017	0	0	0	8.71005	1.53331	0	0	6.59082	1.27908	0	0	1.5728	0	0	0	0	3.13181	0	0	6.03275	1.23358	0	0
XLOC_000779	1.01984	4.02535	4.24187	5.54117	9.49939	3.71601	4.06262	6.24971	3.461	2.98915	0	0	1.21235	6.88838	7.28901	6.11657	9.19496	7.14807	0	27.358	7.04331	8.50715	8.51221	7.74278	3.38011	12.7306	4.32525	0	4.46852	5.23709	2.97984	10.2542	4.18446	0	2.08204	10.8034	13.6468	6.50152	2.86989	8.60073	17.465	1.53714	0	0	10.7107	4.60207	5.54815	6.02597
XLOC_000780	0	0	1.0308	0	0	28.8173	0	0	43.9717	0	0	6.18653	0	0	0	2.40822	1.95285	0	0	0	1.48725	0	1.325	1.10915	0	0	0	0	1.37778	1.09506	0	2.15889	2.06243	2.34368	20.5721	1.47968	4.02318	1.5048	18.4264	1.84039	0	0	0	13.885	0	0	1.35102	3.2729
XLOC_000781	6.54161	6.93713	5.91891	4.92757	13.0975	11.7227	5.82056	6.2223	5.93477	11.0552	0	0	10.0446	8.77118	5.24959	7.75447	12.6312	14.115	0	0	15.7215	16.1186	5.86439	6.67023	11.1149	15.9798	6.95944	0	10.0535	12.8507	7.12194	9.06117	10.8259	17.788	4.54135	6.1903	16.6823	12.5497	5.91454	6.92765	15.9162	7.17368	0	0	10.7954	9.12281	4.04017	7.81622
XLOC_000783	3.01913	2.54314	1.21447	1.04527	3.68323	4.93101	1.53981	0	1.83854	4.5192	0	0	0	3.0341	1.65114	1.08473	2.87415	9.07295	0	0	9.42581	10.9368	1.82588	0	2.2357	6.57376	0	0	2.63205	7.01168	0	0	6.63818	8.01045	1.17827	0	7.25587	9.41309	2.26956	1.50326	13.3733	2.28684	0	0	5.00442	10.6496	1.08946	1.05388
XLOC_000784	0	0	0	0	0	0	0	0	0	0	0	0	0	0	0	0	0	0	0	0	1.65866	0	0	0	0	0	0	0	0	0	0	0	0	0	0	0	0	0	0	0	1.19168	1.29349	0	0	1.21085	0	0	0
XLOC_000785	7.37676	29.3369	11.1635	9.1742	5.9091	12.3018	11.4613	10.2745	8.51004	12.9623	42.3961	16.7837	6.63333	9.41045	10.4595	10.2748	5.26777	5.74566	0	24.7455	10.1737	6.29114	9.88168	13.0625	7.71581	17.5731	15.051	25.4966	7.8994	7.75011	13.0203	11.2157	6.8709	6.67864	11.8435	12.0633	10.8894	7.00527	12.5777	10.9343	6.12669	26.2952	42.0883	44.8297	7.41309	6.1343	8.25087	12.491
XLOC_000786	61.6556	61.3986	36.7328	59.0507	46.8542	47.7137	40.9308	56.907	49.4108	46.624	22.4931	44.9117	59.7958	45.6526	40.6943	46.5113	64.0841	52.9885	36.6476	30.1877	47.2328	36.7419	41.7528	55.406	45.029	45.9762	30.5695	21.796	53.6649	43.792	32.1801	51.6854	57.3606	58.9679	48.5615	42.399	46.9503	43.7962	48.2971	51.2859	44.7762	47.5725	17.3277	0	49.7506	39.5491	45.7743	53.9277
XLOC_000788	6.38876	46.2634	2.16276	6.57703	5.42488	32.0277	2.68148	4.4876	27.9848	8.86426	0	0	6.17182	8.38569	1.94814	10.8758	11.0966	6.26159	0	0	5.13471	7.07503	2.83943	3.90094	5.23988	6.97065	2.62031	3.74547	5.8493	28.0338	4.15059	2.3902	3.26012	5.47774	4.69318	10.8891	9.12523	4.31822	5.09622	9.62189	0	10.8377	132.531	70.4888	5.88601	7.43357	5.79677	1.31154
XLOC_000789	22.8803	49.4525	6.18583	5.96784	27.2877	31.5106	6.32823	6.19468	32.6761	25.3527	10.2034	12.2815	18.9361	13.4699	5.5589	9.00277	23.6409	27.8519	0	11.7636	13.753	23.9896	5.53572	7.19354	24.6035	15.3386	7.12032	0	21.6004	42.235	6.39049	5.643	35.8484	58.5919	6.57079	9.94502	14.498	57.2825	8.52123	9.9697	14.55	29.0532	0	0	20.9099	34.2725	5.72074	7.16049
XLOC_000790	3.43273	2.67454	1.86915	1.12401	1.99031	2.33962	2.44721	1.15873	2.80865	2.41098	8.56137	0	2.56298	1.69136	2.14826	1.7694	3.46811	1.83402	0	0	2.27777	1.64582	2.03246	1.60875	2.32042	1.89813	1.70596	0	2.81407	2.69846	1.71095	1.19111	2.78868	2.25839	1.44472	1.24676	1.97278	2.0419	1.77307	1.50598	1.83344	2.02064	0	10.3423	2.53782	1.71672	2.09287	1.59796
XLOC_000791	21.5698	11.1198	12.7861	14.0615	17.3944	8.80266	14.0114	14.2252	15.854	9.10667	27.9132	17.3142	9.76576	13.3267	15.2819	9.92301	20.4615	16.3509	75.2045	63.2917	11.8471	13.7261	12.5076	12.5148	15.3452	13.1314	13.1788	27.4148	17.139	12.4089	12.9328	12.7277	11.4688	14.3437	9.04818	8.56068	9.89087	11.3692	17.8626	12.9639	14.0064	9.10925	0	35.7954	14.4089	11.7521	9.83469	13.354
XLOC_000792	3.14984	3.56296	0	2.29094	6.53554	6.26469	0	2.22254	5.97196	1.80073	0	13.408	4.06602	8.10482	0	3.14577	10.4526	9.27466	0	0	5.24521	8.08655	1.98116	1.71669	3.77792	5.94723	1.35478	0	3.26413	6.79835	0	0	4.12752	5.68509	2.72399	2.11835	5.5846	5.75112	2.80983	2.20335	3.03876	2.41964	0	0	5.08501	5.51214	0	3.38196
XLOC_000793	8.00672	8.35314	4.81521	7.07677	10.3539	7.91585	5.18185	6.84435	8.75682	7.83382	44.4943	6.214	7.0292	9.27744	4.1243	6.29599	9.06913	8.00922	0	22.4741	10.2117	9.54864	4.65231	7.74461	8.84414	8.2856	5.79943	6.9623	7.69209	9.03633	5.03309	7.26134	7.77543	8.42823	6.71151	5.99126	12.7597	9.07644	5.90463	6.0656	12.3386	8.04884	0	33.91	10.0655	10.0479	4.2582	7.07062
XLOC_000794	0	0	1.17267	0	0	0	1.4537	0	1.37797	1.69335	0	0	1.04425	1.26952	0	0	0	0	0	0	0	0	0	0	1.1424	0	1.14136	0	0	1.21827	0	0	1.72617	3.96382	1.30719	0	0	1.38254	0	0	0	0	0	0	0	0	0	0
XLOC_000795	640.533	640.138	341.498	497.453	1308.81	1197.9	461.468	567.689	639.36	925.46	274.036	485.774	699.226	725.24	260.161	485.325	645.276	1119.79	0	0	1013.83	1480.45	454.938	345.356	969.151	1750.73	224.244	98.3979	704.376	934.529	263.576	420.113	996.056	1784.46	412.832	567.464	904.461	1652.43	504.874	617.805	1627.94	694.469	0	297.69	1326.75	1852.34	358.843	560.769
XLOC_000796	9.01431	4.52562	2.66365	2.16244	7.48948	6.05762	2.63482	2.17478	7.59115	6.4085	0	10.0767	7.64642	12.9834	2.65278	3.73911	7.47687	8.7037	0	0	7.87661	8.2473	2.54468	1.61297	7.92217	4.62028	2.37057	0	6.94546	9.13266	2.92557	1.57662	6.45621	6.7495	3.2348	1.56619	6.61692	6.72713	2.91891	2.45439	5.21709	8.91914	0	0	6.82117	7.16878	3.19643	1.9144
XLOC_000797	43.0759	76.8465	35.3744	109.284	77.8188	55.1561	35.5188	109.9	43.5084	44.8417	11.7655	10.326	51.6803	81.429	35.0073	67.6815	105.624	74.9821	0	25.0311	97.572	78.8846	35.5392	66.5432	47.821	84.9111	23.1458	20.537	47.8285	71.0819	24.0489	64.9649	59.5413	47.0724	42.2836	70.0905	112.302	67.6316	52.5538	58.3281	62.0644	56.1617	65.8298	21.328	72.8081	51.7762	50.7756	58.3935
XLOC_000798	13.1865	16.9762	13.484	17.4961	9.06184	18.6499	15.3189	14.7678	13.4484	20.9271	67.0319	20.7952	10.6967	17.1254	14.7688	15.7886	17.6683	27.1344	0	24.2822	25.4305	17.3147	15.2578	17.5563	14.3413	38.2954	14.3255	26.6628	13.2213	22.7944	15.3002	21.4952	15.4133	26.4777	14.918	18.2767	31.9244	22.3208	17.9031	19.7744	16.0815	20.4757	23.4941	108.524	12.547	19.7909	13.2217	17.4736
XLOC_000799	28.0751	36.0079	0	0	47.2986	49.5224	0	0	20.8324	32.5602	22.5572	0	28.3812	136.348	0	9.60256	17.7665	63.9894	0	0	75.56	55.2442	0	0	33.4243	20.8558	0	14.8895	32.9719	63.4955	0	0	23.3896	172.962	0	1.23271	59.7853	117.721	1.04514	1.41529	5.32109	15.2962	77.4958	0	22.8974	59.2539	0	0
XLOC_000800	16.4637	23.4287	10.8499	18.6666	26.2741	23.9313	15.677	18.792	14.2832	10.4204	0	0	20.1108	25.7189	15.1973	12.7077	32.3879	33.9947	0	0	33.2107	27.1835	8.21864	11.385	25.6615	21.7635	9.18617	0	17.6913	20.9821	10.5395	16.2926	11.2923	24.1149	7.87845	14.5047	31.5789	16.8477	7.65754	14.4092	28.3996	20.5584	56.8047	0	16.9915	17.1027	11.0226	13.5285
XLOC_000801	12.251	9.02456	32.9146	30.7441	11.9053	24.1977	29.5197	36.5207	19.8552	18.067	22.6848	13.5715	10.0916	15.8505	43.686	36.3645	17.6982	24.8991	0	24.7923	26.6738	25.5131	43.7239	41.1595	11.9572	24.9748	22.8588	12.1449	9.82084	15.5349	23.0402	24.667	15.296	16.1693	56.2768	65.8242	16.1997	31.1256	53.3956	57.0654	24.735	10.8366	32.3871	54.5515	16.4798	21.4694	27.4651	63.7729
XLOC_000802	9.25812	22.5364	6.35469	12.9183	15.525	11.0274	8.1991	5.62066	10.2599	13.6515	0	13.1356	7.27527	16.5184	6.52324	12.3292	12.2985	10.5884	0	0	21.4503	15.7905	5.99697	7.41504	11.5891	28.3612	6.30057	0	12.7413	12.9486	7.14914	6.76261	7.20424	10.3784	5.04766	10.2619	39.1104	10.9048	5.77858	6.5201	19.9686	16.5088	0	0	12.6126	12.4643	7.42251	7.6075
XLOC_000803	15.487	64.6637	46.4324	26.9439	22.7499	28.0514	48.8952	34.9234	19.7418	23.0308	11.7685	149.079	24.7267	56.143	28.3028	43.9484	11.3845	26.1203	34.8357	74.5225	31.1049	24.8893	41.9454	17.3201	26.843	24.1725	83.6671	0	22.391	32.1587	109.576	20.1795	12.3474	22.0319	42.2114	52.9803	55.9553	12.8707	43.4769	50.7388	12.5935	62.2202	479.004	40.3673	20.1524	22.3339	89.2146	22.1291
XLOC_000804	10.7657	22.4018	8.77735	17.8546	21.9741	25.4044	22.3673	14.762	13.8773	15.8341	0	79.3639	16.11	33.5713	16.2756	18.5022	15.5723	28.2645	0	0	17.039	17.2896	19.024	17.7214	20.052	26.8838	20.2425	0	9.80996	29.7759	20.0616	12.1768	18.4135	38.971	17.2524	20.1561	12.3181	22.8338	17.287	26.3396	23.1987	27.9765	0	0	14.016	16.7132	24.9293	8.80703
XLOC_000805	22.6679	31.0137	40.976	49.5061	21.8318	22.7512	39.9838	52.5548	19.6259	18.2738	74.1056	14.863	23.3898	24.5735	32.8023	39.1095	35.5888	21.2367	39.3404	80.0564	23.2399	22.3368	32.9602	40.6088	26.8484	22.1298	34.7608	19.1253	26.7866	24.972	32.3803	44.0759	27.6568	30.2948	36.5223	38.0429	25.442	22.2796	32.249	35.9827	26.2014	23.4129	73.4196	27.4334	25.1358	19.3369	34.6297	43.876
XLOC_000806	25.8662	21.2967	6.95811	13.3692	30.4233	13.516	8.61131	14.3137	13.1486	17.041	0	0	19.9884	19.2465	13.4423	8.90252	37.0354	24.7334	0	24.6138	31.2394	22.1574	11.8147	9.34472	24.6722	33.3356	4.81468	0	21.0533	20.5049	6.37566	9.62756	28.4739	20.6342	10.8361	11.3373	27.1805	24.8943	9.34503	9.47553	46.9329	18.209	0	0	29.7724	18.1942	13.1438	7.52451
XLOC_000807	22.9452	75.9887	11.8775	15.2019	46.2894	27.7234	18.5308	14.8357	22.3022	40.9161	68.2154	104.953	26.7295	32.6218	18.8819	14.1528	30.5081	37.2599	0	0	27.8293	50.4872	15.7579	14.6596	35.1248	55.0461	14.0211	25.0946	30.3939	34.3446	16.3649	11.6657	35.1739	45.4646	16.062	12.6683	44.8642	27.8993	15.7257	13.2463	43.7787	56.1922	0	101.073	53.3601	35.665	17.3685	15.157
XLOC_000808	5.31283	6.34012	5.0767	6.22509	5.24867	7.50569	5.73434	4.95547	2.83374	7.61021	0	10.3239	3.63246	6.70299	4.79648	7.21576	3.85585	13.9368	0	0	12.0575	12.8722	5.31787	3.34337	3.98757	16.6261	3.14874	0	3.1438	9.40715	4.01498	4.70665	4.25587	11.9588	4.93935	6.07888	7.91995	12.7636	6.0476	5.92287	15.2213	5.41289	0	0	5.62932	9.02165	6.07996	4.50054
XLOC_000809	30.2048	25.0267	14.9669	12.2956	43.6331	17.4305	15.3893	11.817	21.4671	22.6532	23.9986	17.4323	30.4837	22.6433	16.495	18.1597	22.0336	32.7644	52.5489	27.4285	29.4705	25.6945	19.096	15.0782	30.7371	35.3894	11.848	8.17221	27.2718	24.8535	11.7647	15.9192	29.5672	25.0794	16.8328	13.6625	30.3687	27.1721	16.5074	14.8757	39.1914	23.0673	17.9044	15.3471	37.9446	29.3771	19.5978	12.8643
XLOC_000810	0	0	0	0	0	0	0	0	0	0	10.2603	4.67379	0	0	0	1.56323	0	0	8.10617	0	0	0	0	0	0	0	0	3.78231	0	0	0	1.32381	0	0	0	0	0	0	0	0	0	0	0	0	0	0	0	2.12183
XLOC_000811	11.5007	12.185	13.6943	13.9095	19.1181	18.955	13.7725	15.0481	11.4477	8.21837	58.7559	50.0433	14.7351	14.3964	12.9382	12.2995	11.5496	11.4984	0	0	13.366	17.3572	12.7318	12.7493	11.3705	15.7373	13.9647	12.0505	13.79	14.7336	13.1998	15.5543	10.9091	12.8777	12.388	11.3213	21.181	19.4474	10.932	16.3871	13.9836	11.3086	49.7674	14.6974	13.86	14.1535	12.8146	11.9169
XLOC_000812	1.66268	2.20245	2.21209	3.11986	3.36739	3.59739	2.14067	3.29404	1.01926	3.41913	0	0	1.7097	1.46841	0	2.86239	3.93735	4.52059	0	0	5.4973	3.43365	0	1.82477	3.21403	3.72787	0	0	1.9277	1.99263	0	2.07112	2.37903	3.45194	0	2.36701	1.99535	1.08943	1.52466	3.07326	7.73006	2.39103	0	0	3.96455	3.51302	0	2.64069
XLOC_000813	8.98814	7.30818	0	0	18.7226	3.78754	1.70053	1.09304	3.13936	7.01657	0	6.71738	6.18859	6.94879	0	1.04029	5.92948	4.61298	0	0	8.3596	5.28358	2.13513	0	8.40685	7.97894	0	0	8.20004	4.30468	0	1.03087	3.64723	6.9041	2.35415	1.58304	10.2954	4.12025	2.1971	1.33217	10.6789	5.12445	0	13.9554	11.7503	6.22209	1.28198	0
XLOC_000814	0	2.08184	0	3.46041	0	1.07494	0	3.25134	2.33468	0	0	0	0	0	2.34677	4.79094	0	0	0	0	0	0	0	4.83459	0	0	1.07098	0	0	0	1.19659	0	0	0	1.38604	4.63343	0	0	2.40583	3.56135	0	0	35.8133	0	0	0	3.25163	4.39978
XLOC_000815	6.7323	5.70688	3.76105	7.60893	7.36127	9.5715	4.28489	6.60448	4.89239	6.4163	0	29.5114	6.87497	10.3376	6.90966	6.29223	11.9028	12.9467	0	0	9.98663	8.17305	3.38525	3.48788	8.36306	19.0926	3.88625	0	5.98359	12.5837	3.72106	9.34056	6.99471	20.1426	7.44033	6.8204	20.5975	17.0758	6.09739	6.11498	11.8679	8.99828	0	0	7.48472	10.9823	7.05064	8.16883
XLOC_000816	42.2077	16.8637	1.2194	1.8171	52.8976	13.8976	2.00894	1.60726	33.3071	31.6329	0	0	43.2775	26.4103	1.82215	1.39535	5.82784	12.8157	34.321	0	5.21378	11.2622	7.58377	0	50.1996	9.80778	0	0	31.8955	13.0107	1.91214	0	31.6866	17.99	2.97542	2.33423	3.93153	16.9083	2.56213	2.607	21.611	20.6826	0	0	44.0826	15.5833	1.01363	1.91125
XLOC_000819	7.11804	8.88912	9.77055	3.64352	9.97162	10.0507	6.66016	4.72649	6.88748	7.32928	0	0	6.35063	8.47827	7.98768	4.91083	4.72068	6.68345	0	0	7.09983	6.87806	8.02556	7.02837	7.38972	5.54111	6.95463	8.10644	5.09694	5.27244	10.9508	5.02441	8.28483	8.74644	5.58872	6.54599	5.11971	6.70677	5.86986	5.69116	7.08184	8.44293	21.9477	0	7.84548	11.3551	6.98338	6.89245
XLOC_000820	6.03955	0	0	9.67034	6.76552	10.166	6.8478	4.7397	8.30759	15.4567	0	0	0	8.40193	4.12811	0	0	22.7119	0	0	14.9627	8.57718	15.2523	1.78719	2.76259	29.5214	4.34603	0	2.57816	7.2479	3.8687	3.4437	18.6047	18.5899	18.7985	6.06689	6.53658	14.8675	16.1184	6.39486	19.1282	0	0	0	3.5393	6.73882	14.6527	7.90558
XLOC_000821	23.7145	22.5915	16.0699	29.7101	39.4437	26.2509	18.4381	26.6017	20.7103	13.6581	18.7738	12.7027	26.94	27.8734	13.1135	17.8883	35.9522	43.0056	0	32.9631	48.3061	30.2709	17.5098	23.5542	27.833	27.3443	10.2116	0	22.249	27.0476	14.0603	30.3633	25.4795	30.4246	18.8821	30.8121	31.0372	32.948	20.1911	30.7895	41.2391	16.1882	0	46.8804	32.647	33.4178	19.9991	28.4322
XLOC_000822	6.56299	4.43271	5.12336	5.28584	5.06637	6.20715	4.66191	6.96905	5.40022	8.05272	18.4887	0	6.17253	5.16867	6.21276	4.94693	6.50295	8.27505	54.745	17.9451	7.28122	7.23323	5.21041	5.88164	8.29931	6.89206	4.84691	14.4135	9.02284	5.32219	3.89563	5.72125	7.26593	8.50937	5.30758	5.93015	7.16645	6.96158	5.34495	4.84122	8.0083	5.90867	0	0	5.4622	6.78155	5.53582	6.16884
XLOC_000823	1.70467	1.65941	19.7727	27.3557	1.24894	10.4217	19.1958	25.6817	30.52	1.33653	19.5485	24.4736	0	1.26929	12.9685	23.2092	3.77178	0	46.0172	18.6644	2.24871	1.35674	11.6306	29.0152	2.55434	2.73214	20.9306	0	3.18093	1.68837	19.0503	29.8947	1.55217	1.78481	14.0848	24.7004	5.28919	1.19753	13.1572	26.7519	0	0	29.7089	40.9551	1.37808	0	11.6799	28.0174
XLOC_000824	0	0	2.3248	1.0747	0	6.63141	2.42923	1.6591	0	0	21.6316	6.14596	0	0	9.09173	2.3195	0	0	51.3057	10.3316	0	0	1.70616	0	0	0	2.64073	4.74977	0	0	3.55015	0	0	1.82802	2.19101	0	0	0	1.16824	1.15048	0	0	33.9898	0	0	0	2.33848	1.23844
XLOC_000825	2.51804	1.64061	1.84471	2.99677	1.51351	1.68835	1.63849	4.07355	0	0	0	19.3275	0	0	1.67781	1.39891	2.93042	1.12841	62.3955	0	1.00064	0	0	1.34646	2.00057	1.6093	1.76768	0	0	0	1.04499	2.38054	1.10385	1.75971	2.66847	2.06988	0	1.88561	3.4125	2.71772	1.32855	0	0	0	3.14882	3.20787	0	3.66243
XLOC_000826	16.8991	14.7455	18.0538	14.8016	16.3728	16.7119	19.888	12.3857	19.8415	22.7743	28.5911	8.56035	17.325	20.7269	19.1711	16.283	16.4648	22.9832	0	0	22.2328	23.9768	19.9072	14.3726	22.3595	20.6391	18.7573	23.6428	21.5494	15.3327	18.852	14.4772	19.909	24.7687	18.5162	15.1971	20.3671	21.8501	19.6781	17.6399	25.4962	12.6052	0	18.3101	22.4053	29.5168	22.2918	14.6683
XLOC_000827	10.0371	13.9249	3.19672	10.7245	7.13172	23.9357	4.49997	10.4775	8.35004	11.5269	0	7.30879	16.5331	70.3151	5.73212	9.42243	38.5782	18.7434	0	24.4918	55.45	28.1169	7.77434	7.82459	15.5019	18.1595	3.68834	0	16.2374	30.4862	4.42025	7.30745	7.94182	25.5697	6.83341	11.2674	27.5631	34.4013	7.03668	9.19266	12.7896	13.7863	0	0	15.2466	18.8827	8.30882	8.35654
XLOC_000828	33.4048	40.1489	26.8262	21.4505	52.6149	46.256	26.3462	20.6035	35.0071	46.8079	21.7619	51.8246	34.5005	41.5863	25.4921	23.2079	32.0706	65.4456	0	22.8149	55.5987	68.1969	27.7563	19.6681	47.8582	79.6471	22.618	12.3397	36.1205	48.221	25.5497	23.1746	46.837	75.4401	26.644	25.5619	46.0781	78.3261	25.2365	33.0661	74.9484	38.653	57.786	0	51.9138	75.1387	27.4321	31.2665
XLOC_000829	33.681	29.9722	22.527	29.0436	37.1928	26.9056	23.6871	28.4938	28.3314	21.8597	71.497	18.696	32.188	32.2531	23.3509	27.1051	40.7218	28.7529	0	52.746	27.3508	23.0758	19.7602	32.8825	31.5322	23.3384	20.3198	24.4354	32.5691	30.1671	18.4767	34.4325	33.3182	27.1104	22.5611	23.3754	26.3092	23.5719	26.619	23.179	33.9754	30.695	0	13.8841	34.5302	26.2537	22.3809	31.3937
XLOC_000830	8.53803	7.16899	18.3713	8.19672	13.9375	9.29376	26.3694	9.37512	10.8005	25.8339	83.6625	0	6.80896	32.1919	17.8137	10.2648	0	0	0	0	11.2305	5.98174	37.2704	5.18586	11.7941	16.6929	9.27879	0	13.659	6.46009	4.72002	4.17607	5.53811	10.8048	30.8566	19.1887	0	7.49217	28.8853	18.9088	8.25144	13.9147	0	0	6.40075	5.04624	35.0193	7.38827
XLOC_000831	21.3868	22.9739	19.1099	24.3007	22.0996	32.6087	19.3495	22.0292	23.3893	30.5131	0	39.1987	21.9248	31.0718	18.3035	25.5571	24.4189	29.5119	0	11.5144	26.3074	26.098	19.5483	21.5263	23.2058	24.1135	17.0057	32.6016	24.1506	24.0264	19.3192	24.5686	26.0968	32.7963	19.6311	21.7813	20.4988	29.0115	20.5373	23.1013	24.1864	26.6673	29.4896	25.9836	21.4473	31.3204	18.5008	25.3984
XLOC_000832	3.74144	5.45256	3.26465	1.73166	3.87461	4.70657	4.3083	1.65149	3.69212	6.92005	0	4.20076	3.88421	4.89247	2.18958	2.80721	4.87759	9.30679	0	0	6.05749	9.20813	3.28527	1.68537	3.79757	8.40894	3.65973	3.64368	5.21979	6.39529	3.68677	2.17881	5.6404	8.47881	2.13012	1.69631	5.75885	8.01275	2.3167	1.29225	8.86658	6.73277	0	8.52214	5.035	10.2819	2.74722	2.77259
XLOC_000833	150.841	218.887	10.2736	7.44244	241.645	134.47	10.1845	18.2404	97.5055	155.548	0	0	134.347	186.907	9.64936	16.1968	126.112	261.492	0	218.998	258.002	247.894	14.2364	8.35936	210.089	335.783	4.64696	0	126.461	147.736	8.26721	14.207	267.027	243.615	12.8245	7.79855	296.381	186.284	13.8513	11.276	274.903	127.684	0	0	140.729	207.26	15.4309	10.0585
XLOC_000834	6.2793	50.9668	40.311	46.9501	17.1786	15.158	59.6488	49.5956	14.1697	9.86177	48.3345	160.701	16.0808	32.1769	21.1608	78.4247	9.16154	33.1472	129.558	0	16.7793	21.4793	35.4315	11.3104	18.9381	21.0997	65.6788	31.6628	18.9338	21.6358	90.6968	18.3315	2.74248	7.31829	44.2787	48.6525	27.4885	4.14374	45.471	50.7701	7.05182	45.287	47.7586	100.852	20.7998	21.9123	82.0153	20.7728
XLOC_000835	0	0	14.6195	7.21718	0	0	12.6956	5.56069	0	0	19.1834	11.1256	0	0	11.7086	8.51768	0	0	0	20.8055	0	0	10.0449	8.34285	0	0	9.95287	0	0	0	6.73447	12.4196	0	0	2.77852	7.99746	0	0	4.49897	7.64067	0	0	0	0	0	0	2.32858	7.31181
XLOC_000836	6.92114	4.29279	1.28249	1.7577	6.32717	23.031	1.46918	1.8838	7.47471	9.76169	0	0	8.20245	8.24599	1.45975	3.03831	18.7772	8.06157	0	0	8.13453	3.94572	1.85924	1.10967	7.75236	5.04714	1.04037	0	5.65645	6.09038	0	1.48148	5.06572	8.74091	1.35381	2.41014	7.28984	7.66316	1.38521	2.2252	5.6275	6.34302	0	0	8.17414	3.90512	2.18027	1.08961
XLOC_000837	17.4989	21.3586	20.9555	26.3866	28.856	45.486	22.1773	22.8051	14.8389	25.2401	27.428	15.0079	22.4303	28.2543	16.3527	28.2186	37.683	27.3006	0	0	34.2759	32.1279	20.6455	23.1056	21.8771	37.6428	16.7246	0	19.3324	27.657	19.2388	20.9656	17.7196	37.8189	19.1565	22.24	36.5437	40.4289	20.2248	24.9596	33.449	28.9627	0	0	38.7685	34.1781	17.2152	26.4836
XLOC_000838	12.6863	16.8727	21.7002	14.9403	18.2962	15.4522	21.6656	16.4873	19.5333	22.6269	40.6516	9.88766	18.937	17.8195	23.0724	22.4635	11.3753	30.3314	0	51.5254	25.9665	21.9669	24.6091	15.3384	22.7902	29.2891	12.9108	0	20.4847	20.0706	19.9301	19.6335	21.6031	29.3398	24.5795	21.8732	19.6003	24.6244	18.7525	24.4991	25.5183	23.5527	22.1552	20.8735	16.7858	31.2177	16.0034	22.3844
XLOC_000839	5.01837	1.7149	0	0	4.64571	1.40407	0	0	1.9241	2.45616	0	0	3.66027	2.80926	0	0	2.1269	5.50395	0	0	1.93164	2.21995	0	0	2.39884	0	0	0	2.33439	0	0	0	4.94267	1.62609	0	0	1.69803	1.70504	0	0	2.4834	1.27831	0	0	3.50033	2.39944	0	0
XLOC_000840	61.6528	8.98411	11.5924	8.12826	82.5931	22.8679	11.8394	9.06219	47.3233	37.2676	18.5518	18.5283	66.6251	47.2051	11.4406	5.81189	17.5378	38.5547	29.729	46.1165	38.7053	45.931	14.7589	2.51461	69.8995	19.5238	3.7027	0	47.7358	35.0107	4.12966	3.37852	93.9498	57.2725	15.5743	9.03205	24.4397	51.0005	14.4952	9.09193	83.0818	4.20443	19.5748	0	50.0099	48.5516	10.5893	3.20611
XLOC_000841	0	0	0	0	0	1.27165	0	0	0	0	0	0	0	0	0	0	0	0	0	0	1.60442	0	0	0	0	1.10501	0	0	0	0	0	0	0	2.44345	0	0	1.26553	0	0	0	0	1.41632	0	0	0	0	0	0
XLOC_000842	1034.2	598.195	16.9498	3.03725	1762	236.764	12.2624	4.13403	749.082	619.529	20.809	41.0948	1087.04	451.907	37.2068	9.40152	507.665	432.51	0	95.2576	440.209	470.381	20.9815	7.58395	1236.84	872.073	18.0491	35.6897	900.926	419.865	20.4783	4.6276	1118.92	425.979	10.5181	6.04576	451.799	413.216	16.5043	4.90265	787.099	322.027	31.563	0	1166.93	462.868	30.4139	4.7805
XLOC_000844	126.734	130.567	116.197	372.514	157.083	115.886	118.725	370.164	117.985	113.669	41.9919	175.842	133.605	110.479	142.816	296.921	169.97	121.076	281.464	149.835	152.042	121.152	133.135	267.591	134.266	138.967	132.307	43.2871	141.03	108.164	137.771	236.393	128.4	119.724	137.382	227.505	162.165	92.7114	138.667	222.248	166.142	167.365	63.4721	163.848	139.561	116.349	147.873	291.821
XLOC_000845	0	0	12.1049	9.16775	0	0	15.391	13.6431	0	0	12.1898	7.34607	0	0	16.8135	18.6559	0	0	54.9793	13.451	0	0	16.9902	11.4951	0	0	20.0743	3.33898	0	0	14.7492	18.4436	0	0	14.1538	23.903	0	0	7.6764	25.2637	0	0	122.956	0	0	0	18.7503	27.6252
XLOC_000846	0	0	0	0	0	0	0	0	0	0	0	0	0	0	0	0	0	0	0	0	0	0	0	0	0	0	0	0	0	0	0	0	0	0	0	0	0	0	0	0	0	0	0	0	1.03645	0	0	0
XLOC_000847	0	0	1.17285	1.03255	0	0	0	0	0	0	0	0	0	0	0	0	0	0	0	0	0	0	0	2.84167	0	0	1.38263	39.3407	0	0	0	0	0	0	0	0	0	0	1.31058	0	0	0	0	0	0	0	1.05264	0
XLOC_000848	117.033	93.9762	59.4138	47.9215	120.758	71.7463	71.9154	42.7984	87.2483	84.0678	49.3974	25.9557	145.263	108.349	98.0131	44.7868	74.555	86.6853	94.1291	22.4051	98.5088	69.3665	114.758	41.2669	139.91	73.9735	48.1065	10.5588	118.035	95.7459	49.069	50.9322	77.4133	105.808	114.59	60.3534	54.7551	100.252	119.006	58.7412	84.0445	52.5339	55.7359	0	113.265	52.624	78.5661	36.057
XLOC_000849	4.28757	1.70321	3.04332	7.484	3.34976	7.75174	3.1651	6.35576	3.55424	2.93811	0	14.8357	2.22237	2.11608	3.42657	6.74235	2.96863	4.90594	0	0	3.31841	3.26424	5.24662	7.12388	3.73449	1.21247	3.84511	8.22923	3.59183	2.54736	3.25683	8.55052	3.77419	8.23538	6.68754	6.47732	4.92382	7.02518	9.11108	7.31921	4.20875	2.27777	0	0	3.70187	3.50162	5.60186	5.28313
XLOC_000850	310.017	249.512	108.239	126.324	380.949	340.711	113.821	132.475	189.221	409.751	121.728	125.362	109.784	207.001	112.499	104.681	173.769	899.545	62.814	83.3388	569.791	757.933	173	58.4624	251.372	646.935	56.9591	59.9354	261.914	515.289	67.1215	74.665	522.145	984.902	188.423	124.745	362.734	787.581	163.638	145.15	940.258	204.032	125.024	120.876	390.554	920.426	124.571	72.6876
XLOC_000852	1.87559	1.12739	0	0	2.04342	1.92377	0	0	0	1.80499	0	0	1.30885	0	0	0	0	1.92983	0	0	1.1169	2.25693	0	0	0	2.39886	0	0	0	0	0	0	0	1.90683	0	0	2.83831	2.05223	0	0	1.97703	3.12604	0	0	2.83227	1.14943	0	0
XLOC_000853	31.5748	13.4204	183.597	428.063	33.9031	9.55548	179.538	425.099	18.3233	7.97157	113.05	197.292	43.6923	36.545	126.291	372.024	69.8084	7.84247	0	729.466	16.2731	5.01319	185.413	567.225	26.6895	6.46481	185.253	378.247	63.3245	32.9529	190.742	391.781	24.5247	19.0016	123.58	243.789	21.5555	18.0276	119.925	268.681	10.1285	6.20054	0	77.3734	33.5359	12.8773	188.958	589.484
XLOC_000854	0	0	0	0	0	0	0	0	0	0	0	0	0	0	0	0	0	1.23667	0	0	0	1.02188	1.37671	0	1.14814	1.21322	0	0	2.04372	2.32401	0	0	0	0	0	0	0	0	0	0	0	0	0	0	1.6909	0	1.19432	0
XLOC_000855	0	0	0	0	0	1.08936	0	0	0	0	0	0	0	0	0	0	0	0	0	8.57856	0	1.16568	0	0	1.6608	3.28183	0	11.5685	0	2.11614	0	1.276	1.02828	2.2945	0	0	0	0	0	0	2.03257	1.58696	0	35.8707	1.27553	3.28184	0	0
XLOC_000856	4.82038	10.6735	2.49111	4.63269	7.50169	9.23051	4.03613	4.12882	7.92598	9.65037	0	0	6.30859	11.1078	2.09893	3.01631	18.6417	14.0251	0	0	13.5307	16.8265	3.22013	2.49328	7.34621	15.1565	1.23506	5.51007	7.85051	9.69888	0	2.3424	6.72531	8.6618	4.66487	3.97207	12.2976	8.45715	4.6151	3.0284	14.4828	7.73517	12.5895	11.4617	9.05557	7.92915	2.20225	1.68921
XLOC_000857	0	0	7.0864	9.53463	1.20963	0	7.23257	10.8122	0	0	9.29344	22.8028	1.72925	1.29681	1.40527	14.2155	0	4.25073	0	10.9751	0	3.04003	4.17404	2.02673	1.76216	0	16.6429	4.04086	1.58334	3.69703	14.7942	4.46604	0	0	5.32143	13.5236	1.64256	0	6.31712	16.1211	0	0	0	0	1.87623	2.63501	12.9342	5.11649
XLOC_000858	1.86775	3.04991	0	0	1.94394	3.09158	0	0	3.05032	5.07486	0	0	1.46291	3.18691	0	0	0	4.51849	0	0	5.79986	3.37725	0	0	0	3.36391	0	0	2.77098	1.73976	0	0	1.32557	2.37698	0	0	2.00656	2.99098	0	0	1.87708	6.58214	0	0	3.14818	1.79126	0	0
XLOC_000859	1.67164	0	0	0	1.80284	0	0	0	0	0	12.861	0	0	2.17308	0	0	1.22922	0	0	0	0	0	0	0	0	0	0	0	0	0	0	0	1.24958	0	0	0	1.05254	0	0	0	0	0	0	0	0	0	0	0
XLOC_000860	8.72604	43.9438	18.2398	18.6971	8.34103	6.41579	19.6135	15.6449	8.28044	30.2801	109.191	37.7787	7.95	24.8307	16.0948	21.1601	7.12367	5.07925	47.6025	23.9192	16.1765	5.86546	14.5976	12.1641	7.55687	17.389	22.505	23.18	7.95778	7.24318	24.2504	12.3004	6.26093	6.57629	16.3297	18.0216	25.0022	7.17384	14.5142	19.1278	4.63998	49.6185	55.8546	12.6639	6.53498	6.45178	18.1758	11.9123
XLOC_000861	1.34441	1.16025	1.16033	0	1.99091	1.30072	1.14806	1.5809	1.80164	1.73974	7.53229	0	1.26962	0	1.44035	1.28749	0	2.90589	63.2445	8.56644	1.2554	1.17014	1.59296	1.40423	1.16018	1.34582	1.26875	0	1.41904	1.47074	1.55499	1.10609	1.41464	1.49628	1.00047	1.27012	1.56167	1.52814	1.48174	1.47868	1.3923	2.74912	9.94882	9.65417	1.03468	1.08896	1.70282	1.32344
XLOC_000862	11.9123	15.129	10.2494	9.8949	19.5181	15.5484	11.9246	10.3255	8.54223	12.7341	37.1257	40.5521	12.2562	15.3609	10.7695	12.4965	11.2559	21.9222	22.5902	38.4859	28.3226	22.7241	12.8528	9.84703	18.3192	26.4228	6.7579	18.4708	14.5888	22.5525	7.59941	9.48307	15.5191	27.2159	14.0329	12.5687	24.0497	22.4413	14.4562	12.5132	28.9811	13.1516	26.5512	41.5077	16.2301	22.442	14.025	9.91897
XLOC_000863	0	2.82558	0	2.37135	0	2.33217	0	2.14227	0	0	0	5.52847	1.02719	1.64941	0	1.49268	0	2.56397	0	0	1.91497	2.79203	0	0	0	2.5815	0	0	0	1.7163	0	0	0	0	1.05985	1.76277	3.52047	0	0	1.66711	0	0	0	9.57841	0	1.07784	1.32967	0
XLOC_000864	7.024	4.83749	2.94722	4.37002	5.39188	6.07261	2.83706	3.15302	5.94574	4.63169	0	19.7445	5.07382	4.18703	3.88817	4.28701	9.74783	6.15012	0	0	9.03796	5.64786	3.54133	2.58039	6.85139	5.74705	2.02824	8.07443	6.19933	4.43419	2.82812	4.0111	6.76685	5.32286	2.93314	2.25311	8.43863	5.14519	4.00909	3.30346	7.9922	4.86659	0	17.6597	5.62972	5.97979	3.1891	4.29423
XLOC_000866	8.14326	1.63141	3.53751	0	8.83405	2.78606	2.10605	0	16.6309	4.51873	12.368	0	7.0725	4.74732	4.70817	0	2.96372	3.46583	0	0	2.89822	3.89825	5.15567	0	6.71021	2.15531	3.9514	0	5.22699	5.53567	4.5829	0	3.56887	2.59436	3.81925	0	1.55466	2.80614	4.53086	0	3.90034	0	0	15.2442	15.9379	1.95192	5.26461	0
XLOC_000867	0	0	8.11878	2.67281	0	0	7.80679	2.67933	0	0	0	0	0	0	7.54427	7.97769	0	0	0	0	0	0	10.4179	6.95394	0	0	8.61501	0	0	0	11.3052	5.78139	0	0	6.87578	2.10392	0	0	8.6446	3.20846	0	0	30.8475	0	0	0	7.40886	5.72078
XLOC_000868	16.1817	12.6004	26.6477	17.3895	15.4382	17.503	27.4058	16.9578	19.7395	13.0043	73.9197	39.8389	16.5602	12.4739	28.7284	19.7387	19.3993	11.7225	62.6459	59.9068	11.4371	11.3087	22.8476	22.9243	18.491	11.0063	27.5328	25.2477	19.3086	16.2571	34.3923	22.6674	18.9544	11.0649	19.7038	17.5316	10.4566	10.7638	19.7511	17.8845	13.7206	13.6938	29.7849	42.1119	16.3427	13.3458	18.692	21.9632
XLOC_000869	0	0	0	0	0	1.4718	0	0	0	0	0	0	0	0	0	0	0	1.59558	0	0	0	2.59188	0	0	0	0	0	0	0	0	0	0	0	0	0	0	0	0	0	0	0	0	0	0	0	1.08679	0	0
XLOC_000870	3.05481	1.98254	0	1.3789	2.20619	9.32878	1.03141	1.47563	3.47384	3.90908	0	5.67186	3.17048	5.21301	1.07813	1.5223	4.85316	3.02941	0	0	11.1926	3.29246	1.50253	2.40559	3.58573	2.02805	0	3.83698	3.8928	3.12597	1.17332	0	2.41525	1.3283	1.35478	1.23132	4.20748	1.65809	1.32975	1.0743	4.12125	4.72594	0	11.5676	4.23589	2.75879	2.76985	2.34352
XLOC_000871	84.6436	110.481	98.4598	148.762	119.464	114.449	109.852	162.488	94.2478	63.815	117.093	131.342	88.0446	71.3217	124.882	96.7447	133.241	126	64.2427	95.5968	134.35	122.799	108.013	119.193	102.586	136.291	79.5398	101.28	110.037	117.529	99.2681	149.172	119.861	113.559	104.455	128.487	120.524	110.39	92.5017	145.266	146.264	68.2976	87.8918	26.0699	100.204	108.1	113.447	140.83
XLOC_000874	2.66951	0	0	5.8523	3.52178	0	0	6.13074	2.31238	0	0	3.89928	3.16014	0	0	2.48926	1.90767	0	22.5096	0	0	0	0	1.48804	4.46455	0	0	0	4.33529	0	0	0	0	1.26076	0	1.62283	0	0	0	1.72466	2.20397	0	0	0	5.21099	0	0	2.29404
XLOC_000875	11.1207	12.064	6.20723	8.74166	14.0114	8.63627	5.66872	9.14868	8.14684	9.05572	17.9933	24.7837	9.82632	7.85304	5.65761	6.46272	11.9908	14.0116	0	0	12.1912	13.3234	8.20306	6.93124	10.7037	11.4571	6.05061	0	9.45845	9.37399	5.79172	6.21082	10.4552	8.1989	9.74398	4.708	13.0017	10.2482	6.31704	8.45016	17.4647	10.2845	0	18.2705	12.9771	11.8068	8.83155	7.05272
XLOC_000876	10.838	17.0707	5.16415	10.4295	13.4772	13.436	7.07462	10.5148	6.26696	10.2814	29.5776	3.36234	11.2582	10.6468	5.08558	7.58211	16.5817	19.1729	33.3438	15.4316	21.226	18.1966	6.6502	7.08238	9.241	21.3941	6.13112	2.80014	9.84882	12.3432	6.18894	7.53277	12.6258	13.6715	6.73335	6.57447	19.6047	13.4458	7.23851	6.72847	18.2683	8.01218	0	0	11.7766	15.2753	6.97031	7.71766
XLOC_000877	4.1246	3.57009	3.39271	4.12203	4.45416	3.82432	3.45675	3.5137	3.53636	5.70945	0	0	4.8875	4.63027	3.89185	3.24542	3.63201	4.18107	0	19.666	5.13398	3.82331	3.95292	4.44461	5.62039	5.11259	4.91219	0	6.44938	2.35711	5.42994	3.18728	2.85177	3.6832	3.83534	2.80947	7.2338	2.74851	4.17358	3.59742	4.78147	9.28285	0	22.0702	3.33244	2.38302	2.34847	4.08056
XLOC_000879	7.18676	5.6592	0	0	6.98674	15.4133	0	0	5.94079	10.3691	0	0	5.9001	19.6801	0	0	40.6174	30.4952	0	0	23.2586	31.53	0	0	12.6603	32.3072	0	0	8.89166	18.4072	0	1.05872	5.49339	15.0764	0	0	9.74918	25.205	0	0	19.5381	7.66006	0	0	9.52337	20.825	0	0
XLOC_000880	1.99001	1.42318	1.46645	1.62522	2.06239	1.97703	1.34278	1.15777	1.25594	6.90992	0	0	2.22544	3.72727	1.48824	0	0	2.12429	0	0	1.42316	1.42752	2.55169	0	2.0772	2.91822	1.34687	0	2.24936	1.78699	1.24658	0	1.54728	3.24648	2.09152	0	1.38271	3.05461	1.28442	1.52305	2.10622	9.24835	0	0	2.24188	1.61978	0	0
XLOC_000881	18.0127	14.3677	8.4924	6.06923	26.3168	17.4933	7.11694	6.96761	14.3727	24.2507	0	45.0554	21.1121	16.8856	7.43829	5.55419	14.5246	16.8017	0	23.7063	17.8659	21.9103	10.6463	7.02299	18.9419	26.1759	8.31417	0	14.2826	22.7757	5.14918	6.18413	22.6387	30.2106	6.2524	9.92566	14.5386	22.8368	7.72304	9.50448	21.7994	19.6514	0	20.9599	27.5927	23.5143	8.79894	6.32456
XLOC_000882	27.3197	13.5276	0	0	70.9582	10.4773	0	1.28968	52.0953	16.5333	20.7939	0	63.3361	30.783	0	0	77.2676	33.3074	0	0	33.5014	37.2432	0	0	58.6003	11.7634	0	0	52.7663	25.2479	0	0	67.0328	35.2378	0	0	26.4396	36.4979	0	0	67.6526	5.41751	43.1523	0	74.1044	67.1404	0	1.83553
XLOC_000883	11.4966	20.0349	11.0007	16.0719	13.9512	16.6477	11.6767	14.7118	10.3859	11.5809	13.6652	0	11.8749	8.63235	9.58185	12.5321	27.4369	10.9094	0	13.4359	15.0453	9.45989	12.0396	11.7847	13.3614	25.9275	11.2906	16.1038	11.5613	12.6312	9.77588	16.5993	15.2778	13.066	7.23721	13.6186	23.0453	9.25883	9.37339	13.5417	12.5281	16.0319	25.6986	36.6302	13.9778	9.20622	11.6287	17.4256
XLOC_000884	0	0	1.15708	0	6.21892	0	0	0	4.36909	0	0	0	5.5255	2.8908	1.16155	0	2.57256	0	0	0	0	0	1.10718	0	5.389	0	0	0	3.56222	3.41439	0	0	0	4.58193	2.03712	0	0	1.80155	2.25799	0	1.25724	1.26116	0	0	1.51913	0	2.29951	0
XLOC_000885	7.77439	17.2092	6.03401	4.78723	10.3054	9.50194	5.57815	5.74644	11.5806	7.56216	13.3756	23.0888	13.5018	14.6061	6.01094	7.92387	23.8466	14.5405	92.5894	34.4494	19.0127	10.8953	7.33195	8.98068	11.811	15.886	5.55484	0	11.5983	7.10098	3.53579	3.998	8.5056	8.41859	9.29563	8.05806	20.2046	9.41428	7.45856	6.93354	11.702	9.68206	0	0	10.9939	7.06298	11.7749	4.99616
XLOC_000886	15.3577	11.0339	9.73619	4.14707	14.0295	9.88463	8.38417	5.19713	12.4022	19.062	37.1056	0	18.8304	9.87622	9.31639	6.57083	6.23657	10.8613	59.0386	21.3529	8.47743	14.4636	10.1571	6.30973	13.9058	13.6958	11.2831	5.46414	15.2378	10.4126	12.9846	7.89097	11.9637	14.2347	6.42724	5.38399	8.77005	17.9268	10.0935	5.01301	14.1079	21.1431	29.645	0	15.5918	16.9829	9.1883	4.7715
XLOC_000887	4.53411	1.39933	1.2811	0	4.87843	5.41874	1.02686	1.04167	2.86703	3.07328	0	5.41934	4.56929	4.14705	1.39442	0	3.32894	6.48534	0	19.2329	7.24735	6.2316	1.6933	0	5.11363	3.45529	1.00113	0	4.73326	4.57674	0	0	2.1569	6.86776	1.11099	0	3.48064	4.31005	0	0	5.13715	2.8524	0	0	5.60142	6.74211	0	0
XLOC_000888	5.47983	9.48833	3.61562	13.7309	4.63298	9.84369	7.3736	9.86275	8.53784	2.75725	0	23.7532	8.50538	3.59766	4.24043	9.70083	11.8927	9.09976	0	0	2.67275	5.03095	7.81898	9.55926	6.38828	1.29966	7.71945	0	7.49392	5.14405	10.7602	8.36425	16.9466	1.36974	10.0683	9.18112	3.09978	8.19951	10.2886	10.3429	6.48521	1.85522	0	16.6288	0	6.40394	11.9557	8.15845
XLOC_000889	66.1717	79.1283	73.6154	76.0838	87.5313	80.8211	86.19	69.4444	67.3997	82.1792	68.6588	75.4494	62.598	64.6021	80.7068	78.4363	58.3435	132.711	0	37.7462	89.6442	124.64	89.264	66.2194	90.0726	165.596	64.5472	15.4896	68.0871	92.2917	71.4285	77.1805	89.9785	137.691	70.5473	87.7694	83.1218	120.312	89.4413	94.1834	117.554	62.311	0	86.693	76.1932	150.586	74.5935	76.6288
XLOC_000890	248.332	219.299	285.06	177.486	235.494	117.059	255.469	167.783	274.442	266.048	820.203	465.06	277.03	326.1	397.023	338.036	193.722	94.1702	586.32	478.441	135.656	129.72	386.036	555.345	232.847	117.654	284.975	473.736	255.667	137.155	270.233	388.224	173.86	172.434	365.244	455.909	178.79	195.749	315.569	462.709	156.634	139.938	783.395	593.314	227.616	161.747	336.64	273.392
XLOC_000891	6.25669	5.78243	0	0	8.34384	4.04354	2.15562	0	2.45522	8.94425	0	0	6.11617	3.82283	0	0	2.22527	1.95381	0	0	4.35782	2.90205	4.05575	0	2.41552	4.61908	0	0	3.60245	4.56132	2.56916	1.18567	6.12652	6.05737	0	0	3.75538	6.1872	3.42986	0	5.99176	2.28714	85.0407	0	6.03933	7.49394	3.50126	1.75249
XLOC_000892	3.50259	9.44384	0	0	5.36885	2.18121	0	0	1.34544	8.44595	0	0	2.27676	11.706	0	0	0	1.22296	0	0	8.04628	3.87518	0	0	9.54656	15.6927	0	7.27219	5.83309	3.28898	0	0	4.53267	9.56624	0	0	8.4622	6.83385	0	0	7.50933	15.2267	0	0	3.93551	4.27887	0	0
XLOC_000893	56.5474	70.8234	101.527	94.2813	69.219	49.3457	108.283	79.0743	45.0278	64.5271	85.8672	103.349	64.5668	69.396	120.144	95.4848	63.9615	67.2769	292.035	65.0127	68.6424	60.1243	111.173	88.7386	77.8256	68.6894	76.9465	62.6081	49.3758	60.7112	92.0764	106.128	62.2231	74.6827	77.89	104.572	80.967	73.337	80.6818	95.2131	87.3638	56.3873	13.8211	126.905	76.3515	70.3239	84.889	93.3579
XLOC_000894	3.57656	7.0898	1.16523	0	1.73688	3.77502	2.68493	0	2.39543	3.57162	0	0	2.53969	3.80661	0	0	1.64409	3.05395	0	0	4.42992	2.19374	2.43009	0	1.1713	3.477	1.99415	0	2.10874	0	0	0	2.96351	4.46708	1.3172	2.44357	1.94729	0	2.01456	1.2004	2.58996	6.64907	0	0	2.92261	2.05852	3.26995	1.95163
XLOC_000895	0	0	3.28664	3.70124	1.08107	1.81077	4.69729	4.71511	0	0	0	5.0679	0	1.41818	3.62096	2.90105	1.88735	1.27091	35.23	0	2.10767	1.17309	3.31778	4.32396	0	0	3.37412	7.99378	0	1.22695	4.60793	7.47029	0	0	4.34527	4.31909	1.91195	0	4.45293	4.08343	0	1.17179	0	0	0	0	2.6004	3.21395
XLOC_000896	38.123	13.9786	14.2932	1.66587	16.3108	7.32981	14.255	3.40305	26.8197	44.6478	27.6377	0	25.0842	29.5534	17.2802	3.0055	4.09202	8.18945	0	0	11.4475	10.178	27.6037	0	27.8321	7.8876	8.28191	16.6252	30.9703	24.227	8.94254	0	11.7207	37.8782	29.219	6.87319	2.58989	29.8693	23.9264	9.24645	9.77416	4.74349	0	0	15.4701	8.89362	18.2891	0
XLOC_000897	14.6264	16.9126	51.0676	15.3037	11.1152	6.32191	55.9821	10.4648	28.3437	12.7485	47.2775	14.7321	38.6493	28.4767	79.9708	11.7008	14.8886	4.35277	354.34	0	3.07767	2.77352	101.028	1.20322	12.8735	4.90148	32.3495	0	20.1499	9.04631	30.9374	0	4.56424	9.86943	46.5732	23.4491	4.36547	23.5088	60.4196	27.7078	4.68117	14.0696	35.3961	0	15.4069	1.2292	59.6986	0
XLOC_000898	0	0	17.2755	1.25031	0	2.04986	19.2508	2.4173	3.88536	1.64905	31.6754	0	3.26102	4.86115	45.2448	4.50118	0	0	0	34.7141	0	0	51.1433	0	0	0	7.97994	0	0	0	8.22869	1.47323	0	0	27.4402	8.34152	0	3.15067	30.5041	9.41739	0	2.69585	44.0037	0	0	0	22.1419	0
XLOC_000899	0	0	4.65516	2.69512	0	0	3.63135	2.2345	1.43039	0	22.529	15.6528	2.98457	1.2625	5.25607	3.79162	1.51477	0	0	0	1.27459	0	8.23934	5.1856	0	0	6.89417	11.5424	1.46879	1.28199	6.91115	2.99491	0	0	3.81695	1.43282	0	0	3.75954	1.13728	0	0	0	0	1.50735	0	4.8979	6.84726
XLOC_000900	2.80568	0	8.70216	5.14498	2.18293	1.35135	6.57529	5.67708	1.70298	0	0	12.8203	2.37853	1.1251	7.87711	5.23164	1.92208	1.87754	0	9.3781	1.24434	1.22364	7.28902	2.69417	1.26078	0	4.89797	0	1.83642	1.09027	5.09841	2.21294	2.07482	1.67801	7.60115	3.36923	0	1.11885	7.99271	2.69483	2.99487	0	0	0	3.12747	2.63369	9.93245	6.32416
XLOC_000901	18.1761	23.7518	21.7511	25.354	20.2645	32.69	20.8038	31.0012	17.7874	20.8109	0	17.8009	11.7493	25.7423	20.4317	23.2075	20.7927	41.7327	39.0527	55.27	29.0349	36.6353	22.7019	25.3478	19.2228	37.3099	17.4662	35.8663	18.8789	33.7201	17.0972	30.1271	16.6848	40.0477	19.0539	29.8366	29.1324	44.9585	17.7572	25.904	30.964	24.4458	0	48.838	21.924	34.5693	19.2996	34.7555
XLOC_000902	7.31505	1.22526	15.3722	9.02148	11.4579	5.11431	16.9726	7.50189	8.69166	5.78942	0	48.0742	6.93317	7.07504	15.5116	15.0785	3.61818	9.44973	251.099	29.4641	3.89259	10.6125	13.9927	19.4186	4.7837	4.97745	8.22109	0	7.05618	7.70341	7.57503	12.7619	7.78566	11.1417	16.035	13.4541	3.25057	8.0748	14.376	14.777	13.4709	2.45446	0	66.4786	14.0668	11.035	14.2045	19.5552
XLOC_000903	11.7933	7.4973	7.44219	3.6918	11.2963	7.12339	6.50314	3.52182	10.4619	13.9972	31.7443	22.8025	10.3311	7.03387	6.15463	3.18471	5.23824	11.9935	28.2713	10.3867	7.98688	12.5933	5.62923	3.95897	13.0913	8.72565	8.30256	9.45708	11.2525	7.73571	6.88582	4.49057	10.1726	11.8169	4.78527	4.14506	6.28183	12.3346	4.89117	4.58924	11.8289	7.79251	6.62335	0	11.1593	15.9919	5.27808	3.50071
XLOC_000905	2.49258	1.60825	6.0602	3.90788	2.36419	2.06254	6.48848	2.18387	3.2281	3.74051	0	10.3484	4.6698	2.67423	6.49693	2.93578	2.35717	4.03558	49.3338	0	2.2741	6.00516	6.46231	4.26357	4.05581	4.25797	4.35507	0	3.55533	3.09343	4.51845	2.57475	3.64819	2.83027	5.29823	4.15726	4.45292	4.72497	5.6424	2.9972	4.93227	1.84866	0	0	3.53987	8.07614	4.95916	4.40454
XLOC_000906	35.014	52.426	27.2018	38.6575	40.0549	50.114	25.9357	35.7676	19.6025	32.9273	34.4105	48.9812	32.9974	36.8665	22.9137	36.8436	37.8141	36.661	24.0593	56.7291	49.2245	36.6848	20.4797	33.5486	40.3483	62.6981	20.0456	13.5494	31.2307	42.6716	20.8916	25.3454	26.3148	61.7243	20.7313	33.6419	57.7614	45.2888	21.9611	32.594	44.0051	71.8437	143.621	10.0075	44.4973	40.0033	26.8021	35.9007
XLOC_000907	4.17841	2.77016	1.12172	1.44196	4.86901	3.93173	1.28951	1.28487	1.90669	2.84451	0	0	4.51962	2.18005	1.15892	1.1115	1.16769	3.02406	0	0	3.4843	2.44759	0	0	1.95149	2.82358	0	6.74709	2.025	1.89249	0	0	3.23815	3.46417	0	0	2.75599	3.66412	0	0	3.93518	1.61637	0	0	3.09057	3.15247	1.27903	0
XLOC_000908	15.1261	18.2608	20.151	38.8808	18.8661	23.8271	21.9603	40.7387	13.0542	14.9754	27.9365	23.9433	19.9292	21.4912	18.5643	26.2457	33.1714	26.9881	18.8749	34.1629	31.8531	24.0103	20.7613	31.2708	19.0854	19.1349	15.0418	17.3673	18.0324	20.8489	14.802	28.8897	15.0843	22.168	18.5283	28.1838	29.0829	23.3584	17.3147	25.3684	24.6917	19.2708	44.5606	44.3663	20.5583	20.6504	18.6954	32.0109
XLOC_000909	33.9927	59.8553	17.8345	26.8737	33.5258	42.0991	20.2294	36.2736	23.4749	51.8154	78.7398	16.692	36.8765	50.4077	21.8521	22.7964	37.9258	41.0431	0	36.1396	44.7923	39.2722	21.7571	25.3316	35.2729	58.0391	10.9969	19.5996	33.5879	41.3781	11.8774	24.3613	33.6989	59.9026	24.0478	31.2696	54.7114	59.572	23.653	27.1479	39.3072	76.1956	57.9761	17.0119	26.3877	44.2229	21.0426	21.4642
XLOC_000910	5.34177	5.49606	2.99909	3.15618	4.28655	4.94788	2.812	2.41517	4.35559	8.28055	0	8.56547	4.45897	4.49385	3.417	3.90017	3.3684	3.4881	0	22.0191	3.9591	4.1786	3.74109	2.63727	3.97447	5.75386	3.7951	9.65128	3.70222	4.49972	3.9235	2.70386	4.2243	5.85552	3.41216	3.13345	6.31879	7.27952	3.86977	3.3416	5.53908	7.32093	9.88242	0	5.06758	5.82242	3.4359	2.2917
XLOC_000912	8.96028	6.71921	2.85291	2.07735	7.08924	6.40881	2.03182	1.93461	10.0842	8.93482	0	0	11.6528	15.5136	9.83273	2.72799	5.84911	2.48259	0	20.0498	9.60057	3.76941	2.23993	1.50232	5.88606	2.77529	1.81061	3.06093	9.36617	6.72861	1.64136	1.0434	6.75288	27.8676	4.67325	12.0415	13.3651	26.0041	5.11423	12.7315	3.58228	11.0474	0	22.6957	8.92684	3.03089	3.00167	1.12111
XLOC_000915	1.21923	0	0	0	1.90513	1.89608	0	0	1.21343	1.7158	10.7513	0	1.40603	1.23205	0	0	0	1.79003	0	0	4.10074	2.16755	0	0	1.35141	2.51335	0	0	1.29228	1.18503	0	0	1.62227	2.28912	0	0	1.17819	1.67948	0	0	3.1273	2.26954	0	0	1.98334	1.53256	0	0
XLOC_000916	142.908	222.398	159.454	217.397	187.016	218.228	189.556	212.487	136.15	198.888	137.36	247.596	157.513	174.177	201.42	209.281	190.504	231.377	78.7719	199.404	254.072	224.916	230.912	260.068	162.505	280.178	153.415	174.716	146.264	224.137	169.424	282.585	180.92	194.109	208.296	280.518	272.152	226.933	228.742	287.131	237.703	189.373	243.401	261.23	194.196	232.793	199.389	246.011
XLOC_000917	4.84482	4.49618	3.79029	2.62313	9.29109	3.59269	4.60234	2.34722	4.67361	2.4088	0	0	5.86103	5.01162	5.63779	3.6571	8.15398	4.05555	0	0	8.95994	3.64356	6.52119	2.44334	6.10796	4.74945	3.34263	0	5.49625	6.08305	3.29922	2.36301	2.73762	0	1.68041	1.90861	6.09878	2.01643	1.40818	1.59093	7.61589	3.05093	0	0	7.95593	4.3548	6.19046	3.93903
XLOC_000918	0	0	0	0	4.84981	0	0	0	18.7357	0	0	0	3.25682	1.80188	0	0	4.85208	2.41914	0	0	0	0	0	0	1.18993	0	0	0	3.6975	2.47199	0	0	3.0318	0	0	0	1.69516	0	0	0	0	5.59381	0	0	7.68288	0	0	0
XLOC_000919	1.99262	0	4.07259	2.47936	0	0	2.37644	3.22871	4.08837	1.0082	0	20.1326	1.77587	0	3.09575	4.11543	1.65348	1.8556	0	0	2.61826	1.68155	2.48911	2.60211	1.28983	1.29367	2.65025	0	1.78134	1.2733	1.39566	2.56353	0	3.47404	2.81217	2.41228	0	0	2.00401	2.93857	0	0	0	0	1.97334	2.08638	0	2.71186
XLOC_000920	18.639	20.3715	16.7758	31.2617	21.3545	28.5583	26.1895	31.9965	13.4847	19.1462	0	0	18.7828	29.0335	34.7563	20.5519	29.8791	34.4074	84.1878	0	33.6476	28.889	32.9245	21.6164	24.7406	42.4838	20.9629	47.4804	27.9784	32.4096	23.445	35.3819	25.7068	37.5206	35.1079	23.0782	30.6451	29.8616	31.5854	33.1048	38.5472	20.5569	0	0	19.99	25.6629	24.2389	30.9839
XLOC_000921	0	0	0	0	0	0	0	0	0	0	0	0	0	0	0	0	0	0	0	0	2.04111	0	0	0	0	0	0	0	0	0	0	0	0	0	0	0	0	0	0	0	0	0	0	0	0	0	0	0
XLOC_000922	16.2452	6.1524	15.4328	5.00611	23.827	24.6696	17.3087	5.87484	84.2959	8.76066	61.3375	9.91926	19.2444	17.6368	20.3314	11.0216	17.882	9.38975	0	30.4528	9.24154	11.226	25.9425	6.49063	19.0653	8.30014	14.9264	8.51251	13.3829	12.5495	15.5302	6.13398	15.8135	8.273	24.5683	9.88987	7.7149	8.92604	21.6297	9.70301	11.4251	4.82207	48.5824	20.4934	20.5849	8.09905	18.8736	9.59157
XLOC_000923	0	0	0	0	0	3.67698	0	0	0	0	0	0	0	0	0	0	0	0	0	0	0	0	0	0	0	0	0	0	0	0	0	0	0	0	0	0	0	0	0	0	0	0	0	0	0	0	0	0
XLOC_000924	47.5571	33.3045	4.81801	5.97821	93.8884	25.8477	3.145	4.24894	33.3133	30.7823	0	17.6972	48.5196	63.5665	3.36063	11.2482	75.186	44.3613	0	0	43.3355	52.4581	6.66305	9.72591	56.5691	53.8565	8.31729	0	47.4094	48.6839	7.20165	9.87931	47.4464	29.9018	3.87284	7.59336	39.7156	41.2114	4.03617	10.744	59.4251	36.436	77.6612	0	60.1691	56.9305	4.80198	16.7648
XLOC_000925	3.74806	0	1.25149	1.09089	1.19943	0	2.0329	1.54768	1.84925	2.03446	0	0	1.72188	1.32255	1.92727	0	4.30194	0	0	0	0	1.2502	2.24956	0	3.06957	1.50813	0	0	1.24426	0	2.27644	1.43697	2.64031	1.11254	2.27981	0	1.07735	1.90358	2.08736	0	3.0497	2.62813	0	68.0645	2.41203	2.55574	1.85322	2.48192
XLOC_000926	1.23341	1.02613	0	0	0	2.0832	0	0	0	1.96759	0	0	2.80778	1.30298	1.88268	0	0	0	0	0	0	1.3314	1.18565	0	1.03631	0	0	0	0	2.04678	0	0	5.46506	1.85123	1.16958	0	0	0	2.88961	0	8.63261	2.02527	0	0	4.59347	1.00805	1.97882	0
XLOC_000927	16.6976	20.7854	24.0651	15.7526	19.8326	21.5881	17.9535	16.7888	21.5239	25.7394	54.7449	0	17.3485	11.4297	25.4768	28.3947	16.5826	15.3336	0	0	16.4963	14.6823	26.1612	19.0479	20.5703	23.3345	18.3864	18.3479	17.5612	18.0247	23.455	19.6129	14.2186	29.0766	20.528	22.4335	14.3671	17.6731	20.3295	20.3425	17.3017	22.7963	42.7605	0	19.417	21.1931	23.6642	25.2973
XLOC_000928	29.233	278.546	27.11	10.9057	44.1348	7.17034	24.8052	10.2219	21.6866	199.667	169.231	41.5944	43.5888	206.16	75.94	10.7224	11.3193	0	245.74	0	85.7947	1.89872	63.4872	17.7338	73.906	161.046	56.9616	15.2409	66.9075	2.60535	62.1204	13.5774	32.0083	20.1697	41.0104	19.4476	91.3097	16.6729	35.0767	14.7549	11.0194	292.084	95.1497	28.0217	17.1076	2.48067	16.4409	10.9646
XLOC_000929	8.5402	12.2638	10.6931	7.9313	10.7061	19.0285	12.5066	8.48133	17.714	19.2873	0	12.4952	11.5739	13.0382	11.9331	12.1537	9.52439	21.9802	0	44.1923	25.7188	25.6433	13.492	7.026	11.5008	21.8233	7.31272	0	10.3387	20.1985	7.58934	10.5848	11.637	25.5824	11.4799	12.1835	19.6433	25.0026	13.0224	12.113	27.367	15.6756	0	0	15.229	23.348	14.4556	15.1114
XLOC_000930	1.1374	4.67662	8.26329	1.45329	1.48574	9.49293	3.04966	1.72834	7.633	3.20287	0	0	0	0	0	0	2.93573	3.03903	0	0	0	3.14024	3.51017	2.86116	0	1.35753	6.96698	0	1.15266	4.84566	5.3942	1.55622	1.57569	0	11.954	2.59845	4.19092	0	8.59225	3.58166	0	2.51917	0	0	1.46475	5.08154	1.19904	2.26795
XLOC_000931	4.3392	1.82846	57.8285	33.0982	9.76205	2.33849	61.3287	25.0804	2.74184	1.50039	43.4796	25.309	3.56749	2.91621	44.5975	28.868	4.29807	1.74785	50.7158	54.732	1.54731	2.00931	57.4345	27.2914	5.37178	1.47498	42.2561	7.86054	4.46593	1.93444	37.6931	37.4834	2.48567	1.56435	40.8414	16.9086	0	1.27883	44.2813	17.4205	4.87387	0	0	0	6.35087	1.8136	48.4018	45.2897
XLOC_000932	21.6796	19.4143	20.6861	18.8086	25.4114	14.0656	21.0921	24.4691	21.2106	21.8758	35.2864	13.8613	21.2236	14.9143	22.1758	15.7897	16.5211	21.5762	55.4096	28.1593	16.2544	20.4203	20.8749	17.2441	28.4268	22.9487	17.1852	0	22.4038	16.1043	17.9915	20.6931	24.0131	20.3997	15.4302	19.8698	21.7817	19.4259	19.1022	23.1931	18.2039	15.7792	0	0	25.5705	21.1989	28.1014	19.8502
XLOC_000933	109.843	41.4681	0	0	108.997	38.6812	0	0	66.8372	28.274	0	0	92.4276	74.1346	0	0	134.595	40.9603	0	0	23.8844	47.4738	0	0	74.913	16.1154	0	0	128.125	70.8058	0	0	79.2451	34.3554	0	0	25.7707	45.099	0	0	37.7379	29.4996	0	0	73.0413	44.3212	0	0
XLOC_000934	18.0891	15.2936	28.3432	8.76355	19.6746	21.0823	31.1956	13.8451	23.8402	29.9176	0	0	17.7849	35.6521	30.6711	14.8924	13.9644	31.4835	206.451	0	15.4077	25.4188	51.1515	8.76912	20.6255	20.3256	13.0772	0	22.0372	25.9775	16.7487	7.72777	12.8616	30.8646	44.4368	27.1618	19.4854	35.0251	43.6649	30.0307	16.0886	10.9002	50.3901	0	26.6209	31.3451	47.8603	10.4262
XLOC_000935	24.7948	43.7942	20.7105	30.3836	45.5747	47.5671	17.1265	35.6254	24.8498	37.8593	26.2459	16.6892	29.3367	46.0476	22.1558	21.2553	35.6678	72.337	0	36.111	56.4024	58.2212	26.6682	25.5726	40.1715	86.8936	15.489	0	26.0121	52.7894	21.6225	31.7137	36.8823	78.0332	24.1931	28.2062	55.2358	68.7487	25.942	35.7321	65.1909	27.6589	0	208.691	37.7574	61.7743	27.5417	24.1676
XLOC_000936	27.8691	40.949	30.2387	46.0994	39.1043	47.1359	30.5894	46.2921	22.7285	20.1726	56.2239	22.2026	27.4964	29.6671	30.6286	37.2793	52.5374	40.8218	86.0578	62.4028	50.6194	38.5268	29.892	36.745	42.2372	43.1595	24.0068	10.5582	33.1514	44.4876	24.0159	50.2955	22.6938	48.3143	33.4144	46.4183	53.5895	41.5529	35.6276	41.3321	42.5472	25.8249	64.542	76.948	38.7661	35.4672	33.5267	46.043
XLOC_000937	0	0	0	0	0	7.5755	0	0	0	0	0	0	0	0	0	0	0	0	0	0	0	1.311	0	0	0	0	0	0	0	0	0	0	0	0	0	0	1.46456	0	0	0	1.14992	1.03056	0	0	0	0	0	0
XLOC_000938	0	1.38061	31.8419	5.96501	0	3.66091	27.2361	10.9566	0	1.42114	0	0	0	0	30.9035	8.11447	0	4.05324	141.396	0	2.13073	2.10872	42.6949	10.8892	0	1.37011	46.7363	61.5948	1.26923	0	40.6399	29.918	0	2.30517	14.2892	25.0633	1.4942	1.01312	17.7266	17.3897	1.92259	2.36279	0	58.4798	0	0	16.9555	8.852
XLOC_000939	2.02954	0	3.55276	1.65575	2.12291	1.02853	3.40831	1.80212	2.36247	1.42996	0	0	2.30826	2.81422	2.54718	1.91598	3.85582	1.3633	0	0	2.05658	0	2.56727	2.43957	2.14149	1.18431	2.33019	0	2.21684	1.80668	2.41148	1.51489	2.2901	0	2.29028	2.03728	2.52368	1.20354	2.20767	1.9964	1.62896	0	0	0	2.2733	0	2.78493	1.65036
XLOC_000940	16.7853	20.4401	8.28961	7.81323	19.2606	15.3934	7.12805	6.67762	15.3005	14.3219	0	0	14.5118	17.0886	7.06958	5.51363	16.1679	18.408	0	0	17.2739	16.3285	7.50278	4.22469	14.7881	17.3437	8.52303	15.8458	15.7436	18.1064	7.43173	3.52898	11.9809	14.3101	6.47523	6.32847	13.0912	13.0433	7.51245	5.17292	15.177	17.5535	0	0	16.2046	12.6572	12.0548	3.99386
XLOC_000941	10.9298	9.6341	8.22608	8.49626	13.9283	12.2382	9.02464	10.4107	10.521	12.7387	0	30.076	8.58622	11.3183	7.66736	8.76147	10.9634	22.358	0	11.1427	13.1519	20.2113	10.4196	8.67343	11.1168	16.7251	6.90354	0	10.012	12.7453	7.83014	9.93658	13.9377	14.6965	8.02127	10.4888	8.72739	19.5321	9.83487	8.45735	20.2262	9.12356	0	55.8853	13.9428	21.2169	9.03511	10.9438
XLOC_000942	42.2963	150.987	11.6627	12.9195	39.4648	60.8453	8.07599	0	39.5491	47.1845	227.712	0	48.7911	91.4959	15.4417	29.3037	71.1848	53.5452	0	0	38.1562	59.5281	23.6601	19.5591	33.7241	38.0104	4.41087	0	47.9238	79.2674	5.95101	12.2961	65.0215	86.3566	12.3621	16.7561	73.5433	26.0884	14.4713	11.1771	24.4902	68.7307	0	0	27.8917	14.2188	13.0431	12.5843
XLOC_000943	27.865	15.3192	34.4448	37.5075	22.4115	13.5462	39.0171	37.0119	24.2915	15.8638	0	99.5909	24.7325	13.2425	36.0283	40.6763	31.9127	14.5044	0	58.2634	16.1651	14.5297	40.307	45.0801	21.9711	11.1685	41.4989	17.8699	26.8576	15.2898	50.5162	58.635	14.8174	19.4535	42.0462	49.2086	15.1976	15.2306	40.9945	53.3442	16.6249	11.4693	255.173	70.1287	26.086	11.7609	31.4736	43.1033
XLOC_000944	12.9048	0	0	0	17.1371	2.0527	0	0	12.3407	2.79159	0	0	10.5126	2.09065	0	0	2.46085	9.18405	60.6846	0	2.37613	9.79259	0	0	14.346	1.53846	0	0	9.22549	3.57233	0	0	8.37249	5.37139	0	0	2.30877	5.73426	0	0	6.98027	1.05752	0	0	14.2888	7.48338	0	0
XLOC_000945	4.10674	1.58776	0	0	10.2925	1.09046	0	0	5.37666	0	0	0	1.84229	1.07507	0	0	0	7.54824	0	0	0	2.41864	0	0	1.41198	0	0	0	3.08794	2.20668	0	0	4.59092	11.8854	0	0	1.00558	8.07711	0	0	4.89402	0	0	0	8.22905	2.48611	0	0
XLOC_000946	10.9594	5.70553	7.26383	27.9883	12.7014	12.1004	9.18971	24.0542	15.269	5.0204	12.6779	29.6629	17.3677	7.12897	11.1044	17.5428	38.6336	15.7209	39.3417	34.2345	14.8079	13.7243	10.4974	30.7079	11.9643	2.57383	12.717	18.8962	13.8746	10.6924	11.7787	36.6185	8.11629	7.58298	11.5544	18.8598	16.5596	7.29153	12.0173	16.6389	10.4048	5.25749	17.6812	7.5266	15.0719	11.5188	8.64299	28.5507
XLOC_000947	14.5507	9.94524	9.17083	7.15966	11.5852	7.25288	8.04775	6.79375	9.39701	13.106	30.0942	18.3157	11.1486	8.63025	8.22199	6.28644	9.46474	8.33876	0	6.58614	11.4809	9.31625	8.5462	6.38623	12.7766	11.434	7.39664	0	10.1425	9.26459	7.07772	3.99227	11.8884	9.05668	8.02796	5.18666	14.5342	10.4377	8.1354	5.60523	11.0338	11.6257	8.58894	7.51006	15.4169	10.1431	9.08596	6.14312
XLOC_000948	11.8771	19.0086	2.75914	2.56872	16.3747	14.289	0	10.1224	12.7522	11.6055	0	0	4.55835	8.84534	0	2.67037	14.0019	16.043	0	0	10.8804	13.9569	2.22648	1.64874	5.08521	13.0468	0	0	5.51915	9.99163	0	0	8.40936	31.766	2.37416	2.42769	8.51277	22.1731	5.76765	2.92755	7.79023	27.1349	0	0	5.58892	25.8941	1.46656	0
XLOC_000949	0	0	1.22676	1.03248	0	0	0	0	0	0	0	0	0	0	1.07946	0	0	0	0	0	0	0	0	0	0	0	0	0	0	0	0	0	0	0	1.18179	0	0	0	0	0	0	0	15.7842	0	0	1.12881	0	0
XLOC_000950	9.62288	7.00736	7.16706	5.13755	8.42776	5.19798	7.01976	4.7192	8.35945	8.01575	18.5081	3.73532	8.84062	5.65292	8.28696	6.20008	6.8169	6.26556	15.5916	11.8923	4.70157	6.01267	7.41961	6.21648	7.75492	6.66948	8.01116	13.1729	9.50245	5.06064	7.84931	5.90544	9.84533	5.14857	6.60413	5.77216	6.44069	6.38893	7.75016	5.54714	6.68507	6.83508	8.80518	15.4358	8.07429	7.04398	7.48462	5.27936
XLOC_000951	1.32622	3.74416	7.72656	1.18825	1.08474	0	3.28806	3.4986	2.24555	0	0	19.0171	2.0084	5.30823	11.7035	6.91864	15.3895	0	0	35.5757	2.0277	2.67777	13.9639	14.0296	0	1.88489	4.65876	0	5.44408	2.66649	4.32674	10.8431	6.42368	0	9.8073	3.00866	1.12462	0	7.17868	4.84824	2.72987	1.97	0	0	7.022	4.12345	6.8529	17.1496
XLOC_000952	295.967	303.998	0	0	361.033	153.006	0	0	139.484	183.058	0	36.7772	219.971	181.657	0	0	220.772	274.864	0	0	235.668	227.968	0	0	295.976	384.231	0	9.00066	196.62	201.441	0	0	365.472	263.294	0	0	220.646	239.291	0	0	314.246	174.798	23.1644	0	262.784	222.261	0	0
XLOC_000953	1.55797	0	1.92859	0	2.59498	2.04134	2.19024	1.40313	2.29403	1.66481	0	7.31981	1.57387	2.90719	3.33633	2.31008	2.79455	2.94636	0	0	1.69024	2.55806	1.37207	1.5008	1.95949	1.11002	1.58423	0	1.24461	0	1.25625	1.90417	1.21279	1.33342	2.02168	1.2894	1.21794	2.01022	1.95271	1.41929	2.93529	1.75015	0	0	2.75729	2.05499	2.38032	2.48872
XLOC_000954	0	0	0	0	0	1.2606	0	0	0	0	0	0	0	0	0	0	0	0	0	0	0	0	0	0	0	0	0	0	0	0	0	0	0	0	0	0	0	0	0	0	0	0	0	0	0	0	0	0
XLOC_000955	10.0118	6.09834	2.36685	1.78275	15.5391	10.6616	4.98261	1.12418	4.5899	13.2291	0	0	3.37795	8.37877	3.98873	2.65424	4.31242	24.9003	0	0	13.997	25.4467	4.39103	1.71108	5.42541	11.5119	2.0481	0	8.51558	14.0425	2.66372	1.30109	15.6299	17.4571	4.33764	1.56339	13.9984	15.7968	5.02161	2.13073	35.0665	10.2984	0	0	16.3679	29.1086	4.40456	0
XLOC_000956	0	0	1.74908	1.68519	0	0	1.70144	1.46034	1.00364	0	0	3.97002	0	0	1.83845	1.30344	0	0	0	20.2987	0	0	1.66627	1.89146	0	0	2.55979	4.19317	0	0	2.73139	2.31889	0	0	1.69507	2.60395	0	0	1.2197	2.2676	0	0	0	0	0	0	1.35827	1.32915
XLOC_000957	1.0515	0	2.34087	1.8914	0	0	1.44448	1.92764	1.82487	0	0	0	0	0	1.54881	1.85016	0	0	0	0	0	0	1.1592	1.92052	0	0	2.01212	0	1.11507	1.26919	1.37812	2.0191	0	0	1.2734	2.12253	0	0	1.94562	1.40666	0	0	0	0	0	0	1.61917	1.99524
XLOC_000958	9.23632	16.4559	9.72352	12.3206	9.17436	11.8333	12.126	11.9617	8.54407	9.96741	15.9726	39.3358	7.67243	13.8797	12.0419	9.63321	6.30054	6.70595	0	54.3551	8.67026	6.66775	17.8999	14.4566	10.6177	11.5097	10.091	13.7697	9.75607	9.23442	15.2415	13.2087	4.57185	10.6417	11.5448	15.0972	9.62117	6.65603	11.688	12.837	6.61932	17.3471	15.1117	32.8621	6.14869	6.19734	7.65279	10.5594
XLOC_000959	37.4772	121.18	29.2668	87.4265	60.6609	84.6973	44.6135	85.3749	29.9166	64.6704	32.1616	60.2918	43.0776	98.684	35.1142	50.0418	79.953	102.764	85.6006	59.7168	107.446	74.8208	37.9202	66.5461	51.5846	143.17	32.3005	5.13426	41.6976	80.2904	29.1032	68.9379	40.0684	105.835	44.1819	62.3064	86.7319	92.4427	40.9042	64.1183	67.3192	114.121	163.9	45.5098	58.7328	80.9929	42.8275	61.443
XLOC_000960	1.76537	305.134	4.41248	24.9432	5.66992	6.07138	3.22671	18.1363	3.5179	15.3593	0	0	0	23.0978	1.36606	34.336	1.13029	10.4194	0	0	88.2367	11.3391	0	8.99484	6.20497	203.045	6.56784	0	3.94386	2.54214	4.49919	6.47947	0	0	6.89476	40.6126	224.154	0	7.86004	36.9788	2.43515	76.3261	0	0	2.05005	4.12053	16.2439	11.6956
XLOC_000961	1.67972	6.60892	0	0	4.47194	1.52184	0	0	1.67132	16.1998	0	0	3.53853	6.38782	0	0	0	1.33479	0	0	6.90341	0	0	0	4.62849	7.95702	0	0	3.51785	0	0	0	1.99513	2.40636	0	0	8.14609	1.03715	0	0	4.76718	19.0273	2.62445	0	4.74405	1.18507	0	0
XLOC_000962	8.80179	18.0764	12.4756	15.5492	11.552	15.6121	9.15759	16.6306	8.42158	11.277	57.1981	17.9569	10.7904	14.3711	12.8444	13.7617	16.0766	20.0263	17.0651	41.7752	19.0876	17.6869	10.6444	15.1739	14.3156	15.6447	9.29852	12.4409	11.4525	16.6041	8.04312	15.2159	12.8544	16.9281	12.1918	14.7048	21.2805	16.4552	12.7488	16.4318	16.154	15.0529	26.9242	29.3912	12.3931	15.029	13.1427	14.9404
XLOC_000963	0	0	0	0	0	0	0	0	0	0	0	0	0	0	0	0	0	0	0	0	0	0	0	0	0	0	0	0	0	0	0	0	0	0	0	0	1.91145	0	0	0	0	1.04317	0	0	0	0	0	0
XLOC_000964	3.77849	1.40578	2.52438	2.4938	1.46588	5.65197	1.47993	2.1178	3.47702	3.05703	0	0	3.98568	5.29126	2.98152	2.20525	0	3.72545	0	0	5.84867	5.82158	4.24417	0	4.10702	8.91475	1.49677	0	5.72455	3.56115	1.12009	0	3.59341	11.232	3.84715	3.48212	5.89529	3.40611	7.20695	1.84021	4.50512	2.46594	0	0	5.45885	6.21682	3.2453	1.92676
XLOC_000965	2.37429	2.47525	6.39328	1.85936	5.2035	2.28471	5.71673	3.15716	1.42834	7.60251	0	0	2.42177	4.34346	3.83147	2.16264	1.94683	8.50457	0	0	6.97835	5.17112	3.89122	2.05492	2.64978	17.6607	1.45303	0	2.38251	5.9151	1.55081	0	12.2607	0	7.30774	5.06643	7.14167	6.50713	8.98511	3.9504	6.20422	3.86293	0	0	3.31215	3.09698	3.35828	1.48714
XLOC_000966	2.84587	3.43978	83.7391	103.193	2.17116	2.74675	82.1167	99.3347	1.27828	0	9.9517	36.9757	1.28751	1.8	20.9857	24.4044	2.03687	1.68664	395.822	204.563	1.29455	0	98.6375	233.435	0	0	13.8343	4.43218	1.38412	1.20109	14.7229	26.7884	2.65888	0	11.8324	22.4534	0	0	9.4474	23.9417	0	0	13.9922	0	1.54466	0	18.0004	48.7099
XLOC_000967	0	0	0	1.23932	0	0	0	0	0	0	0	0	0	0	0	1.68765	0	0	0	0	0	0	0	0	0	0	0	0	0	0	0	0	0	0	0	1.20892	0	0	0	0	0	0	0	0	0	0	0	0
XLOC_000968	0	0	1.87985	5.85096	0	0	3.26929	8.07682	0	0	0	0	0	0	1.25318	6.92684	0	0	0	31.9755	0	0	2.17761	9.16164	0	0	0	0	0	0	0	10.7305	0	0	5.25019	11.7865	0	0	7.67402	15.4713	0	0	0	34.5548	0	0	1.00088	16.315
XLOC_000969	12.0688	32.0644	6.85592	13.0885	17.9372	20.1143	7.29408	11.9103	6.95363	21.1717	16.0612	14.8957	12.315	21.3507	12.3136	13.3395	16.2413	17.2416	72.0362	0	21.7828	12.017	12.0472	12.2308	15.5112	44.5083	6.70245	0	7.80463	21.3972	6.74772	14.2463	8.19842	30.9524	7.74387	12.7192	20.6283	21.4115	9.14027	14.2375	16.3364	53.2005	0	0	14.4625	17.2857	8.58375	15.1342
XLOC_000970	58.8113	43.6521	1.08719	0	76.045	11.5518	0	0	35.8842	47.883	0	22.7012	59.3234	60.3255	0	0	17.1514	37.6524	0	0	23.5447	28.4891	1.05208	0	52.6098	21.5094	1.14168	0	46.4555	22.6631	2.0541	0	40.7082	35.1971	1.82032	0	22.7739	23.8017	1.62533	0	17.9295	42.231	0	0	49.267	29.0093	2.18721	0
XLOC_000971	1.20049	1.44809	0	0	0	4.90904	0	0	0	4.01319	0	0	1.13015	0	0	0	1.22673	14.074	0	0	14.0769	12.0177	0	0	1.27846	8.55402	0	0	2.49865	3.88197	0	0	1.59375	8.24679	0	0	5.10945	9.46669	0	0	5.7806	2.38646	0	0	3.59249	5.81331	0	0
XLOC_000972	18.3043	10.6437	8.89985	8.64873	26.1875	11.9492	9.29845	7.6778	9.51569	11.8668	0	10.2284	19.0781	15.7034	7.62886	11.9435	15.6525	9.97603	0	15.0079	10.9716	10.7587	8.19534	12.4193	13.3698	9.59702	5.9703	3.30741	15.8456	13.4527	5.91664	8.07577	13.8439	11.7825	7.17114	7.24552	10.3083	10.9296	8.11143	7.10604	15.0673	11.9329	36.9225	0	19.647	13.1891	7.36247	11.6833
XLOC_000974	0	0	0	0	0	0	0	0	0	0	0	0	0	0	0	0	0	1.30268	0	0	0	0	0	0	0	0	0	0	0	0	0	0	0	0	0	0	0	0	0	0	0	0	0	0	0	0	0	0
XLOC_000975	2.33735	0	0	0	3.60395	1.14651	0	0	0	0	0	0	1.37692	0	0	0	0	0	0	0	0	0	0	0	0	1.01534	0	0	1.29462	1.88605	0	0	0	0	0	0	0	0	0	0	1.54517	1.80214	0	0	0	1.01093	0	0
XLOC_000978	7.37966	7.26278	4.53447	5.44595	7.99034	5.05896	4.88794	4.61104	2.88991	4.77759	19.2493	11.262	5.51354	6.02488	3.36177	4.56439	4.1072	3.51824	0	15.6524	3.93256	4.67013	3.78135	2.63821	5.28122	4.89138	4.27688	6.01392	5.58807	4.91133	3.85694	5.2706	4.9276	4.31768	3.77815	3.38976	6.55653	4.83044	4.17101	2.70153	8.13913	7.4294	0	0	8.31343	6.18903	3.77659	4.97364
XLOC_000980	10.5711	7.55491	0	0	10.8069	8.81288	0	0	10.317	7.53258	7.93181	0	11.0123	9.15656	0	0	9.24268	13.4161	0	0	11.9816	13.9565	0	0	8.03835	6.2128	0	0	11.416	7.71619	0	0	6.72964	6.80436	0	0	2.92396	6.26667	0	0	8.83984	13.1631	0	0	10.7707	10.5373	0	0
XLOC_000981	57.351	62.068	31.9016	29.3482	47.6115	37.275	32.4459	47.82	56.2968	59.3734	90.3309	0	35.2588	29.3612	37.6284	45.3927	72.1764	54.8258	0	0	29.3428	32.8604	42.8328	45.7473	48.6539	62.2774	25.6761	0	65.6204	38.5664	27.0582	47.4222	56.8622	35.908	28.9209	43.1546	32.9617	40.9311	41.5176	41.818	36.6254	55.4483	0	0	50.3369	53.512	57.2546	57.906
XLOC_000982	0	0	1.58395	0	0	0	3.14688	0	0	0	0	0	0	0	0	0	0	0	0	0	0	0	4.9045	0	0	0	0	0	0	0	2.32169	0	0	0	0	0	0	0	1.2233	1.03299	0	0	0	0	0	0	1.98537	0
XLOC_000983	5.23463	8.77209	6.92392	5.80311	8.14999	27.8456	8.31543	12.4811	5.98804	10.4103	0	0	6.1523	2.93897	5.86506	4.87863	6.32074	27.3065	0	54.7524	20.1539	25.5983	12.035	1.39649	8.38036	21.0355	3.89514	0	5.23323	25.2086	2.13223	7.06301	12.7097	18.5884	5.06441	5.68128	22.5504	22.5425	3.78502	9.61293	18.6832	8.99014	0	0	5.38336	13.8191	9.05521	9.12706
XLOC_000984	17.0353	12.6963	17.8233	36.7681	26.2062	19.9065	22.0422	31.8762	18.0861	8.20471	0	40.6864	18.6388	22.6665	14.5741	20.2431	27.6134	18.5631	61.625	0	17.2251	16.6273	17.4187	22.4427	17.364	12.9684	15.2955	0	18.0874	17.5042	18.1158	23.2158	13.7014	21.9226	22.5323	18.7303	16.5254	15.2291	19.0738	19.4761	14.7097	13.5177	30.2207	0	21.4702	9.99004	17.8302	26.4775
XLOC_000985	146.057	120.411	103.215	243.724	275.567	114.253	95.3373	211.414	126.059	75.9281	187.144	0	151.957	134.983	120.597	137.981	337.351	95.3513	0	148.278	124.756	94.2913	116.461	167.64	141.681	92.5579	75.6712	33.5246	171.074	111.711	78.6743	160.399	169.615	101.2	154.597	167.125	147.875	96.7389	142.383	152.268	156.512	91.9333	47.8034	209.423	210.705	80.2613	104.376	140.55
XLOC_000986	15.3224	14.2377	48.5833	31.6462	18.9626	8.60082	47.2997	29.205	30.0376	31.4323	118.712	63.2241	31.4945	34.7082	104.966	103.223	21.9015	5.70307	74.3366	35.3479	14.8735	7.60994	45.4042	49.7192	14.043	9.29983	45.8278	59.4822	21.5173	8.19806	45.7334	40.9701	16.78	13.252	42.339	55.6577	15.1139	13.0037	41.987	55.0053	11.3687	16.024	33.9922	19.7989	16.6652	7.50345	28.102	34.2572
XLOC_000987	19.5331	12.3482	7.25047	2.61362	31.3701	8.26289	6.25931	2.54696	30.0131	23.8911	0	6.32371	36.1969	28.8555	11.8811	12.8574	16.9777	18.9965	0	17.2165	14.6396	15.7675	6.5067	2.63448	17.7103	16.3093	10.1429	8.68377	24.6643	13.1218	9.63558	6.07738	17.8097	13.0052	6.29993	4.05502	16.4067	16.2278	5.03069	3.69467	20.9243	9.56401	0	0	27.9363	15.1112	7.30809	4.20849
XLOC_000988	5.71778	12.3412	13.9308	11.3981	11.3423	9.37137	15.2599	7.46015	9.18094	19.5251	0	0	12.0391	21.5565	23.9188	13.4585	2.64421	10.6295	0	0	16.9389	10.2403	37.731	3.36284	13.5978	15.8349	6.48754	0	10.6556	14.2998	5.20296	5.38992	8.46587	18.089	27.1325	15.0746	8.06209	15.5157	27.1059	15.4704	8.02231	7.10569	0	0	8.39313	12.9457	14.5424	3.93621
XLOC_000989	4.45106	9.45202	1.07847	0	4.85	5.74737	1.0641	0	2.71594	17.8377	0	0	3.2507	10.5846	2.15625	1.08408	3.83942	2.51498	0	0	6.50912	2.41246	2.68038	0	4.54382	20.5777	1.14325	5.31146	3.89361	3.23614	0	0	3.07717	7.08092	4.0136	1.57	5.77253	5.20241	2.58241	1.18849	4.41966	29.8915	20.0941	0	3.52648	2.31006	1.64832	0
XLOC_000990	1.42735	2.15952	0	0	0	3.0175	0	0	1.4873	3.24496	0	0	2.01714	2.86388	0	0	1.02487	0	0	0	0	1.3282	0	0	0	2.01088	0	0	0	0	0	0	0	4.91589	0	0	0	2.74597	0	0	0	2.16958	0	0	1.30076	1.31047	0	0
XLOC_000991	0	0	0	0	0	0	0	0	0	0	0	0	0	0	0	0	0	0	0	0	0	0	0	0	0	0	0	0	0	0	0	0	0	0	0	0	0	0	0	0	0	0	0	0	1.88092	0	0	0
XLOC_000992	23.1146	3.00433	15.8194	6.29965	24.9655	5.87682	18.9786	5.2246	11.7554	4.19429	62.7079	31.2049	17.3493	6.63718	23.172	20.9773	11.041	5.45252	0	17.4241	3.11338	6.06908	16.7647	12.211	16.3679	3.60159	19.3191	6.13187	25.9524	17.4439	21.6275	12.5604	11.7804	9.588	12.3614	5.47576	1.62919	7.32826	11.7255	7.09443	8.02587	6.4918	16.8585	0	14.7648	9.71642	25.7648	12.1885
XLOC_000993	0	0	2.14369	4.9862	0	7.78438	1.78012	5.2267	0	1.57477	0	0	0	0	2.03212	1.42274	0	2.33638	0	0	18.5424	1.97493	4.32471	1.58965	0	0	0	0	0	0	0	2.97691	0	0	10.0731	5.3885	0	0	10.5221	4.41151	5.57297	1.47201	0	15.2807	0	1.7345	1.38043	1.93203
XLOC_000994	1.79267	1.51939	0	1.39204	1.07789	3.73978	1.49571	1.32327	0	4.05227	0	0	0	1.11198	1.02565	0	0	5.56993	0	5.06369	7.46636	5.21233	1.55438	0	1.24779	5.03913	0	2.20675	1.19756	3.18239	0	0	3.13301	4.79112	1.92705	1.37816	4.14394	5.44979	2.13463	1.17643	7.38908	1.69374	0	0	2.37846	4.91066	1.04	0
XLOC_000995	3.93187	5.60551	0	2.28538	3.13815	6.29462	1.63509	2.13791	4.25118	6.12485	0	0	4.65779	12.3893	1.46774	0	3.68697	7.09463	0	0	12.3548	7.79704	1.74827	2.2327	4.87899	5.26855	1.90541	0	2.72377	6.28247	1.64009	1.45307	4.22188	6.61096	0	1.97829	9.56917	9.45061	2.20082	1.91558	6.05509	8.72938	0	0	5.29702	9.09588	1.38828	1.82042
XLOC_000996	46.445	98.1516	51.4089	95.3236	44.3942	58.7885	54.5309	90.4791	40.0279	48.758	50.1283	71.2241	44.1582	59.2042	54.1676	78.3384	56.5298	49.0409	92.9923	115.851	67.5727	49.9079	54.581	78.7323	47.474	67.1521	49.2938	51.2957	41.9414	56.9454	49.7205	89.7502	38.3848	44.1651	60.3806	88.0075	73.8913	53.9259	59.3829	78.141	41.1536	83.6765	59.2173	112.131	43.0567	42.3332	52.265	77.8259
XLOC_000997	3.63196	5.41377	1.85974	0	2.63762	3.63131	1.42899	0	3.36577	9.58495	18.3258	9.14189	4.08231	7.49727	1.97062	1.33036	1.29557	4.77833	37.4741	0	7.08139	4.31865	3.9504	0	3.66956	7.31009	1.8128	0	4.2406	3.73107	2.21422	0	2.87671	4.70027	1.97993	1.79081	9.66519	5.18338	2.76882	2.02255	5.20698	14.6403	20.1559	0	4.51615	3.85429	3.19655	0
XLOC_000998	27.9987	37.1059	0	0	42.6717	28.9002	0	0	19.2249	25.0696	0	39.2165	29.2939	24.714	0	0	35.469	35.6497	0	0	40.1731	42.7565	0	0	34.9627	56.7253	0	0	27.2193	46.7489	0	0	47.1903	50.154	0	0	34.621	36.7595	0	0	51.6713	30.2839	0	0	55.6314	35.1421	0	0
XLOC_000999	2.79768	1.1744	2.71232	2.20947	2.29943	4.09629	3.16915	4.08383	3.4997	1.01031	0	0	1.67214	3.53925	2.68564	3.44929	1.61533	3.19285	0	0	8.76105	2.51207	2.28942	1.9909	1.83528	3.4309	1.91169	0	1.66195	2.41529	1.45853	1.8314	3.96635	4.79315	1.43682	3.46975	0	3.48373	3.10653	1.72758	3.06099	2.43465	0	19.3097	1.07756	2.93951	2.1064	2.26744
XLOC_001000	7.76604	19.0163	16.5098	6.35543	8.37566	9.00528	16.0949	6.41057	7.94815	21.7566	32.7163	31.3038	7.30022	20.6111	15.5158	12.5303	5.12029	7.49383	69.0227	16.5438	11.8951	9.80877	15.2237	10.8041	6.88967	17.4749	18.0917	8.70435	7.53757	8.90356	21.7584	13.6898	5.76599	12.6204	12.6539	10.8802	11.0104	10.3325	12.5053	10.6903	10.2198	35.259	62.7364	18.71	8.70667	10.3092	11.4047	8.22058
XLOC_001002	6.22716	4.26482	8.89071	7.20568	3.29392	6.4949	8.49269	8.51706	7.63835	5.82957	31.8678	22.1385	6.08143	5.07308	7.07166	7.40031	4.27272	5.78392	44.0434	15.4098	4.68959	2.84908	6.74687	7.53356	4.40741	2.83381	8.59611	26.886	5.2291	4.36105	7.7503	5.62644	6.13022	3.38157	9.97631	7.55793	1.97889	3.88081	8.12806	6.99964	2.69251	6.15254	19.6941	25.3905	4.3633	4.34882	7.40489	6.68444
XLOC_001003	1.3177	2.73065	3.17921	0	2.06472	1.29083	1.52124	0	1.7906	1.494	0	0	2.3928	1.65446	2.77355	0	0	1.8062	0	0	0	1.28338	1.35248	0	1.58527	0	1.1472	0	0	1.44355	1.1877	0	1.75128	1.0855	1.6289	0	0	0	2.54305	0	0	4.22931	191.565	0	1.69129	0	2.62917	1.90075
XLOC_001004	22.486	24.3329	7.19346	35.2848	43.2714	14.0747	9.68214	34.6552	11.2695	17.5309	20.207	12.6779	27.4599	32.9429	10.6556	17.6526	43.4519	24.4092	21.0495	7.5514	29.1533	28.7852	12.8973	16.7229	29.3633	25.2755	6.61765	30.9259	28.054	21.5633	8.48495	20.7809	21.1375	27.5101	16.2149	19.5583	23.7625	25.3413	16.1209	15.139	58.4319	10.3188	31.4517	11.5968	29.6429	27.9939	15.3187	19.5664
XLOC_001007	4.80679	3.38026	4.71404	6.3112	6.80352	2.99224	6.01358	5.67135	3.52547	3.16432	0	0	4.28801	5.88726	4.46816	7.61881	5.8899	3.87124	0	0	5.06622	3.72827	6.47306	6.86442	5.62571	3.26866	3.83337	0	7.7164	4.12603	4.44162	6.64717	4.43091	4.02943	5.73495	6.76277	4.56875	4.68228	4.91728	5.66806	4.77916	2.99196	0	20.9172	5.99559	4.3351	5.57769	6.45687
XLOC_001008	3.75229	0	1.67593	0	5.45272	1.28401	1.52112	0	2.08141	2.26349	0	0	3.50212	1.70984	1.45331	1.05862	0	2.91181	0	0	2.1106	2.75967	1.89503	0	4.32604	2.88904	1.31383	0	2.63535	2.29728	0	0	3.10496	2.17504	1.05844	1.08869	2.00787	3.81856	1.61171	1.74469	4.5873	1.71689	0	0	4.08171	4.27753	1.71581	0
XLOC_001009	1.16602	0	0	0	1.47695	0	0	0	0	1.65444	0	0	0	0	0	0	0	0	0	0	0	1.46211	0	0	0	1.26901	0	0	0	1.14532	0	0	1.05012	0	0	0	1.68597	1.33685	0	0	1.3925	1.30494	0	0	1.0854	1.46614	0	0
XLOC_001010	3.19579	0	1.05249	0	1.64998	1.22959	1.38392	0	0	1.15399	0	0	0	0	0	0	0	2.22547	20.8341	0	2.38726	1.74043	0	0	1.71575	0	0	0	2.22394	0	0	0	2.43571	2.24463	0	0	0	1.45446	0	0	2.61421	1.45039	0	0	2.00544	1.81124	0	0
XLOC_001011	7.50152	8.21724	8.10767	12.6882	6.41644	16.4251	10.7351	9.41258	8.40265	10.1128	21.4318	31.5115	8.57624	5.51099	9.76762	9.97109	10.354	16.3085	0	0	19.376	17.0636	12.5341	7.35453	10.7031	33.3715	8.65956	0	7.84244	17.8026	10.205	7.54732	9.72904	20.5269	10.8296	8.54975	16.598	10.3736	9.90054	13.6813	9.78174	14.0826	0	0	7.31835	13.2156	16.1016	7.10175
XLOC_001012	9.5405	1.92514	5.3756	0	6.35403	3.75975	5.95809	0	9.75701	3.3015	0	0	6.40529	3.25922	6.81829	0	4.01127	3.98017	0	26.8178	1.78541	0	13.1946	1.49856	6.82045	0	1.64628	0	6.33206	17.335	1.79073	0	3.91897	2.9666	9.82717	3.27718	2.05762	7.10701	5.20862	3.91204	0	1.87239	0	0	3.39844	3.25126	7.94513	0
XLOC_001013	8.15702	6.60102	1.24673	9.78339	17.2386	4.0408	2.75979	11.0429	5.44508	8.00888	0	0	6.92667	10.2444	1.5609	11.4291	4.82307	7.06261	0	35.5727	7.88107	4.17536	1.50817	3.98693	9.12695	10.3945	0	0	7.61828	2.92383	0	4.14174	5.39661	27.9776	11.6131	15.4802	2.94438	6.55187	5.47509	21.8497	6.35733	6.56369	0	35.3786	8.76677	5.75704	4.42265	6.60968
XLOC_001014	0	0	0	0	0	0	0	0	0	0	7.92794	0	0	0	0	0	0	0	0	0	0	0	0	0	0	0	0	0	1.17716	0	0	0	0	0	0	0	0	0	0	0	0	0	0	0	0	0	0	0
XLOC_001015	0	6.78061	0	6.40512	7.87825	5.77105	0	5.11288	0	1.06869	15.5494	0	1.95879	7.99062	5.61115	1.74141	3.74727	3.82994	0	0	4.93005	4.86325	2.88732	2.34674	3.79081	5.39095	0	0	1.18903	0	2.779	0	0	6.48102	1.68393	3.65832	2.35843	0	3.20143	3.09859	3.93802	2.79484	0	0	4.06745	7.12596	2.46961	0
XLOC_001016	0	0	0	0	0	0	0	0	0	0	0	0	0	0	1.1817	0	0	1.38631	0	0	2.05944	0	0	0	0	0	0	0	0	0	1.91013	0	0	0	0	0	0	0	0	0	0	0	0	0	0	0	0	0
XLOC_001017	20.8246	38.589	11.023	26.3417	39.6677	45.0904	13.5345	17.8999	12.6865	30.4892	32.5712	45.785	27.8037	32.044	11.8282	19.345	26.6129	55.0627	0	76.1016	41.0169	75.5125	24.2415	13.2289	47.636	88.4667	10.9756	0	26.0978	49.5492	8.81737	22.4141	37.2065	56.7047	10.986	24.7988	62.3824	59.8208	19.1899	26.6362	74.6904	23.9214	55.6329	64.8069	54.8255	76.2826	13.4153	19.3496
XLOC_001018	26.5168	32.2667	14.8931	15.9098	61.2798	33.6623	14.7952	21.1348	28.2056	26.2368	0	34.0135	43.167	44.1796	19.7854	9.86124	65.1073	38.1458	0	37.0565	49.3805	36.8399	17.8693	9.08771	45.8884	53.0263	10.5233	0	31.3067	42.2365	9.14026	16.857	37.0114	28.2043	19.3193	14.4757	32.4253	39.8315	20.7023	16.0436	52.1372	23.2156	0	0	45.0052	33.3635	17.2262	13.6088
XLOC_001019	17.3132	13.8042	29.1123	27.3147	15.5885	15.8029	26.7267	31.5605	24.6883	20.4258	14.967	17.676	19.7742	20.3816	28.8376	26.0869	30.1073	11.6589	18.0072	0	11.5935	11.4004	29.4291	29.291	16.7842	15.4531	31.7331	3.38192	21.5783	8.01198	32.3349	40.8718	21.5151	10.3693	27.3568	26.424	16.9636	12.6724	30.3134	26.0292	12.9726	16.2773	0	9.08508	17.848	12.4417	28.5893	26.7353
XLOC_001020	10.6375	5.89065	6.49922	11.0373	17.8061	12.1607	6.33207	12.1148	7.54895	5.61188	154.652	43.1088	8.73062	10.8912	7.63865	10.1912	4.89766	8.0368	235.655	71.2331	5.04153	12.1426	6.98872	8.79145	8.82994	5.73213	4.33122	86.4214	6.77622	10.5364	5.31875	9.3431	8.3687	8.11971	7.42626	9.35443	4.27681	10.5911	7.49633	8.99373	11.7007	5.87273	44.425	82.2246	13.2278	14.3105	4.7935	8.26829
XLOC_001021	1.8407	1.91207	92.0383	131.798	0	2.60935	84.4196	129.884	1.55327	1.30833	42.0575	44.0757	2.10167	2.58114	65.1359	86.1692	1.58861	6.6052	0	27.311	2.94855	2.69486	84.5518	124.716	3.03355	0	73.9212	33.2019	2.8386	1.29474	63.0606	150.753	3.79781	3.11107	71.8114	132.563	2.43989	1.12413	76.5478	139.499	6.02183	1.80826	52.6106	82.448	3.68157	1.54159	57.7318	132.015
XLOC_001022	0	0	0	0	0	0	0	1.18158	0	0	0	0	0	0	0	0	0	0	0	0	0	0	0	0	0	0	0	0	0	0	0	0	0	0	0	0	0	0	0	0	0	0	0	0	0	0	0	0
XLOC_001025	2.99946	0	5.39664	7.99963	4.3178	1.11023	8.40516	4.10373	4.88874	0	0	0	1.54878	1.59665	2.51296	4.22001	0	0	0	69.4945	0	0	3.50151	1.39726	1.16892	1.31678	2.73917	0	1.72992	0	4.04881	0	1.57378	1.75446	5.53451	1.65071	0	1.00492	7.28855	2.7577	1.66995	0	0	0	4.39779	1.54135	6.26046	2.52768
XLOC_001026	22.0951	30.4036	22.0202	35.6231	21.4356	24.416	21.1833	37.5599	25.7555	26.0664	91.1999	27.7839	19.1834	22.957	26.3483	28.5327	22.568	28.2502	104.017	63.3259	27.2325	26.76	24.7986	28.995	23.965	29.4627	24.1172	13.6767	21.5509	25.0631	21.4724	25.6951	31.8718	24.8376	30.6435	27	25.6315	24.6251	26.005	29.0695	27.4598	35.3349	117.176	94.7832	20.5439	32.1466	24.1529	33.0991
XLOC_001027	7.2624	4.74574	3.88472	4.2546	7.90761	4.57445	4.40423	4.39725	5.42151	4.51788	11.2551	3.44277	6.2712	5.40008	3.40633	3.63332	5.13138	5.79872	0	5.91799	5.01678	5.40104	2.9929	2.9189	5.2114	5.34759	4.07457	14.1016	6.22718	5.71723	3.86783	2.86559	5.38165	6.01123	2.87193	2.91329	4.77655	5.48924	3.26687	3.53696	5.73357	4.26455	8.45847	13.3189	7.39927	5.75998	3.9947	3.41692
XLOC_001028	116.916	36.5545	0	0	135.162	14.2391	0	0	47.5971	24.5452	0	7.81055	75.1057	18.5281	0	0	20.4068	40.0336	0	0	3.24504	50.1135	0	0	33.4737	3.34724	0	0	42.1578	6.62393	0	0	9.94364	0	0	0	4.67615	5.38083	0	0	19.3208	40.9341	0	0	84.505	46.5237	0	0
XLOC_001029	0	0	0	0	0	0	0	0	0	0	0	0	0	0	0	0	0	0	0	0	0	0	0	0	0	0	0	0	0	0	0	0	0	0	0	0	0	0	0	0	0	0	0	0	0	0	0	0
XLOC_001030	0	0	0	0	0	0	0	0	0	0	0	0	0	0	0	0	0	0	0	0	0	0	0	0	0	0	0	0	0	0	0	0	0	0	0	0	0	0	0	0	0	0	36.545	0	1.08178	0	0	0
XLOC_001031	124.307	161.639	5.23729	6.02365	266.114	91.4662	5.52404	7.39739	101.718	124.89	12.9404	16.8595	174.949	217.342	3.63219	5.05214	219.171	168.277	0	100.445	217.907	162.8	5.48602	5.12036	216.545	207.098	3.87417	13.4041	150.396	151.25	3.36949	5.22977	188.06	204.37	3.46793	5.8068	198.654	192.035	3.40845	7.14962	221.911	115.24	75.0228	0	177.838	138.704	5.64379	3.93071
XLOC_001032	152.011	170.33	174.777	147.987	225.12	202.233	186.502	148.025	163.125	233.942	81.0184	167.588	165.315	187.372	166.609	154.028	124.01	408.865	207.588	25.6761	275.592	358.914	216.078	132.366	228.368	305.398	150.535	34.7439	176.214	234.363	162.453	187.503	219.272	465.678	174.775	193.665	219.018	373.101	184.639	198.496	353.022	150.404	65.2056	113.127	229.944	418.417	162.862	171.147
XLOC_001033	181.286	250.751	118.437	235.219	337.691	174.013	132.552	245.61	173.507	139.586	173.625	405.014	204.047	266.147	167.247	204.84	289.872	179.474	0	130.314	199.815	177.936	152.313	210.968	213.291	267.076	108.75	80.9677	233.831	226.594	116.754	259.178	241.194	204.219	144.447	231.271	247.458	217.043	137.839	258.98	220.47	161.762	54.2079	47.4295	247.083	177.703	178.405	214.914
XLOC_001034	16.5167	15.4044	3.39786	3.55419	25.7738	16.1481	5.37112	3.39512	7.14372	19.0053	0	0	8.88667	15.9738	8.15677	4.49983	8.07763	18.3902	0	0	21.5472	16.6047	6.896	3.77539	16.5164	52.9905	1.89638	0	14.5938	18.672	4.03487	2.20574	21.5754	26.624	9.89785	5.41247	21.7046	27.6836	8.63585	5.20573	41.6037	9.83204	0	0	22.2821	23.6946	6.70739	3.36765
XLOC_001035	204.541	143.189	6.03311	11.907	184.056	307.529	7.71574	16.6733	154.427	515.035	0	17.7072	123.712	422.887	11.1159	13.7093	43.0386	256.85	0	33.2632	255.807	249.126	18.6023	1.63357	128.194	299.858	4.24203	0	184.717	281.995	1.79359	6.3265	213.814	416.706	25.0531	22.2049	226.072	400.999	18.6594	29.9964	387.394	215.384	42.3828	0	243.085	359.869	5.02575	7.05179
XLOC_001036	10.4816	14.8622	5.0832	1.67698	8.15006	6.92767	5.20026	1.63101	8.80472	15.8475	11.6788	8.46666	9.94211	8.20977	4.18472	3.67183	4.03716	8.83372	0	19.5272	8.31138	9.62278	5.14721	2.67347	9.76493	15.8072	5.27469	6.68871	9.50197	8.4589	4.26284	2.24179	8.72667	11.5329	3.3126	3.25353	7.83921	10.7948	4.78204	3.67546	11.0459	20.3376	0	0	9.64379	13.6184	4.47487	1.88503
XLOC_001037	20.2263	33.6365	26.9365	10.8485	18.3259	28.3454	29.4884	10.3272	45.5894	14.3069	42.2825	20.5988	18.3075	22.0111	27.6053	24.9297	20.782	17.9497	0	12.2516	14.1492	10.3389	29.777	17.5098	21.0607	16.3103	31.1932	8.32684	19.174	19.8308	34.9241	33.56	11.4048	17.0768	32.4205	17.3025	21.1768	16.3514	33.8757	21.1591	8.60045	24.7415	3.18188	11.6532	13.6049	16.0119	39.65	12.5836
XLOC_001038	3.24233	9.64858	2.38116	0	5.07498	1.43123	4.4923	4.09652	3.89009	3.48507	0	0	0	2.16506	1.22477	0	4.50643	0	0	0	3.36023	3.45337	0	0	3.35221	18.103	5.93096	0	2.63779	2.22325	4.83684	2.61122	4.07023	0	0	0	4.81452	2.88827	0	0	4.414	11.8421	0	0	3.70326	2.48934	0	2.62999
XLOC_001039	78.15	65.2334	12.3126	17.7614	67.856	27.7724	14.641	12.1405	49.6421	63.9489	59.7474	26.3661	60.547	54.917	16.9616	15.623	38.0906	66.7432	43.8109	16.7754	41.3834	59.795	9.11681	15.058	66.8438	39.4056	11.3872	25.2487	52.521	27.5111	10.753	14.8895	85.1929	53.6704	12.1045	8.65735	43.6464	53.165	12.9148	11.2049	58.1983	44.1785	0	54.6516	55.1706	71.6906	13.5659	12.7605
XLOC_001041	103.696	34.6021	61.4745	114.543	111.187	89.5018	76.4226	124.916	107.078	75.2216	52.3926	75.8036	103.698	215.346	72.986	106.881	151.287	52.6563	80.3948	63.2548	28.7822	56.0797	93.8267	105.861	72.1489	27.4986	61.8273	21.1978	81.2651	100.453	68.2379	97.5265	73.2809	53.7052	81.6973	84.4713	24.5739	84.2788	91.2484	83.966	44.4627	81.6302	80.5439	38.7363	87.8846	97.2595	91.6786	83.6535
XLOC_001042	76.6113	185.997	161.717	274.264	145.665	297.653	201.506	261.041	77.742	235.466	85.3162	174.657	109.086	162.403	168.095	305.42	217.058	632.487	230.206	144.487	726.302	583.041	254.424	207.478	167.966	720.82	114.992	52.3915	122.748	348.775	128.253	364.604	263.599	536.313	208.299	318.831	632.147	473.913	209.66	319.858	753.153	211.702	194.225	260.066	253.177	482.387	204.876	301.278
XLOC_001043	1.22147	1.78149	1.88767	2.01668	0	1.846	1.66541	1.59001	1.53338	1.47213	0	7.8829	1.93718	2.23282	1.66633	1.84095	1.95072	1.55714	12.4487	3.72933	1.83159	1.39307	1.37009	1.85677	0	1.26745	2.10939	3.18607	1.10669	1.2996	2.14432	1.64191	0	1.37276	1.23802	1.48741	1.6987	1.48544	1.48215	1.70824	1.18372	2.98825	11.3846	8.49795	1.03953	1.35611	1.53058	2.12166
XLOC_001044	0	0	3.66763	0	0	0	5.09467	0	0	0	0	0	0	0	6.70945	0	0	1.51615	0	0	0	0	12.064	0	0	0	9.99381	0	0	0	10.8496	0	0	0	13.3927	1.25993	0	1.28152	14.6516	0	0	0	0	0	0	1.12288	14.0853	0
XLOC_001046	32.8744	44.9578	3.14093	2.60734	55.0485	23.8672	2.50613	2.59716	24.8396	24.0035	0	0	33.0885	46.955	2.81234	3.63718	77.7902	32.2249	0	13.6146	41.4169	35.9902	2.71233	2.64762	44.5332	40.3693	2.26776	0	37.3988	32.2172	2.78796	2.28003	51.6058	43.2137	2.98459	2.4909	53.8335	49.17	2.95171	2.71664	49.5298	25.9748	29.5563	0	44.6146	35.1276	4.25585	3.84058
XLOC_001047	16.6917	40.9571	10.8063	12.9696	12.5725	26.3404	11.4666	11.9933	25.0703	16.1282	19.5924	57.4843	16.0851	23.9773	13.5087	14.0314	32.6002	18.1689	0	0	17.6289	19.0429	10.8696	15.8965	19.0288	21.6324	12.8321	16.7389	19.0234	22.784	13.2478	11.6569	14.2639	16.8459	13.8336	14.2987	10.2322	18.2711	13.766	13.2623	13.6402	15.2122	62.7635	50.2254	13.144	15.479	14.2999	16.5537
XLOC_001048	0	0	0	0	0	0	0	0	0	0	0	0	0	0	0	0	0	0	0	0	0	0	0	0	0	0	0	0	0	0	0	0	0	0	0	0	0	0	0	0	0	0	0	0	0	0	0	2.67152
XLOC_001049	0	0	0	0	0	2.07147	0	0	0	0	0	0	0	0	0	0	0	0	0	0	0	0	0	0	0	0	0	0	0	0	0	0	0	0	0	0	0	0	0	0	0	0	0	0	0	0	0	0
XLOC_001050	6.13894	4.56404	4.17281	4.55417	5.14887	5.84031	5.21395	4.1222	5.82125	6.81052	6.05967	0	7.05605	6.30233	4.36109	4.38196	4.7024	5.33627	20.307	13.9356	4.68006	4.91468	4.28202	5.43069	4.857	4.25034	5.35293	7.4186	5.24643	4.19566	5.56871	4.99321	5.34979	6.29095	4.01655	4.78886	3.92588	5.28614	4.92021	3.22183	6.13329	5.99359	9.10544	0	5.18154	5.2586	3.97235	4.76289
XLOC_001051	7.61141	10.1945	4.09915	9.01764	7.15138	7.96396	5.17005	7.77616	5.09229	5.21554	0	18.638	4.52236	7.99652	6.3022	5.95625	10.1724	7.9139	0	5.1729	14.7268	8.14726	4.09979	5.63863	5.54173	10.4937	4.16264	4.02144	8.56881	9.22612	2.82251	6.68244	7.18514	10.9258	6.14267	6.42209	12.9067	8.40188	6.42361	8.39126	12.5456	5.27332	0	17.691	8.36243	9.32125	6.08832	5.88115
XLOC_001052	7.97688	13.4064	1.37979	0	6.52471	1.94128	0	0	5.82303	9.47574	0	0	5.72908	8.59368	1.70405	0	6.19859	8.43015	0	0	12.3436	2.56422	1.94773	0	9.14864	16.383	0	0	5.69158	3.7668	0	0	8.26874	5.16263	2.75856	0	9.2548	4.92952	2.57145	0	8.90014	14.8148	0	0	5.92652	4.05999	1.51442	0
XLOC_001053	140.027	121.639	72.3298	109.383	162.037	140.647	82.7056	106.856	126.7	130.776	34.9194	131.504	123.717	119.043	85.3093	81.6083	158.726	169.699	69.9602	20.958	164.318	162.288	90.6579	82.124	156.6	195.334	55.1042	17.6697	128.173	170.16	61.2785	116.134	176.209	175.546	73.0212	97.7735	194.965	158.596	86.0142	102.539	199.981	121.943	81.8783	183.034	138.878	156.38	91.701	109.363
XLOC_001054	7.5052	5.79438	17.8168	12.7113	1.71454	13.6308	18.6976	13.6303	8.5765	4.80169	0	23.7084	4.87009	5.87352	18.1667	17.7172	3.13087	13.8042	52.4043	19.228	8.59671	9.96286	18.4604	14.7554	2.4027	7.88988	21.6329	10.681	6.61403	10.2951	19.5893	18.5863	6.21913	10.2441	17.7761	19.4935	7.55168	8.97612	19.0072	19.8997	9.97945	6.54966	52.0613	0	8.98034	8.64847	19.6731	19.0167
XLOC_001055	56.1996	113.714	30.5181	21.3767	48.5581	60.4034	28.1039	18.5063	22.3291	42.2544	95.3568	28.2513	19.21	42.7697	28.157	33.5687	11.3022	49.7904	0	27.6608	12.8224	50.4715	31.5349	19.1813	22.4797	87.7914	16.3411	0	13.9236	91.947	18.949	12.6342	21.5849	37.8785	77.8735	27.346	9.9846	43.1639	66.7803	29.7741	11.3744	91.1752	0	64.5144	36.8753	68.9045	56.6646	28.7916
XLOC_001056	36.5981	28.1392	19.5299	15.9957	33.0764	22.5263	18.647	19.5955	32.329	25.3344	48.9457	6.57438	32.2568	21.0441	18.349	13.541	27.2191	28.6001	45.4077	13.5656	24.2703	28.5485	23.6327	15.0711	33.2495	28.0517	19.9137	0	34.63	32.2781	17.7382	11.7882	34.0438	29.6109	20.8861	17.2318	24.4724	33.1885	22.1877	16.6121	29.0871	18.7869	34.1325	19.6846	31.3527	32.3181	21.6574	13.5368
XLOC_001058	0	0	9.37259	5.89849	0	0	8.38821	5.41059	0	0	0	0	0	0	10.5128	2.32135	0	0	0	0	0	0	11.9756	8.04449	0	0	7.60776	0	0	0	5.72347	15.9509	0	0	6.9759	2.25565	0	0	8.57759	2.74949	0	0	23.0028	23.4548	0	0	6.51191	10.9191
XLOC_001059	10.5098	11.7257	63.6719	74.4475	7.06835	5.43372	65.5932	75.7778	9.79492	3.20656	56.5356	115.932	14.9501	11.1611	73.2763	55.458	11.178	5.77031	113.995	97.7497	3.54765	4.8245	66.3202	57.9072	9.0811	7.25319	62.7225	143.431	12.0936	12.7657	71.6432	95.0746	5.05839	5.73426	58.6807	58.738	2.23235	3.20757	53.5446	59.3004	3.39648	9.25726	197.508	60.4635	8.50992	8.43698	71.6753	54.0231
XLOC_001060	4.96641	2.67933	2.47506	3.23829	5.31913	0	2.71072	2.25698	0	1.64593	0	7.18098	1.7481	2.1712	2.15785	1.54257	1.97386	1.63805	0	0	1.09717	1.1116	2.55159	3.07565	3.66109	1.00164	2.40421	0	2.14464	1.22978	2.31044	2.60288	3.98565	1.2941	2.02164	2.2718	1.00822	1.38498	2.12193	2.78899	2.77367	1.14547	0	0	4.13741	0	1.80918	3.11698
XLOC_001061	14.0252	6.56433	13.8586	11.7778	12.1647	5.17626	14.1511	12.7607	10.9875	3.52057	17.7963	25.9737	11.4847	8.35231	17.6771	12.7437	6.00156	5.23515	31.4022	7.77048	3.76941	6.19381	17.4157	15.4599	12.0228	2.522	16.3644	18.8605	14.1635	5.73336	15.7516	17.207	10.8057	2.31047	11.8735	12.7224	2.63814	7.01317	13.7894	14.024	6.33905	7.34809	0	0	13.4395	4.82818	15.9939	10.9314
XLOC_001062	0	1.42872	4.08357	5.28351	0	0	3.79164	2.2896	0	0	0	0	0	1.39581	12.5459	1.90256	0	0	0	0	0	0	10.678	1.43557	0	0	8.15749	0	1.02105	0	10.9093	13.3261	0	0	6.02404	13.4994	0	0	10.6943	15.5283	0	0	0	0	0	0	8.05819	0
XLOC_001063	0	0	43.5768	6.42203	0	0	46.3195	7.42476	0	0	0	0	0	0	39.2827	22.0711	0	0	0	31.4422	0	0	40.111	19.7575	0	0	38.5806	0	0	0	42.8644	15.8442	0	0	20.9407	13.1314	0	0	18.9725	13.2258	0	0	20.0455	17.2432	0	0	53.874	13.9859
XLOC_001066	1.34562	0	1.60862	0	1.16098	1.13397	0	0	2.02703	0	0	0	1.54496	0	1.83071	0	1.53856	1.14735	0	0	0	0	2.31627	1.57835	0	0	0	0	1.97365	1.22407	1.24154	1.32999	1.45684	0	1.42329	0	0	0	1.11172	1.20735	0	0	0	0	1.29491	2.97941	0	0
XLOC_001067	9.08693	14.0095	1.43205	0	18.6127	9.67719	1.14955	0	13.2866	15.9806	0	0	15.4405	14.6401	2.4732	1.67887	8.93827	10.3819	0	0	21.5503	14.9917	1.6053	0	12.7883	14.4978	1.59303	0	11.448	12.672	0	0	24.0004	21.8112	2.00826	1.01803	29.9508	23.1041	1.69745	0	36.0458	13.4812	0	0	23.1806	22.1474	1.87679	0
XLOC_001068	18.0048	11.9027	12.3719	11.9886	35.7587	14.7421	18.6499	12.9359	14.9549	9.65212	0	30.942	15.3666	12.1541	15.0692	15.9152	14.2823	18.6358	0	14.1021	15.875	17.6189	16.9088	10.3988	23.5264	18.8829	14.1539	0	17.5879	10.8761	14.5354	12.773	17.37	17.7451	12.3301	15.3194	15.663	7.08938	14.6795	20.1602	13.0554	12.4133	88.8121	0	20.1313	13.0626	12.037	13.7186
XLOC_001070	0	0	0	0	0	0	0	0	1.90352	0	0	0	2.60305	0	0	0	0	1.41498	0	0	0	0	0	0	1.46231	0	0	0	1.26927	0	0	0	0	0	0	0	0	0	0	0	0	0	0	0	1.13068	0	0	0
XLOC_001071	6.68082	15.9171	2.96582	11.0046	3.70361	5.8981	2.89951	13.6385	7.21846	5.67682	0	20.9288	7.71615	8.6431	1.0492	6.63069	6.71075	26.8666	0	0	7.81095	24.5718	4.46493	1.05942	5.13024	8.58644	6.70472	0	7.82	13.4638	4.48672	1.58666	2.28123	4.64259	4.55557	3.51937	10.7117	3.54468	4.60966	5.56512	2.97844	2.46524	0	39.6802	7.46268	7.53409	11.0641	1.67766
XLOC_001072	12.9066	11.4544	12.8733	12.5292	18.4242	13.8874	12.1421	13.9295	12.4402	10.5124	0	8.82246	15.5736	10.5768	10.7856	14.0359	18.9924	18.9341	0	0	17.0514	14.7011	13.9013	13.1094	13.8038	13.3383	11.2843	19.6887	16.3208	15.706	10.7762	11.6156	12.1743	20.3182	12.256	12.6815	10.462	15.2759	11.9275	13.6217	20.8555	10.3992	21.755	0	17.3932	17.4055	11.5176	11.3105
XLOC_001073	8.41345	6.04503	6.41273	11.0637	6.97974	11.2059	6.50551	12.2062	10.2975	3.71552	13.2482	8.5863	9.18148	5.84983	6.8817	7.87956	11.3929	6.57875	63.6542	27.1528	3.90762	6.97109	6.71593	8.98384	7.75677	2.72712	7.30741	22.4518	9.79857	5.9867	7.35327	7.01434	6.82729	4.71835	10.3992	6.78999	6.96613	6.31213	8.76295	7.08924	4.23096	4.73732	19.6381	32.1426	6.08803	5.34325	6.55392	8.57514
XLOC_001074	3.79245	2.77079	0	0	5.36285	0	0	0	4.3392	1.74957	0	2.96619	4.67391	3.54718	1.73456	0	6.44222	0	0	0	2.20403	1.73148	2.47745	0	5.87531	1.17373	0	6.83325	5.51522	2.16649	0	0	5.55861	2.4237	1.09756	0	0	0	1.11923	0	2.32319	1.50689	0	0	5.0604	1.44695	1.51109	0
XLOC_001075	236.262	249.737	0	0	586.913	130.414	0	0	122.798	138.032	0	17.0475	262.736	201.631	0	0	321.598	151.226	0	0	356.339	271.1	0	1.11307	319.573	329.881	0	0	187.094	207.426	0	0	292.658	391.755	0	0	214.987	191.47	0	0	428.071	106.707	0	0	339.5	223.732	0	0
XLOC_001076	0	0	0	0	0	0	0	0	0	0	0	0	0	1.26024	0	0	1.47834	0	0	0	0	0	0	0	0	0	0	0	0	0	0	0	0	0	0	0	0	0	0	0	0	0	0	0	0	0	0	0
XLOC_001077	116.683	158.033	0	2.96617	360.734	131.111	1.765	1.29838	40.742	113.326	0	0	114.799	157.604	3.91613	0	115.112	216.049	0	0	206.772	260.903	1.3467	2.2517	154.279	432.05	0	0	99.7959	177.762	4.4557	4.28697	172.506	275.5	4.01082	0	267.428	219.175	3.77906	1.19903	281.34	90.3607	0	0	198.729	173.803	1.69649	1.89457
XLOC_001078	10.0922	19.0087	15.7034	113.582	9.1314	32.6836	16.5012	110.547	11.0469	4.69021	9.95315	58.7288	15.2466	21.9578	3.54094	60.9505	18.952	62.4803	62.4779	0	15.1382	62.5907	8.88478	4.63319	13.5283	9.07123	31.3775	23.2373	11.1521	44.2637	31.3453	7.05146	4.14179	8.73921	23.3849	37.2168	16.0644	6.64582	25.6915	38.9232	3.50862	6.50162	127.644	60.7617	9.66328	16.6913	53.6143	6.8026
XLOC_001079	0	0	0	0	0	0	0	0	11.4983	6.99019	0	0	0	0	0	0	0	0	0	12.5725	19.6905	0	0	0	0	0	0	0	0	0	0	0	0	0	0	0	0	0	0	0	7.9992	13.1674	0	0	4.38413	1.15394	0	0
XLOC_001081	14.0903	9.00976	14.2643	24.6773	9.41881	7.47979	14.1906	25.5069	25.6716	11.447	18.1705	24.5962	17.1039	14.2666	12.2003	24.6585	6.55654	7.44027	28.154	10.773	6.38528	8.29474	10.5017	15.6565	13.5245	2.5816	16.9505	10.3971	19.0027	14.0375	16.748	24.2956	14.4916	9.71056	10.5025	12.3298	6.43977	7.86963	12.237	12.7565	6.34081	7.16302	13.5183	12.5381	8.42516	16.5731	13.5559	15.2205
XLOC_001084	2.82464	1.6242	3.93866	14.3029	2.38974	1.92533	3.92926	13.8369	1.6544	1.50501	20.7807	5.70473	2.65765	2.59677	3.27335	5.03493	2.47461	2.28022	0	34.9669	2.25226	2.87823	4.89353	10.9721	2.70365	1.63173	4.68492	7.55139	3.0676	1.85955	4.23921	4.48007	2.84244	2.44844	4.08097	5.22472	1.563	2.31015	3.41444	4.60031	1.97932	1.31116	0	0	3.23136	1.9851	4.80711	8.42714
XLOC_001086	0	5.58994	0	1.05014	0	0	0	0	0	1.04232	0	0	0	0	0	0	0	0	0	0	0	0	0	0	0	1.31076	0	4.47726	0	0	0	0	0	0	0	0	2.5907	0	0	0	0	1.45967	0	0	0	0	0	0
XLOC_001087	17.0899	16.258	0	0	15.4869	6.05081	0	0	8.69769	6.624	0	0	4.95067	4.00949	0	0	1.72304	2.61269	0	0	1.22016	1.43073	0	0	8.45286	3.24084	0	0	5.03694	6.27719	0	3.11817	5.45637	4.16142	0	0	1.66391	0	0	0	2.41564	3.7631	0	0	8.11297	4.86014	0	0
XLOC_001088	14.9329	13.2674	11.9431	11.9836	15.7547	13.3219	12.5828	12.9226	11.5707	13.3589	17.2437	29.3182	11.5154	10.9909	12.513	11.9437	14.0868	17.6432	0	12.8442	15.4341	13.8895	11.8627	11.6659	13.7259	17.7866	10.7552	7.36847	11.9593	13.8997	10.8352	13.3713	13.9443	16.2786	11.8576	11.7198	14.1844	15.8002	13.0413	11.8188	18.921	11.8297	10.8802	14.6631	14.0121	16.3062	13.4165	12.467
XLOC_001089	0	0	1.03499	0	0	0	0	0	0	0	0	0	0	0	0	0	0	0	0	0	1.17528	0	0	0	1.2249	0	0	0	0	0	0	0	0	0	1.19748	0	3.32936	0	0	0	0	2.28706	0	0	0	0	0	1.16083
XLOC_001090	9.10372	16.5669	16.3052	4.29793	3.91769	24.2039	19.2281	2.77459	9.25839	12.8952	0	0	12.4055	33.5316	40.4758	16.4021	15.4885	24.4051	0	0	18.0467	19.3865	33.4024	19.9764	11.8255	13.2215	37.394	0	9.45524	18.8305	36.5914	3.75282	11.5746	9.74304	39.06	19.5266	21.4912	16.3801	46.3904	15.6324	8.37407	17.6584	0	0	7.25305	19.0002	14.0507	24.0703
XLOC_001091	63.272	47.1397	17.4954	40.3644	63.6127	47.8817	29.6106	43.5821	61.8641	26.4193	12.5797	16.7761	64.3607	43.7705	23.6667	23.5548	76.1643	59.7541	74.2545	29.6453	43.3453	55.3981	21.3318	32.0059	46.4037	41.843	23.0843	52.6562	57.0367	44.3808	27.9109	33.6333	51.2582	41.3554	26.5496	31.4203	49.3538	50.3016	24.9025	33.5375	38.74	42.2311	41.4181	0	56.7119	40.5272	21.5812	35.468
XLOC_001092	3.57189	4.33779	8.42818	11.1477	3.84476	4.08941	7.08612	10.8089	2.87424	4.49792	33.3195	0	3.33136	4.03353	5.24595	7.70625	3.30122	4.89541	0	0	6.35972	5.01961	6.91615	10.95	2.51049	5.57158	7.09176	3.81489	3.26648	4.69304	7.03823	8.68207	3.50516	5.88253	5.69607	7.0412	4.37734	5.45764	6.55643	8.81338	4.59547	3.58414	24.4681	29.3421	4.44318	5.32998	7.72472	9.61126
XLOC_001093	0	0	0	0	0	0	0	0	0	0	12.4542	0	0	0	0	0	0	0	0	0	0	0	0	0	0	0	0	0	0	0	0	0	0	0	0	0	0	0	0	0	0	0	0	0	0	0	0	0
XLOC_001094	3916.64	3311.1	0	2.12079	5365.21	998.617	0	2.88652	2819.17	3788.86	166.76	246.798	3379.74	3230.28	4.52895	4.45235	1091.72	2122.85	0	266.109	1317.86	2111.3	0	2.74836	4998.21	2935.2	0	60.5118	3076.81	1796.69	0	1.17144	4394.54	2549.53	0	1.30562	1814.4	2422.54	1.26239	1.15313	2156.51	1898.98	316.281	0	3416.3	3126.95	1.30935	1.50189
XLOC_001095	60.3893	51.8496	11.7173	14.0941	60.5014	39.1343	11.5103	11.3675	57.5258	57.8326	39.9389	40.1747	63.3523	54.7731	13.6287	11.3944	43.3756	73.944	0	50.4136	54.6232	66.3106	11.4477	11.5407	78.0236	67.1614	12.7007	5.89167	53.4344	47.8474	14.0464	10.4184	80.9973	79.826	11.8519	12.5575	58.4267	69.324	14.3892	13.0459	61.5921	37.7456	0	0	58.0862	75.4956	12.2245	13.3546
XLOC_001096	10.6257	19.843	15.8915	16.6031	21.8884	19.1832	17.5677	18.6042	13.3462	17.2346	0	0	11.3183	23.1961	22.5182	23.0482	17.4937	20.9557	0	0	18.4608	22.3758	17.6588	17.181	17.4508	30.1763	18.8193	0	13.5623	19.0862	22.7716	19.4166	14.4818	23.4058	18.9613	18.8529	22.6408	27.692	18.733	22.792	23.3533	15.5657	0	0	17.3344	25.7043	17.0219	25.3346
XLOC_001097	35.9335	23.2021	1.55746	1.8456	44.2629	18.3435	1.24239	2.66975	21.9537	23.9586	0	0	37.5508	23.8971	2.1398	1.39781	42.5959	33.2509	0	0	40.7031	28.0776	1.14296	1.70414	33.7923	25.4116	1.33742	10.9969	33.2773	26.9073	1.12304	3.57799	34.7246	45.5819	0	0	35.8242	42.4495	1.39821	0	44.7984	6.36508	20.5781	0	34.7719	27.702	2.49846	2.89071
XLOC_001098	0	0	3.40061	0	0	0	3.70503	0	0	0	0	10.7396	0	0	0	1.23534	0	0	0	0	0	0	2.21814	1.92167	0	0	1.52689	0	0	0	2.00371	1.38598	0	0	0	1.02196	0	0	1.21135	2.07623	0	1.6011	0	0	0	0	0	5.36106
XLOC_001099	1.4133	0	1.7831	0	0	1.64203	2.13536	0	0	2.24391	14.8434	0	0	1.05674	1.08961	0	0	1.91335	0	0	2.93985	2.48259	1.55862	0	0	2.69189	1.41239	6.38629	0	2.17085	1.47059	0	1.0311	5.97934	1.26791	0	1.76696	3.26438	2.01358	1.31349	3.1998	3.0065	0	0	1.37955	3.94739	2.21463	1.17103
XLOC_001100	6.29463	16.6566	5.8859	3.64073	6.17592	7.03042	6.69245	4.02922	7.36979	11.6564	0	8.30788	4.96929	9.84304	6.80381	5.41078	4.60914	5.38088	40.229	29.5342	9.79823	3.55591	6.74925	5.17305	6.28821	14.019	6.53319	8.2019	7.21236	6.05453	5.32577	3.49191	4.81196	5.84819	7.21716	3.60859	6.80706	5.587	6.4425	3.86195	7.25282	29.864	37.4531	16.8764	5.9638	5.59264	6.26624	4.49755
XLOC_001101	11.6836	28.9262	27.8872	18.7179	12.0864	14.9987	35.1784	23.3072	5.16758	13.968	27.8494	19.3806	7.48081	11.697	17.824	31.5428	7.64616	14.4346	40.2841	16.1183	17.1438	19.365	31.463	17.3496	10.7979	23.8382	28.3751	6.39668	9.78815	19.666	41.0078	19.5392	6.37672	8.44386	26.4617	25.6366	23.1612	8.03814	31.7045	25.0549	8.9766	28.0513	54.449	39.7509	8.8327	16.5788	44.6509	23.4109
XLOC_001102	67.4135	27.9634	3.78863	5.93432	65.7782	20.4596	3.95111	5.87737	72.208	20.9505	18.3992	7.63065	87.726	56.641	4.0314	6.5989	94.1835	29.6758	0	13.8548	36.1454	24.8742	3.70413	7.47742	68.2557	8.78189	2.70935	0	96.8882	33.9252	3.68339	6.15537	69.0319	30.5819	3.5806	6.34487	19.8992	32.2666	3.87723	5.66081	28.0189	16.9646	0	22.4397	56.9787	26.7219	4.69418	5.67686
XLOC_001103	1.394	0	0	5.50458	1.68188	1.48177	1.06346	3.33167	2.3363	1.49992	0	0	7.95102	1.80311	0	1.98618	13.5687	0	0	0	3.51842	0	0	3.07108	2.37737	0	0	0	6.776	3.38779	0	1.74658	0	0	0	2.102	1.73431	0	0	0	2.06797	2.80853	0	0	5.00438	0	0	0
XLOC_001105	6.07028	3.37633	4.90765	1.54281	6.90436	2.61755	4.13895	1.42209	4.59008	4.38617	29.1693	0	7.58376	3.60476	5.77857	3.29697	2.67603	3.0383	0	0	3.0077	3.98495	6.29475	0	7.26017	1.80932	4.18271	2.45673	6.14402	2.57819	3.90249	1.27398	4.26903	3.42888	6.96218	2.35629	2.18083	3.79728	6.30541	2.30947	4.51569	4.52325	0	0	5.53148	3.30307	7.56324	0
XLOC_001106	151.056	113.285	101.317	15.565	148.119	86.9824	102.576	23.1447	120.207	132.299	0	22.101	160.301	136.901	140.084	48.7606	87.0638	95.5905	0	39.3633	104.53	94.016	152.789	22.7646	137.9	113.543	76.2178	0	152.143	84.2224	81.068	45.2207	89.7882	143.568	108.116	55.3038	84.9211	102.916	106.553	51.6988	127.934	130.665	50.4646	0	143.819	104.742	101.405	20.0107
XLOC_001107	5.99304	2.52892	5.10388	2.24544	3.7617	3.90364	5.38071	2.0038	4.19184	4.65867	23.6326	11.7256	4.12136	2.61601	4.68083	3.84853	1.41319	3.20654	14.277	0	4.24144	3.73393	4.62784	3.46714	3.72465	1.808	5.31347	3.44812	4.88944	2.86481	5.61457	2.85724	3.04656	2.83972	4.33717	2.94789	2.121	2.5405	4.62283	2.8164	4.47696	7.35195	0	5.99109	3.56604	5.7934	4.30601	2.73703
XLOC_001108	1069.99	1162	0	0	1720.13	607.388	1.46915	0	806.984	1211.74	109.557	160.456	1115.35	769.134	7.37094	2.84298	608.196	753.905	0	7.33895	1038.64	1229.47	1.10024	0	1497.56	2029.34	1.56505	11.4971	1034.09	756.977	1.12875	0	1435.21	801.406	3.34759	0	1481.76	1074.26	2.7732	0	1500.94	726.421	100.29	0	1218.92	1216.52	3.42734	0
XLOC_001110	0	1.33029	2.03869	3.24007	1.54471	1.8001	2.10375	4.03944	0	0	0	0	1.07522	0	1.6764	2.15432	4.61084	4.69917	0	0	4.23282	0	0	0	1.2463	1.49541	0	0	1.1299	3.46458	0	1.36164	6.50859	0	0	0	0	0	0	1.83335	6.6597	2.23375	0	0	4.37466	5.82098	0	3.2369
XLOC_001111	4.57724	64.1856	77.5654	13.4465	3.52952	11.4665	77.5823	13.0522	8.24122	22.6962	87.6453	31.952	6.44088	28.6245	67.6668	25.9205	3.60187	12.0954	107.793	42.2144	22.3864	11.7067	63.3533	14.9614	11.2446	25.431	88.4117	14.8031	6.28104	12.0029	98.1162	15.4446	4.47996	17.1033	44.8821	29.612	21.9623	14.0537	42.5137	28.8701	5.91344	61.865	35.354	50.2693	7.58301	9.08751	58.1387	20.7407
XLOC_001112	0	7.02419	0	1.23617	5.6985	7.00631	1.38931	6.35018	1.58156	3.18585	0	13.1826	2.79292	4.28884	0	1.90507	6.46274	7.43001	0	32.8599	15.1198	5.52471	1.72517	3.11675	4.82047	18.0417	1.25786	0	3.1144	5.18884	2.40824	4.24111	1.48001	6.24063	1.85251	3.40815	13.8396	2.78174	0	5.73728	3.95642	3.39593	0	0	3.04707	4.17471	3.29025	3.48164
XLOC_001113	5.06609	3.2254	0	0	5.57413	3.2352	0	0	1.85994	1.59279	0	0	2.9794	4.1806	0	0	2.24128	1.49332	0	0	1.95708	1.67542	0	0	3.70662	3.4014	0	0	3.79992	3.60217	0	0	1.18421	1.57999	0	0	2.55695	1.42793	0	0	1.95814	3.0661	0	0	4.29364	5.63234	0	0
XLOC_001114	38.6295	41.0792	37.5162	44.0641	40.1632	45.1591	35.2875	47.0248	25.3497	30.2153	72.4698	62.2785	26.0394	30.3429	25.5158	38.4691	30.4312	48.0293	0	0	38.2687	41.4962	26.3426	31.8519	30.5751	33.7275	30.2153	27.5252	28.1605	31.1646	29.5587	31.7076	32.6425	37.9404	30.3253	34.5429	35.3806	38.0715	31.6206	31.4976	42.4016	31.2091	0	29.0915	32.3502	48.9967	29.3933	32.7466
XLOC_001115	24.3235	199.917	19.5204	30.9731	31.7113	45.2817	21.3938	28.1224	19.5223	81.6744	7.80608	20.919	24.855	124.438	24.5574	28.9213	46.8983	37.2179	81.5892	60.6619	110.178	31.9651	16.4872	17.8094	39.927	246.617	16.708	12.0788	28.8371	53.9041	21.8974	28.893	39.0137	62.2674	25.2348	27.8418	152.151	57.1179	23.9394	32.7539	46.7636	266.428	39.6955	10.8819	33.0666	37.7493	23.3517	24.7722
XLOC_001117	249.574	320.445	169.267	249.481	329.676	415.43	196.423	237.783	186.212	286.092	80.0927	284.422	241.571	258.368	189.042	158.005	349.184	530.989	88.4182	222.372	500.266	635.403	238.786	159.279	344.799	805.072	163.537	138.803	242.482	508.003	180.324	205.025	410.813	665.915	215.978	244.707	548.253	665.8	242.514	279.907	729.8	207.839	163.514	86.4933	357.547	592.299	203.003	214.602
XLOC_001118	20.9585	22.6095	13.037	12.5667	19.104	15.6298	13.6799	13.6822	15.4828	21.4972	14.2996	9.78155	17.5721	19.2729	15.6007	11.8665	13.9994	25.094	0	16.9423	22.3677	22.8097	13.4855	13.4185	19.3012	19.4298	17.3318	13.4735	20.7425	19.7349	16.3893	13.1389	19.0512	21.2262	14.6768	13.7791	20.6366	20.6633	12.9669	15.4589	22.5518	21.5423	0	29.2659	19.6489	26.2102	13.8453	12.4447
XLOC_001119	21.8358	20.6341	0	0	22.429	16.528	0	0	19.413	15.858	0	3.51105	28.4345	35.5424	1.01305	3.93989	36.2138	24.6978	0	16.7655	30.6575	22.905	0	1.97137	21.3206	11.817	0	6.5135	25.9614	24.1415	0	1.51446	18.9172	19.0995	0	1.23063	30.2191	23.1905	0	1.16549	20.1705	10.8137	21.6259	0	21.8711	21.2288	0	1.12637
XLOC_001120	62.0997	72.1868	61.9657	96.5751	76.8808	90.74	61.8579	78.0506	67.8176	43.5962	232.744	153.333	68.3658	58.5279	55.5299	87.0228	94.8706	70.0232	188.288	162.193	64.0015	72.9021	59.1003	82.4914	68.282	61.6054	48.1449	37.7764	67.325	66.6903	43.1153	100.412	69.7893	77.2221	62.3324	94.023	84.0679	81.0825	78.4453	93.2017	74.4539	55.621	50.4126	88.6812	61.7172	78.2402	57.8141	79.1872
XLOC_001121	0	0	0	0	0	0	0	0	0	1.32212	0	0	1.00229	0	0	0	1.85562	0	0	0	0	0	0	0	0	0	0	0	0	0	0	0	0	0	0	0	0	0	0	0	0	0	0	0	1.95417	0	0	0
XLOC_001122	0	0	0	0	0	0	0	0	0	0	0	0	0	1.51857	0	0	0	0	0	0	0	0	0	0	0	0	0	0	0	0	0	0	0	0	0	0	0	0	0	0	0	0	0	0	1.17032	0	0	0
XLOC_001123	0	0	4.28633	6.08913	0	0	3.55981	4.56724	0	0	13.1454	0	0	0	2.30629	2.68478	0	0	0	0	0	0	2.62165	5.69822	0	0	2.41799	0	0	0	2.22187	4.62154	0	0	3.18642	4.3338	0	0	3.0445	5.19171	0	0	18.0595	15.3986	0	0	0	3.8205
XLOC_001124	23.1235	18.126	50.7822	144.022	32.7282	14.4652	58.1509	142.855	36.3114	6.98693	0	0	22.8505	10.9055	55.9234	70.5577	42.4669	5.66815	0	0	13.5265	2.61216	63.5148	76.1299	19.8888	3.07514	72.4199	0	44.844	13.7216	73.0046	62.4994	29.9574	9.21034	83.7074	62.1784	0	17.0793	63.1028	53.7754	6.69454	2.06698	0	262.404	31.8621	8.11657	94.1367	108.9
XLOC_001125	146.579	106.636	151.489	291.688	343.08	114.647	167.428	318.473	204.047	72.9694	65.5454	128.718	212.997	167.576	117.478	155.164	133.632	42.9865	126.817	116.177	39.4865	37.9629	196.644	164.14	167.171	62.8008	136.23	59.4109	193.193	160.52	157.897	129.677	104.841	21.7191	143.749	141.999	16.3958	33.8305	155.341	147.629	52.944	47.1947	0	0	256.524	61.1443	267.078	275.413
XLOC_001127	0	3.1874	186.196	465.076	1.30446	3.72965	200.972	412.279	6.10018	1.41313	126.242	181.914	6.70537	8.6135	207.918	311.263	2.49928	4.29074	0	153.412	1.86333	0	246.92	172.431	3.57737	0	102.581	52.2244	0	3.02786	119.227	114.752	1.1537	3.36573	203.413	152.985	0	0	229.852	147.498	1.89085	1.68586	0	97.0806	6.73687	2.08805	559.472	237.035
XLOC_001128	2.06451	2.05294	3.96558	7.22444	1.60552	3.72248	4.42229	5.28253	1.43772	1.54001	0	0	1.74589	3.8313	4.73338	4.85542	3.91751	0	0	0	1.59171	2.46712	5.628	4.1456	0	3.1175	3.48604	0	1.93872	4.24324	3.54048	3.67254	0	3.28281	3.60606	5.79997	0	3.07653	5.83983	4.74742	1.56122	0	0	0	1.86223	1.62391	4.86957	3.12964
XLOC_001129	1.69525	3.02465	0	3.5737	5.74779	3.13934	0	3.31197	0	0	1.06848	3.29204	1.54328	3.03154	1.57935	0	6.75601	4.77383	0	25.8383	5.72265	3.51498	0	2.2448	3.03911	5.44367	0	6.20929	2.32507	5.07487	0	3.31242	5.40645	6.71438	0	2.46931	7.07282	3.81809	0	2.81481	6.53035	1.56511	0	0	5.23385	2.84302	1.00735	2.48525
XLOC_001130	0	0	85.7977	251.869	0	9.65666	82.3305	258.789	133.937	0	35.3766	111.319	0	0	30.1948	116.548	3.15295	0	53.2658	98.2602	0	0	59.6085	116.038	0	0	65.15	212.565	0	0	70.2156	370.435	0	0	198.753	137.349	0	0	181.171	131.475	0	0	24.8581	356.609	0	0	29.3344	151.36
XLOC_001131	6.72402	6.17175	3.59537	4.24126	6.18414	4.35876	5.0248	3.48059	4.85607	6.50315	0	14.8342	6.95404	6.62939	4.16525	3.96152	6.45868	4.54948	0	9.7641	7.2347	6.13834	3.20296	3.51722	6.38161	4.90479	4.25976	9.75468	5.59045	5.33956	4.02662	3.70529	6.26149	5.82724	4.08977	3.26287	6.39051	5.51625	4.24214	3.93721	6.99256	5.31289	7.32388	18.6286	6.42975	5.94224	3.83488	3.39665
XLOC_001132	6.00495	5.39241	1.98688	3.45783	6.9218	7.88695	1.37978	2.45375	0	0	0	0	0	0	0	0	0	4.47275	0	0	10.1024	1.82743	0	0	6.02248	9.14591	0	0	6.49706	6.64684	1.73634	2.90868	2.94879	17.0851	0	1.72531	7.91158	8.19383	0	2.45456	18.1819	7.00679	0	0	10.0883	8.62366	1.49578	4.89481
XLOC_001133	4.81271	18.3524	2.38126	4.19704	6.70184	10.5617	0	4.47703	3.21058	7.49722	0	0	5.36694	15.898	1.37525	0	12.3571	6.69465	0	0	5.71672	9.11214	1.05867	2.21365	6.02799	8.05896	0	0	3.49915	11.9478	1.50289	2.22878	5.72526	19.4923	4.47836	2.74727	7.01832	23.141	1.99125	5.71148	12.9025	17.7197	27.8183	0	8.76268	16.6302	3.17572	2.94385
XLOC_001134	57.8178	56.5457	45.3095	40.0471	62.8552	65.649	45.3748	48.2709	51.6538	57.0362	63.1358	16.5552	49.7828	44.4739	57.2125	56.2834	37.7291	73.9597	0	45.2071	57.2574	63.1707	61.5634	47.896	66.8523	75.4783	46.398	0	52.551	54.7949	47.3204	62.6791	53.7864	97.101	55.2433	56.0037	48.5271	64.8157	55.8543	51.2084	65.5482	55.2037	18.5028	34.8687	61.0365	66.1142	50.602	52.6077
XLOC_001135	28.6543	24.6307	14.9188	3.66122	30.2625	11.2614	12.924	5.0327	63.607	28.469	35.6699	0	44.6699	32.8614	24.1986	3.36168	26.1784	5.9615	0	0	13.3666	5.25911	32.5896	0	32.5026	6.01968	11.0396	9.92416	36.2262	14.3878	11.1788	1.07183	22.0563	26.6046	30.9294	7.92235	8.86134	22.1163	35.1539	6.41481	8.80679	27.6576	26.2176	0	26.2289	7.21574	17.6997	0
XLOC_001136	90.4282	24.527	30.9795	215.985	122.604	32.1062	29.4677	207.739	321.781	19.553	48.1879	23.4478	151.683	33.1686	53.9053	59.8122	653.167	34.032	0	94.5328	30.7962	32.2905	34.9467	31.7828	59.1226	20.7458	19.5271	79.764	102.19	33.0287	19.205	38.5752	359.851	24.6504	88.781	20.2549	35.8984	24.5483	93.3404	20.6827	57.385	9.34488	21.4372	61.9234	149.075	32.6018	54.0609	60.6056
XLOC_001137	51.3709	18.8045	7.81693	3.36459	79.0081	7.06536	8.70349	2.62945	32.655	27.7177	0	11.1128	46.9433	30.2322	8.92599	3.65723	33.8688	24.095	271.399	0	26.8279	19.4142	25.2596	0	63.2275	50.8019	4.43775	0	39.0627	19.4088	8.71525	1.71285	66.1729	11.085	18.6446	2.13043	22.1226	19.8676	13.5751	1.84399	68.7649	15.95	139.685	0	57.3573	15.7701	19.9484	0
XLOC_001138	8.9089	1.7994	6.17207	1.70263	7.89399	0	4.91291	1.28245	8.21503	3.57232	0	0	6.06234	1.29827	8.55967	2.48784	2.66315	3.27706	0	0	5.07661	1.8296	9.17431	0	8.59315	2.7518	5.96252	0	7.91446	3.10532	5.47836	1.0499	3.87457	0	11.3649	0	1.4516	0	10.9923	0	2.67977	4.56227	0	0	9.16817	1.81583	11.9711	2.63709
XLOC_001140	3.95517	1.60251	2.51557	3.29827	2.77963	2.41968	3.22315	2.59549	3.08599	3.7616	0	6.67929	4.04703	3.46255	3.363	2.9581	2.56879	4.17287	24.2427	22.0336	2.56081	2.141	2.73295	2.61863	3.67694	3.41044	3.10755	0	2.81754	2.28514	2.61459	2.64102	3.14544	3.26207	2.74711	2.19963	3.15227	3.19344	3.33051	3.31268	2.81856	2.71074	0	0	2.83645	2.39052	2.65584	3.07657
XLOC_001141	0	0	0	1.02074	0	0	0	0	0	0	0	0	1.17221	0	0	0	0	0	0	0	1.04837	1.04649	1.10731	0	0	0	0	0	1.13067	1.01358	0	0	0	1.05291	0	1.00688	0	0	0	0	0	0	0	0	0	0	0	0
XLOC_001142	23.6828	34.5548	32.7782	36.2854	17.1905	31.2938	33.6047	33.4498	23.879	36.104	71.2236	54.1963	26.8822	28.0889	34.8801	29.7319	17.9413	36.7376	60.4154	28.4214	29.9171	31.8443	33.3591	28.4478	24.5453	35.4559	39.1433	19.8965	23.9518	26.1797	37.7372	29.8156	25.4302	38.662	30.178	32.1401	32.0313	33.2706	29.8224	33.3028	25.184	43.1342	50.0244	51.0255	23.1203	36.3041	34.4523	33.1337
XLOC_001143	27.4602	38.2555	17.418	16.7746	49.2833	33.9768	16.5666	18.4266	21.2086	27.0198	0	20.8434	28.4347	52.9597	12.9755	16.6137	49.7963	42.321	0	0	54.5036	35.4154	11.0636	16.6234	40.0294	46.5605	11.8915	18.1441	32.0188	36.8122	12.9175	16.779	41.9828	51.1792	14.7767	16.0605	59.177	48.6806	14.7041	14.4076	58.8334	32.6568	44.0686	40.4738	47.9655	34.3109	14.441	14.6797
XLOC_001144	28.6035	238.765	423.619	3386.27	33.1898	364.757	471.226	3113.59	2122.39	5.40501	302.859	335.733	28.5622	28.9988	549.069	1581.46	394.088	55.3565	0	1428.67	156.598	60.4374	548.144	2278.8	49.7852	2.13445	172.283	424.295	143.274	147.84	156.267	2223.37	139.679	181.296	1305.03	2144.79	420.911	192.526	1415.2	2334.76	2.76322	15.3487	483.562	1330.02	41.2904	26.4535	441.305	4044.73
XLOC_001145	90.0415	67.7498	738.824	259.033	35.0492	101.329	684.318	250.586	649.164	5.35536	547.019	443.543	46.4408	10.3583	771.724	658.255	155.165	11.6547	349.377	648.057	57.4493	13.1707	626.523	692.968	62.6975	3.45907	1233.09	429.912	102.826	32.7356	1086.79	1246.45	34.1212	55.11	1086.08	737.918	157.864	48.5097	1056.16	767.265	2.43039	6.03553	116.525	168.768	23.9624	5.35759	605.821	728.155
XLOC_001146	24.5789	300.812	91.0194	163.465	27.0713	233.888	100.875	148.261	219.337	1.19518	164.477	152.083	22.6784	20.5989	143.18	193.774	275.774	52.3963	0	287.395	185.216	39.2221	58.1039	112.36	36.0933	0	71.4143	53.9254	109.736	154.518	77.065	86.6441	73.5536	109.541	118.596	134.386	558.581	112.156	120.315	121.76	3.11943	31.996	0	0	22.5711	32.1896	139.797	219.468
XLOC_001147	2.48663	1.45137	1.14694	0	1.69601	4.03778	1.604	0	7.61842	0	0	0	1.12641	0	3.00218	2.56296	5.13095	0	0	0	7.42667	1.50728	4.12805	0	5.00813	1.71582	1.35306	0	1.14493	4.11221	1.92156	0	1.64877	4.53214	2.62016	0	1.87939	1.92297	0	1.13035	2.58497	4.7738	0	0	4.60437	3.03112	3.03889	1.28012
XLOC_001148	0	0	0	0	0	0	0	0	0	0	0	0	0	0	0	0	0	2.23214	0	0	1.06041	0	0	0	0	0	0	0	0	0	0	0	0	0	0	0	0	1.59438	0	0	2.20048	1.06925	0	0	1.33582	1.35289	0	0
XLOC_001149	0	0	8.4877	12.8354	0	0	7.00374	16.175	4.27067	0	0	0	0	0	3.55173	21.5509	0	0	0	0	0	0	4.97863	6.08075	0	0	0	23.4603	0	0	0	37.3511	0	0	6.87568	24.3489	0	0	8.52852	25.6838	0	0	0	0	0	0	0	0
XLOC_001150	14.3385	106.02	93.3222	154.794	17.8914	24.9399	75.3778	159.026	3.93853	17.1444	96.4675	251.094	6.0984	22.5207	50.0149	172.678	7.23409	9.30745	66.878	54.6132	21.6833	12.1901	66.1294	21.2522	6.90948	38.0255	102.506	45.3683	5.17897	14.7486	78.4846	49.5386	2.84367	9.74272	76.111	101.716	44.6266	9.71792	91.226	89.4167	1.15964	18.7522	0	0	5.25389	5.16273	92.875	41.2358
XLOC_001151	0	0	0	0	0	0	0	0	0	0	0	0	0	0	0	1.96958	0	0	0	0	0	0	0	0	0	0	0	0	0	0	1.22244	0	0	0	0	0	0	0	0	0	0	0	0	0	0	0	1.70458	0
XLOC_001153	0	0	214.685	276.049	0	0	239.776	276.033	1.98177	0	124.24	277.105	0	0	174.089	338.503	0	0	255.214	399.78	0	0	218.454	236.317	0	0	136.43	397.147	0	0	159.684	536.136	0	1.41838	306.793	207.147	0	0	337.851	217.203	0	0	126.606	172.893	0	0	141.836	156.41
XLOC_001154	1.76899	1.91197	3.11452	4.3172	1.58308	5.36924	3.93894	5.71041	3.38313	3.07594	0	7.71065	1.84309	4.02725	3.10295	4.98979	2.57007	3.18272	0	13.6702	3.69903	2.08135	3.63235	4.43416	1.97625	3.07753	2.61544	0	1.62969	2.07822	2.8637	4.20774	2.583	3.37909	3.45251	3.58915	2.22967	1.70932	3.33431	3.34246	1.69803	2.83001	0	0	1.28774	2.65801	2.41641	2.94907
XLOC_001155	98.4899	70.9718	68.0971	103.943	111.526	50.0361	101.875	113.098	100.684	57.4774	111.797	114.468	75.9217	58.5709	108.583	111.045	72.8761	85.1526	0	51.8395	43.6048	52.8686	82.9631	114.584	89.5397	59.4556	91.0667	48.5889	80.5065	64.2057	107.414	126.1	73.3534	69.8889	80.7867	111.383	65.9765	53.3339	93.7304	102.842	87.0057	50.4939	0	0	78.5808	56.737	102.719	107.201
XLOC_001156	15.7696	13.7213	20.7553	14.3026	12.2467	25.0812	18.1116	15.4658	45.5366	8.03368	55.1215	26.8153	8.76101	8.26349	19.8366	13.7952	20.4806	10.208	0	32.4164	9.52992	8.06217	15.5418	15.3482	8.16074	5.2605	14.2895	10.5358	11.2989	12.9951	14.8567	15.4678	11.995	13.8143	21.335	14.995	7.52355	11.5678	19.7895	14.5416	9.83046	8.3024	31.1932	0	9.61224	11.0904	22.4759	20.1945
XLOC_001157	0	0	0	0	0	0	0	0	0	1.79136	0	0	0	16.2554	0	0	0	0	0	0	0	0	0	0	0	0	0	0	0	0	0	0	0	0	0	0	0	0	0	0	1.86185	0	0	0	3.02464	0	0	0
XLOC_001158	3.4777	4.3389	4.29515	5.30542	4.41337	6.88671	4.19684	3.90412	3.38332	6.11307	8.53449	5.36328	2.6218	4.67505	4.80829	3.91231	3.92024	10.0596	0	0	8.99925	8.7437	4.42974	2.98388	3.18847	9.06191	4.55949	4.19412	2.93386	6.43192	2.97042	3.71988	5.01387	8.31955	5.37452	4.22915	5.60945	8.99715	4.9717	4.11	9.35793	5.93659	12.6782	0	4.24817	8.87152	4.34126	4.16505
XLOC_001159	0	0	0	0	0	6.20113	0	0	1.31352	0	0	0	0	1.04016	0	0	0	2.13878	0	0	10.8785	1.22149	0	0	0	0	0	0	0	0	0	0	0	0	0	0	0	0	0	0	1.4838	0	0	0	0	0	0	0
XLOC_001160	2.9804	1.497	5.42275	1.32614	4.11507	1.4817	4.98791	1.76614	2.9951	6.89685	0	0	2.22402	5.60439	3.07308	0	0	7.8104	0	0	4.99277	4.26304	1.99925	0	0	4.39591	4.99388	0	2.65753	2.49683	6.21624	0	3.65236	5.34979	1.23679	2.37009	4.50865	6.49521	1.046	1.08807	5.97636	6.67573	0	0	2.93978	9.78009	2.77161	0
XLOC_001162	0	0	0	0	0	0	0	0	1.06323	0	0	0	0	0	0	0	0	0	0	0	0	0	0	0	0	0	0	0	0	0	0	0	0	0	0	0	0	0	0	0	0	0	0	0	0	0	0	0
XLOC_001163	2.48379	2.01344	0	0	6.57777	6.37848	0	0	1.25115	3.6334	0	13.1503	0	3.23423	0	0	0	7.7214	0	0	8.58765	7.19168	0	0	1.98689	9.50424	0	0	3.65621	1.20845	0	0	6.80847	4.47446	0	0	10.524	8.47339	0	0	8.66793	5.17685	0	0	3.33089	2.97754	0	0
XLOC_001164	27.6177	21.4583	13.1859	24.3077	32.8147	28.233	11.6244	30.8075	28.6	27.5445	14.8898	16.8596	25.2108	18.473	13.379	20.1533	39.8597	25.9827	0	67.373	22.1297	21.5048	9.78289	16.8323	25.5215	28.4529	7.70063	11.9298	23.7465	18.7196	5.86019	22.2493	33.8549	15.6284	11.963	21.2316	18.0304	23.5992	15.2699	24.5151	26.4447	15.0174	29.3145	32.5715	22.9088	23.7189	10.8216	25.2973
XLOC_001165	15.1577	2.65896	44.3719	9.33399	16.6448	5.03823	43.1683	10.0208	13.2339	12.7957	0	31.494	15.1051	8.28135	33.7211	13.5683	2.32697	5.69879	0	34.7727	6.50475	7.1268	25.132	13.7183	7.13219	3.94033	19.5853	8.86574	14.4131	5.68055	21.7281	13.5916	3.07476	8.86451	18.4352	10.6451	4.27638	6.36659	16.6585	8.05643	9.43263	4.95143	0	31.8283	18.1455	10.1016	38.177	8.12618
XLOC_001167	2.81976	1.59451	3.08503	0	1.30302	1.06355	4.28057	0	0	3.43072	0	0	2.03553	0	4.63637	0	0	0	0	0	1.86513	0	3.97671	1.89734	1.57294	1.55616	4.83369	0	1.43568	1.01002	6.56993	1.49509	2.48844	2.35691	2.26945	1.46886	2.19606	2.03141	1.12499	0	1.76311	3.12507	0	0	1.41717	1.48034	2.92241	0
XLOC_001169	0	0	0	0	0	0	0	0	2.13284	3.08567	0	0	0	0	0	0	0	0	0	0	5.98843	0	0	0	1.34209	0	0	0	2.3801	0	0	0	0	0	0	0	0	0	0	0	0	7.0047	0	0	1.36471	0	0	0
XLOC_001170	1351.92	1850.09	1170.27	2430.65	2178.86	1637.67	1244.8	2370.66	1042.51	1524.34	1010.65	1174.91	1080.66	1731.17	1252.27	2321.49	1246.47	2137.6	704.369	1376.74	1806.79	2250.23	1284.49	2052.92	1463.87	2626.29	967.776	1142.83	1129.72	1673.37	1083.67	2053.69	1632.81	2135.93	1321.3	2192.71	2512.43	2009.71	1391.82	2183.95	2499.89	1618.71	1191.64	945.689	1845.76	2388.27	1371.96	2229.41
XLOC_001171	15.9696	29.2159	8.2842	22.9037	26.832	29.5846	9.76616	11.4988	21.0256	34.6982	59.0355	18.3244	27.0803	26.8067	21.9299	24.7068	25.9251	34.7175	21.1853	30.3439	48.8869	55.0004	8.86733	11.1359	45.3149	90.2543	16.9639	28.6084	26.8429	67.4967	19.2781	33.1557	43.8196	75.4	22.6186	27.8776	95.1031	68.9121	22.5136	31.5383	48.4272	22.8617	9.76584	8.54096	37.9799	30.1619	9.91011	15.1796
XLOC_001172	9.41651	20.1958	4.75898	5.19091	39.0062	33.5847	10.4024	5.84989	9.41759	45.6366	0	14.5829	4.50714	20.2734	8.17154	5.34131	9.25296	65.7397	0	0	84.0373	62.9413	9.62389	2.13724	15.0711	68.9792	2.60892	0	10.0481	50.0617	3.35194	3.22125	34.6816	49.0698	8.24629	9.19521	74.8525	52.3788	17.3682	8.50687	99.783	18.1898	0	0	30.7464	64.3577	8.12384	4.24958
XLOC_001173	44.4223	64.3552	6.8252	7.03528	70.7749	28.0456	6.47391	6.03685	29.0112	53.352	23.5561	9.48871	42.4532	59.2242	5.42537	6.40642	38.8477	68.9768	0	23.5231	65.5146	68.4138	6.64169	4.62999	58.5096	77.9281	4.31011	2.75611	36.7875	45.5279	3.49219	5.34725	74.303	51.8288	4.28868	6.87696	71.7243	61.0545	5.70172	5.7224	74.5269	52.6331	0	29.7724	47.7219	61.7472	6.32339	8.48782
XLOC_001174	389.426	435.058	344.462	344.231	881.451	604.918	392.905	423.669	373.164	533.292	141.495	124.077	356.16	426.792	296.83	256.645	269.593	922.17	510.515	55.6405	565.93	800.245	405.624	258.3	583.624	944.246	203.667	63.4617	325.806	603.12	278.548	324.481	614.024	1195.11	396.162	397.73	610.079	1021.07	437.195	440.43	956.53	370.297	0	381.2	726.41	1067.2	324.052	378.982
XLOC_001175	6.99016	6.39347	6.48133	2.88521	6.34796	6.31486	5.3749	2.48402	5.10889	5.43319	0	6.43798	4.48954	5.54031	6.68756	3.73493	5.67977	5.4369	0	0	8.67801	6.75392	5.66397	4.6387	5.16108	7.18695	7.6522	4.56501	4.17252	6.42475	7.68869	3.48221	6.29042	11.7711	3.77752	6.56963	8.39955	9.53649	4.15046	4.74238	6.02372	5.24013	0	0	5.36471	5.82406	3.125	3.50982
XLOC_001177	18.5225	10.444	17.6227	9.6602	20.1842	10.8844	13.5315	9.96534	21.5171	16.0363	0	0	16.5344	10.4665	14.9522	17.2432	8.96034	16.0384	0	0	6.98974	11.0573	19.6339	14.3232	12.7936	11.5249	12.627	0	14.7406	16.1247	14.6693	16.208	18.9771	4.12041	19.0915	16.7735	6.86669	15.9829	26.251	18.7896	11.626	15.6158	0	0	25.7386	19.161	17.2976	14.1349
XLOC_001178	11.1728	52.5505	28.8794	61.8951	13.812	35.4438	44.7133	69.5562	19.7019	8.40951	70.0789	65.9852	20.0362	28.8803	18.6903	57.6441	29.8104	41.6546	0	8.70077	16.2173	51.5248	33.0284	13.4711	19.9764	25.8984	39.4644	9.90469	15.2313	27.5543	61.8112	34.8723	5.37488	5.57925	21.9798	57.1182	28.4366	5.84841	26.6713	58.6795	7.93175	18.1209	37.4122	31.9001	18.9025	21.5715	59.5058	32.3558
XLOC_001184	0	0	0	0	0	1.74072	0	0	0	0	0	0	0	0	0	0	0	3.27207	0	0	4.36432	0	0	0	0	0	0	0	0	0	0	0	0	0	0	0	0	0	0	0	3.01626	0	0	0	0	0	0	0
XLOC_001185	22.4697	22.9297	20.6576	23.762	34.5403	26.2342	19.0284	23.9568	13.4142	21.0688	0	25.6652	18.7529	26.0243	20.7903	22.1438	24.6551	43.244	0	0	51.8408	35.7209	19.0284	16.0966	30.8091	48.604	21.082	0	25.6108	22.8059	15.7185	22.2484	29.5473	29.4731	16.6573	21.9326	39.9738	28.5231	19.6476	26.7149	41.3223	28.5149	50.8308	0	27.7585	38.7827	17.4193	18.198
XLOC_001186	4.65617	3.31625	258.629	162.997	4.12201	34.8432	244.59	164.793	74.8427	1.94043	259.764	299.352	5.40968	6.75148	233.445	197.607	11.5406	1.65506	593.536	453.039	2.52233	3.88507	232.068	176.303	5.83423	0	261.877	309.483	7.96249	5.53944	254.54	150.16	7.5069	3.91774	188.135	114.281	2.94181	3.10718	189.576	120.897	0	1.10566	419.923	399.319	4.46475	2.38167	248.951	227.385
XLOC_001187	1.46088	1.56392	99.5777	38.1482	0	40.2329	104.749	38.1922	113.606	1.98975	249.422	260.899	3.01263	3.38349	138.21	175.377	23.8031	4.4154	318.552	135.54	8.07911	4.55062	111.922	201.801	5.20235	6.33724	179.172	175.282	12.5242	10.0333	182.723	268.956	5.85604	7.4396	108.199	92.5973	18.8949	5.12978	100.337	94.5923	0	1.94036	18.9485	45.9751	3.03704	3.2447	161.792	131.646
XLOC_001189	10.907	11.3191	24.7381	34.2558	10.05	23.2749	21.9929	32.6111	30.74	9.00801	53.8879	11.0251	12.4691	15.7368	20.6515	24.4	31.1985	11.2977	60.3427	13.3681	12.2385	14.0835	15.9541	39.3389	15.5365	12.9431	16.4823	25.8276	14.9649	16.5028	16.0413	33.9463	11.2109	12.777	20.8553	30.736	10.9988	13.6489	20.9392	29.3248	9.22621	8.35624	17.6179	11.1805	10.1814	8.91346	16.5917	37.4789
XLOC_001190	21.0094	4.94164	12.583	6.05804	2.12943	10.9836	3.95433	5.14046	3.81818	11.0088	216.228	4.14872	6.93133	2.54871	13.2021	5.0136	4.97203	2.77557	0	0	11.6141	29.5532	5.01078	3.57356	10.3292	29.186	12.2245	0	5.90001	14.6831	8.93528	2.3008	11.6869	0	5.34824	5.35795	18.6142	9.58845	9.94557	16.9997	8.04054	19.7569	0	0	1.18671	1.58961	13.0304	7.18356
XLOC_001192	32.5832	33.0532	1.91683	3.39159	48.8883	20.5626	2.81294	2.84464	21.7434	28.6106	0	16.6329	26.7177	30.563	2.33483	3.79603	27.9187	36.3567	0	14.6132	22.6556	32.4536	2.50879	2.84116	34.3058	39.663	2.44551	7.17076	29.4367	29.1243	1.93543	2.43406	38.9325	33.4568	2.7279	3.24187	37.4266	38.487	3.24884	1.79816	43.6615	21.9985	17.0006	0	34.1641	36.1774	2.54874	2.12939
XLOC_001193	31.6886	91.6034	19.7872	15.707	36.6902	43.4795	16.9506	20.6412	33.489	44.8156	0	0	32.2286	40.8726	20.2224	13.607	43.5952	37.2797	0	44.8637	48.9506	40.9241	11.7528	13.1026	31.2829	104.687	13.5633	11.4139	30.1603	49.5042	14.0297	12.2081	34.8173	39.5134	16.5316	14.0361	64.2531	37.2561	16.5753	14.6288	40.0795	65.2279	0	0	39.969	35.9166	12.5275	12.5064
XLOC_001196	0	0	0	0	0	0	0	0	1.19755	0	0	0	0	0	0	0	0	0	0	0	0	0	0	0	0	0	0	0	0	0	0	0	0	0	0	0	0	0	0	0	0	0	0	0	0	0	0	0
XLOC_001197	5.43094	8.12945	4.91564	5.48485	11.3419	7.25276	3.56996	5.95023	6.74136	7.21183	0	0	8.3126	7.24966	4.11847	6.02258	5.9889	8.97727	0	0	8.12697	8.36559	4.65462	4.38055	8.77393	7.60444	5.12863	0	6.86565	6.45934	3.55137	5.06914	8.56836	7.56483	7.36005	5.67312	6.28089	10.2315	5.26067	5.38498	9.13767	6.23537	17.6689	0	8.97469	10.1643	3.43776	5.81359
XLOC_001198	6.74086	4.4465	1.5975	2.31615	8.08949	7.46041	1.96956	1.53214	5.36891	6.46373	0	0	5.3657	4.73996	2.69522	1.53652	3.6339	4.26139	0	0	5.29703	8.19274	4.11756	1.64155	8.69077	6.35843	2.34904	0	6.0704	5.13424	1.9454	1.36806	5.64456	9.70355	2.87442	3.00113	5.80382	6.52023	3.23251	3.21263	7.69535	6.93996	0	0	5.3927	7.68702	4.47519	1.9652
XLOC_001199	112.419	139.779	138.259	228.81	173.023	136.862	157.163	266.171	95.6136	73.9924	25.9787	79.0834	122.576	149.907	134.556	163.296	307.035	164.937	82.2842	115.244	208.06	162.746	146.855	176.023	135.957	158.884	88.5649	74.4972	121.788	173.106	90.5402	191.95	149.908	142.013	135.847	166.802	195.57	149.784	102.157	166.317	191.126	83.0483	37.8846	105.151	155.535	128.942	143.361	177.806
XLOC_001200	15.8546	14.3701	12.4278	11.1282	13.1816	14.0222	10.9167	14.4991	14.2696	14.4599	19.0067	24.3291	15.4197	13.3126	12.261	9.75923	13.4256	22.929	0	21.2818	15.0371	21.518	12.2589	9.45065	17.7037	17.4186	11.4265	10.3494	17.1154	19.2282	10.1243	11.8639	14.3591	18.5851	12.2225	12.3193	9.208	19.5298	8.70277	15.6737	17.388	11.1046	0	48.7108	15.1594	24.0906	12.6968	15.1505
XLOC_001201	0	0	0	0	0	0	0	0	0	0	0	0	0	0	0	0	0	0	0	0	0	0	0	0	0	0	0	0	0	0	0	0	0	1.19114	0	0	0	0	0	0	1.05789	0	0	0	0	1.22005	0	0
XLOC_001202	1.65273	1.59934	0	0	2.05446	0	0	0	1.43783	1.23538	0	0	1.7469	1.59726	0	0	1.29019	1.34976	0	0	0	1.28358	0	0	1.57149	0	0	2.77559	1.37371	0	0	0	1.34563	1.27668	0	0	1.68528	1.29658	0	0	1.55829	1.50063	0	0	2.29987	1.47209	0	0
XLOC_001203	363.643	503.269	419.138	527.098	783.331	805.394	450.336	523.03	390.624	542.09	425.189	223.58	403.482	650.128	356.643	443.903	502.104	1484.58	171.169	241.436	1073.66	1234.44	531.151	368.118	579.099	1345.69	279.15	212.425	441.408	996.975	301.014	483.64	654.472	1519.76	457.084	629.471	987.248	1267.64	504.158	615.88	1481.11	362.499	62.7243	246.397	771.031	1199.21	388.552	499.081
XLOC_001204	4.97437	4.03565	4.12705	2.37284	4.3712	2.93278	3.81878	1.96045	3.51654	3.83385	28.2489	24.2319	4.33789	2.16004	2.77809	2.28111	4.32273	2.78277	18.9954	6.44771	3.52351	2.38148	2.47191	2.25359	3.59409	3.28328	2.36675	5.47832	3.47993	1.53077	2.83379	1.86466	3.85684	2.03698	3.28612	1.8264	4.46802	2.03455	3.21428	2.13949	4.86869	3.3065	25.6211	22.3351	3.32513	2.21785	2.55256	2.11509
XLOC_001205	0	0	0	0	0	1.83048	0	0	0	1.10003	0	0	0	1.04046	0	0	0	2.93308	0	0	3.07035	1.80439	0	0	0	1.86529	0	0	0	1.14053	0	0	0	1.48174	0	0	1.51472	1.45081	0	0	2.65711	0	0	0	0	1.82939	0	0
XLOC_001206	64.5666	28.4337	9.10363	8.29465	48.7868	16.3309	10.1583	8.77635	74.1462	21.2555	18.459	19.0822	74.6427	16.6283	10.2203	7.62114	93.2024	15.9903	40.6947	13.3402	15.0291	14.407	8.74901	10.0296	39.3922	10.1551	10.5383	3.71656	84.9835	30.3992	11.3086	7.21874	56.8941	15.6848	10.0031	5.66911	26.4285	11.8324	8.36808	5.7456	16.8099	23.3895	10.3658	0	51.8973	16.3469	10.2707	10.7065
XLOC_001207	33.5232	22.6368	16.4233	22.3077	23.7448	13.8546	16.7035	23.4763	29.7452	20.6362	45.1413	36.2955	36.3233	26.238	18.9145	18.4234	21.9081	14.0612	23.8093	51.0653	9.86621	10.1392	17.0533	22.6906	17.3071	5.02656	25.5142	19.3662	31.8835	16.503	25.0241	17.436	22.3211	8.65753	16.3802	16.8758	16.2769	11.2848	15.1019	17.9112	5.09261	26.9749	17.2525	10.244	23.1238	18.5834	13.7312	15.8121
XLOC_001208	1.95033	0	1.4524	2.45571	0	0	2.30279	1.45053	1.55639	0	0	0	1.68385	0	0	2.10668	2.49376	2.24537	0	0	0	0	0	0	0	0	1.4432	0	2.39412	0	1.58864	1.24087	0	0	2.74338	1.92426	0	0	1.05937	2.60732	0	0	0	0	0	0	2.83245	0
XLOC_001209	0	0	0	0	0	0	0	0	0	0	0	0	0	0	0	0	0	0	0	0	0	0	0	0	0	0	0	0	0	0	0	0	0	0	0	0	0	0	0	0	0	0	0	0	1.53483	0	0	0
XLOC_001211	0	0	9.98826	9.13599	0	0	8.85314	8.24986	0	0	14.716	26.7237	0	0	6.46608	7.4087	0	0	0	15.938	0	0	6.50386	13.5265	0	0	8.26539	11.7517	0	0	9.27428	10.7277	0	0	5.25919	8.2435	0	0	4.42771	9.44219	0	0	11.0769	18.939	0	0	5.45168	12.0785
XLOC_001212	34.0751	26.2835	14.3872	10.0106	36.9992	14.5872	15.3602	8.1384	21.3668	28.0616	0	18.5763	32.4458	30.5356	20.4606	13.8186	24.3298	22.4242	0	19.5233	22.9045	21.6607	14.5412	14.0231	29.4102	24.4808	15.8119	10.9414	29.5493	15.7256	15.6191	17.4799	32.7	21.5953	10.8491	12.1239	20.3386	24.5486	13.7415	11.899	30.6857	12.7506	20.2577	0	30.0505	28.272	23.2406	11.9758
XLOC_001213	0	2.51082	3.80009	6.4208	0	5.16923	2.37835	6.61999	2.79297	0	0	13.4002	0	0	1.22387	8.43566	1.05089	0	0	24.5604	0	0	0	4.65231	0	0	2.75268	8.58658	0	1.3606	3.34644	4.40042	0	0	2.45909	7.95125	2.07021	0	2.76157	7.21393	0	0	11.9602	11.2552	0	0	3.91475	6.05768
XLOC_001214	1.59407	0	2.96445	1.92031	1.57105	1.3039	1.84122	2.56038	0	1.20738	0	0	3.11833	1.03179	1.22146	1.14839	2.12471	0	0	0	1.07364	1.35317	2.43078	2.82493	1.67434	0	2.87554	0	2.0002	1.43398	2.5655	3.46636	1.38084	1.96233	1.29823	2.4791	0	1.4899	2.09952	2.06584	1.3216	0	0	0	1.72016	1.40919	2.41045	4.05409
XLOC_001215	25.4721	23.099	10.5928	34.7253	44.2734	16.3117	13.2959	41.3673	16.314	21.6389	60.0217	22.7562	20.8509	34.4345	14.7513	21.0721	25.0863	18.7425	0	0	10.1172	19.4748	16.8519	27.6422	26.1215	15.5892	11.9023	0	21.565	18.56	13.3001	23.8082	27.9503	22.1498	18.2034	21.274	30.8521	19.8587	23.8746	20.6796	34.2946	24.6106	44.3744	37.0597	45.7227	32.7098	17.2999	33.9463
XLOC_001216	41.0524	37.8302	6.15352	6.67791	39.0046	94.1231	4.90513	6.03617	32.704	48.6143	35.9658	20.1485	33.5033	140.914	10.3469	20.2279	283.272	166.272	98.6297	77.5211	124.867	175.274	16.249	49.6863	70.7219	143.579	4.41809	18.5733	48.7592	93.4283	2.79746	5.40481	28.1032	111.593	7.63656	12.3295	47.9374	117.333	5.8741	10.4796	73.4088	35.0799	85.4752	0	60.3261	92.6315	10.6963	59.7361
XLOC_001217	0	4.05988	0	0	0	1.60303	0	0	0	0	0	17.1491	0	0	0	0	1.44429	0	0	28.2321	3.90618	0	0	0	0	0	0	0	0	4.72318	0	0	0	0	0	1.70387	20.764	4.38492	0	0	1.1709	1.26223	0	0	0	2.8453	0	0
XLOC_001218	8.93557	14.4757	8.35357	5.6033	11.7426	8.12248	7.56729	6.18	8.93411	9.63156	0	10.9792	11.7111	10.8358	8.71317	4.53139	7.73452	10.5178	0	23.9932	16.1345	10.3197	8.24975	5.24392	12.2936	13.5482	8.47418	6.69291	10.8381	10.2793	9.34226	8.84368	13.2012	10.9427	6.0213	7.95832	10.9918	11.209	7.78151	7.87935	13.3943	9.25327	0	0	11.3701	10.704	8.60049	7.30522
XLOC_001219	0	0	0	0	0	0	0	0	0	0	0	0	0	0	0	0	0	0	0	0	1.17013	0	0	0	0	0	0	0	0	0	0	0	0	0	0	0	0	0	0	0	1.03659	0	0	0	0	0	0	0
XLOC_001221	0	0	0	0	0	0	0	0	0	0	0	0	0	0	0	0	0	0	0	0	0	0	0	0	0	0	0	0	0	0	0	0	0	0	0	0	0	0	0	0	0	0	0	0	2.73578	0	0	0
XLOC_001223	0	0	26.2071	42.0877	0	0	30.9773	41.1358	0	0	40.1887	0	0	0	21.796	27.1313	1.47744	0	22.5217	7.92343	0	0	18.3945	42.639	0	0	32.3871	40.6373	0	2.03816	30.8471	45.2584	0	0	23.7846	41.3747	0	1.09895	22.0878	34.2693	0	0	0	99.5713	0	0	17.115	35.9523
XLOC_001228	110.947	84.6509	66.7082	72.5522	136.675	73.7535	67.3892	79.1561	103.7	61.2214	78.3987	108.213	94.8545	84.3449	85.9671	67.9342	111.452	85.1579	92.9431	112.131	77.8956	92.8922	86.4262	83.3998	112.267	68.8777	68.1436	68.2246	109.731	90.7689	82.4198	83.8826	126.246	80.3627	74.1721	81.1753	89.3917	93.3829	75.4146	81.2369	100.623	71.8751	22.2685	46.705	104.138	79.6986	72.6945	74.3101
XLOC_001229	34.4761	44.9673	22.9921	20.7902	76.0887	43.3464	24.6676	21.6709	39.4296	33.3514	0	0	51.6479	53.5162	22.9865	20.7119	64.5157	28.4275	0	54.9274	46.3116	60.4294	32.298	17.5879	47.2742	78.1757	23.2132	0	39.4308	52.2792	22.5792	28.4727	45.8275	28.0236	21.3593	29.1461	63.8232	55.0726	27.3041	30.3129	75.0767	35.5155	33.7156	0	57.8353	57.1178	16.8211	24.4427
XLOC_001230	4.40382	3.11645	4.10977	3.84609	6.69939	6.02168	3.21997	4.19238	2.87954	3.2207	0	5.07767	6.88494	3.42287	2.94804	4.68786	7.20166	4.04796	0	31.5023	7.8266	8.0126	4.44163	2.29911	6.11439	5.65787	3.40297	13.1319	7.17212	6.10976	3.65476	3.99834	2.67166	2.49068	2.31849	4.3071	8.76434	8.40456	4.25851	3.67235	9.80697	3.58738	0	0	6.822	4.56238	4.98166	3.88849
XLOC_001231	0	0	1.42789	0	0	0	2.22582	0	0	0	0	0	0	0	1.33801	1.42287	0	3.55659	0	0	1.00654	3.06837	0	1.01811	1.36628	0	2.66795	10.9325	1.22093	0	4.94546	2.60649	1.94812	1.30274	1.02083	1.26777	1.55854	2.34226	0	2.19145	3.1081	0	0	0	0	3.44333	0	0
XLOC_001232	6.58363	15.2337	5.16147	7.44536	14.3429	24.4733	6.9322	5.31999	6.73119	11.3401	12.0321	0	8.24479	16.8808	5.3209	6.24844	9.74169	24.4253	0	82.9108	34.3391	28.8927	3.55085	4.38954	10.0644	25.9501	3.4503	0	12.7609	12.5893	5.34622	4.17335	15.0165	21.2497	3.44608	8.16462	24.4268	22.4779	4.09465	2.733	34.5744	9.87715	20.2868	0	17.3653	24.5862	5.27697	6.13905
XLOC_001233	10.0616	9.6429	8.81467	9.78027	9.74304	9.76851	9.22898	8.00173	6.15186	8.82846	6.46644	4.24938	6.87687	8.73392	9.16243	8.62984	12.3263	7.514	54.3447	36.1883	10.0824	8.38332	9.31167	13.4838	7.29543	10.4225	7.59333	4.60842	8.02522	6.80755	7.20628	7.99506	9.04349	11.5592	7.53817	8.7535	9.56	9.14721	7.69958	9.32937	12.105	8.55679	25.659	0	8.63994	8.58033	8.12323	10.9642
XLOC_001234	8.26814	11.7746	6.60266	6.52415	11.5598	8.96933	8.68003	6.87409	6.39868	7.33554	27.2963	8.66264	7.80816	5.92199	7.32223	6.65722	9.41102	6.30259	0	25.8928	12.1656	8.00836	8.23462	7.88314	10.0623	11.1703	7.27593	0	10.0473	7.92104	6.14637	8.51451	8.848	10.0051	5.55247	7.04951	9.66082	9.78702	6.20719	7.20786	13.5357	10.0796	0	17.592	10.1281	10.3432	5.54629	8.25695
XLOC_001235	0	0	1.28177	0	1.037	0	0	0	0	0	0	0	0	0	0	0	0	0	0	0	0	1.74442	0	0	0	0	0	0	0	0	0	0	0	0	0	0	0	0	0	0	0	0	0	0	0	0	0	0
XLOC_001237	0	0	0	0	0	0	0	0	0	0	0	0	0	0	0	0	0	0	0	0	0	0	0	0	0	0	0	0	0	0	0	0	0	0	0	0	0	0	0	0	0	0	0	0	3.14995	0	0	0
XLOC_001240	0	0	0	0	0	0	0	0	0	0	0	0	0	0	0	0	0	0	0	0	0	0	0	0	0	0	0	0	0	0	0	0	0	0	0	0	0	0	0	0	0	0	0	0	1.69839	0	0	0
XLOC_001241	3.08726	1.57148	10.4701	14.5009	3.3993	4.50382	10.7546	14.7226	3.87482	5.44559	0	27.7296	2.80883	3.15629	10.3886	12.3555	0	6.62885	31.2542	10.434	5.43445	6.38216	9.94804	9.75143	2.46229	4.17426	5.99703	14.7259	2.71856	4.06222	5.59714	6.64598	5.01332	6.88011	12.4354	10.5004	2.89316	6.28374	10.7006	9.19158	8.336	3.55654	0	33.4638	4.79469	5.6436	14.6011	17.212
XLOC_001242	0	7.77511	0	0	0	0	0	0	11.1854	2.88252	0	0	0	0	0	0	0	0	0	0	3.03346	0	0	0	0	0	0	0	3.28987	0	0	0	0	0	0	0	0	0	0	0	3.0547	0	0	0	0	0	0	0
XLOC_001244	36.9099	51.6201	60.012	105.542	68.4007	84.786	69.8054	113.601	56.221	33.36	137.354	18.7885	30.2429	48.6458	62.4372	89.9323	84.6318	61.1673	83.0528	0	51.7931	69.612	55.0236	108.823	45.3558	79.1084	50.4448	19.2598	34.2675	67.9832	58.8313	122.901	47.3675	92.3304	65.1383	117.669	64.261	55.397	72.3827	123.463	46.9993	31.7763	42.8228	77.3243	46.9634	56.6107	56.3583	104.347
XLOC_001246	94.204	106.154	38.2857	91.4116	162.729	167.8	38.8244	89.9276	70.7748	87.9639	56.065	17.6723	123.418	112.756	35.6282	73.389	235.285	119.919	17.1029	19.3069	167.875	123.591	61.1715	39.9857	164.214	190.513	34.0058	16.0267	114.337	162.414	28.5464	52.3037	112.832	100.562	52.8521	65.2908	131.422	145.261	64.3756	61.1057	181.271	104.173	59.0076	28.5607	167.419	115.567	57.7836	82.2713
XLOC_001247	0	0	170.348	276.008	0	1.43178	170.915	274.831	0	0	48.865	31.365	0	0	69.1626	81.7216	0	0	47.3181	36.3729	0	0	42.7811	129.916	0	0	63.141	48.8633	0	0	67.949	180.035	0	0	74.1922	229.227	1.3568	0	80.0097	260.758	0	0	0	61.0588	0	0	33.7887	134.125
XLOC_001248	9.61829	2.85784	1.36358	0	7.92759	5.17024	1.6256	0	5.93758	5.11962	0	0	8.29409	4.48158	1.52602	1.50535	2.3131	4.53888	0	0	8.17566	5.71099	1.64785	0	10.2841	4.91164	1.59807	0	9.14584	3.61244	1.35638	0	1.96954	5.2704	1.90821	0	3.80281	4.40288	1.90828	0	6.3993	3.92721	0	0	9.8343	6.45493	2.29823	0
XLOC_001250	13.0107	10.9394	15.1647	13.478	12.9357	16.2682	13.1767	17.6287	8.22903	9.86709	0	0	5.91272	5.49023	11.105	9.07689	5.42451	34.3184	0	0	21.4319	24.2349	16.3663	7.02932	11.3679	22.4435	11.5243	0	10.538	13.9445	12.6595	7.24667	10.2188	9.15994	11.1026	9.08251	18.3543	12.9855	11.7519	10.7439	19.4738	12.4287	0	0	11.3745	17.3888	19.4277	7.78356
XLOC_001252	2.62893	11.4855	2.42794	6.10707	7.65538	6.84241	4.10666	3.96991	4.65659	4.34162	16.6962	0	2.48524	4.70398	2.4803	4.56679	6.1453	4.58507	0	0	6.48542	7.34153	4.07087	1.77236	7.45585	8.99238	3.22726	4.79724	6.09283	8.44587	2.43949	7.13971	5.38182	6.39669	1.75836	7.06283	15.1759	2.79826	2.23074	5.74906	5.15636	4.59554	0	12.2179	4.38542	5.05863	2.15958	4.4958
XLOC_001253	13.6436	18.1832	38.7764	59.6681	18.2257	33.4724	33.1315	84.5591	23.3171	14.2362	0	0	19.2773	2.11022	26.5841	41.078	12.685	24.6029	170.028	82.9384	16.4247	26.7526	36.1655	56.7145	19.1267	21.6685	32.1894	133.928	15.2133	17.5418	37.692	50.5775	23.1026	33.346	43.1913	60.5998	22.0167	14.2718	41.1971	68.5086	29.9055	17.3138	0	0	16.1199	25.9385	27.9354	37.6689
XLOC_001254	56.481	68.1379	43.2877	41.7304	98.6705	56.0983	46.0732	46.1508	42.4758	66.3021	39.7742	0	56.2908	37.8131	50.8299	65.0774	72.9517	77.163	145.712	0	61.1273	63.6163	56.9412	44.3379	64.8305	117.246	37.1228	25.5308	49.2209	80.9748	39.2048	47.2151	57.8197	70.3218	42.6612	57.6846	85.4853	79.295	41.0824	57.6524	102.913	51.7249	43.0541	0	85.127	70.2902	53.8826	41.4461
XLOC_001255	0	0	0	0	0	1.88887	0	0	0	0	0	0	0	0	0	0	0	0	0	0	0	0	0	0	0	0	0	0	0	0	0	0	0	0	0	0	0	0	0	0	0	0	0	0	0	0	0	0
XLOC_001256	116.275	79.5624	218.244	195.538	113.656	32.1063	213.071	188.501	126.067	37.3227	258.856	78.3519	140.749	169.164	236.065	312.157	132.622	23.508	60.6854	114.447	41.841	24.68	152.379	252.453	51.1077	10.4053	364.464	249.783	131.709	276.17	362.409	207.477	53.5879	22.8678	100.538	90.7043	126.668	36.979	101.954	103.188	8.99987	106.584	58.0578	26.9144	137.634	62.9449	123.888	169.065
XLOC_001257	24.2941	13.0565	10.6494	17.7703	27.8008	32.3728	12.2177	14.2119	24.5997	11.8377	43.3689	6.70393	21.6142	33.896	14.992	14.5204	122.22	44.2777	22.8698	24.3662	47.2844	42.3425	18.1716	22.3245	16.3787	23.6937	10.8127	2.86878	17.7628	31.8106	10.0886	18.9254	32.1486	23.4384	22.8422	28.352	18.9376	19.7007	25.8305	23.3661	34.7519	8.12518	35.7468	31.8368	28.2103	31.2492	13.0549	16.7177
XLOC_001258	3.50064	16.5009	0	2.61111	11.1122	6.71025	0	3.29983	1.56224	9.43176	0	0	1.49785	12.3799	4.80675	1.47298	6.62134	21.9975	0	27.1818	25.9206	16.8438	1.97044	2.38335	6.67192	31.592	1.64444	0	6.81041	14.2739	1.55948	2.30445	4.16649	11.3092	0	0	16.8747	8.35869	3.31232	1.00088	18.0052	21.672	0	0	6.50011	18.0995	5.43916	0
XLOC_001259	0	0	13.8776	14.5604	0	2.09127	12.418	15.4694	1.77973	0	0	13.0228	0	0	12.3971	13.102	0	0	0	0	0	0	14.6964	17.5147	0	0	9.87036	7.15021	0	0	11.04	17.882	0	0	18.3717	14.9453	0	0	12.1156	12.9556	0	0	42.593	0	0	0	8.56857	11.0629
XLOC_001260	0	0	15.2924	17.0462	0	0	16.4392	17.191	0	0	29.5698	12.0491	0	0	9.89027	12.0166	0	0	0	16.0387	0	0	12.7796	18.3126	0	0	11.3263	10.5581	0	0	10.9704	19.3507	0	0	11.394	17.3977	0	0	8.70503	19.3625	0	0	0	0	0	0	7.94639	15.2391
XLOC_001261	5.48078	2.92091	6.5169	8.0526	5.97168	6.55251	5.88798	8.50223	3.40613	4.91098	19.2807	0	4.80666	4.20227	6.5743	7.73546	4.11858	8.39631	102.092	0	5.57116	6.3551	5.44788	6.57079	3.00583	5.50585	6.04483	0	4.84846	4.67052	6.18578	6.62274	4.64603	6.36281	6.88206	6.13282	5.31709	5.46264	5.2063	6.2882	5.63002	6.74999	0	0	4.32435	4.87835	7.15938	7.10755
XLOC_001266	0	0	0	0	0	0	0	0	0	0	0	7.45821	0	1.8082	0	0	0	0	0	0	0	0	0	0	0	0	0	0	0	1.26207	0	0	0	0	0	0	0	0	0	0	0	0	0	0	0	0	0	0
XLOC_001267	0	10.4775	2.05472	2.87834	0	5.43411	1.80813	3.6486	4.29982	0	0	17.014	0	0	2.75604	4.34314	5.46567	1.84077	0	0	0	1.88994	3.89582	4.61964	0	0	2.02093	7.04078	0	5.57717	1.44021	6.56006	1.27299	8.6106	5.3789	6.23662	1.74965	10.6656	4.75452	5.14533	0	0	0	0	0	0	2.72372	4.50696
XLOC_001268	22.6241	53.5204	16.0328	53.9489	33.0335	64.0782	19.4775	52.0777	9.86383	17.9792	0	43.7003	29.5801	36.4256	30.9702	29.6533	53.2999	78.7426	0	25.096	81.1031	62.7355	20.4587	21.1399	29.9002	128.244	12.1699	12.453	25.0638	64.2193	15.1579	56.4189	25.3424	36.9153	19.6402	31.4747	108.195	54.8903	21.4339	48.2156	100.61	39.4018	0	45.127	48.1196	48.3882	24.9614	34.8648
XLOC_001270	0	1.86859	0	12.5815	1.24517	6.47764	1.47345	9.40434	4.91847	0	0	0	0	2.56445	0	1.77706	0	1.28419	0	0	1.60146	0	1.16798	1.99281	0	2.07708	1.2341	0	2.69275	0	0	1.14082	0	4.87516	1.59558	0	3.06644	4.62099	1.63972	1.02767	0	1.62665	0	0	4.19126	2.74049	1.90549	4.86143
XLOC_001271	34.465	39.8746	32.1273	84.7156	38.4454	62.1161	35.0007	92.367	75.7915	29.4331	92.6147	34.0955	23.3222	28.7428	47.9649	45.3261	103.825	42.3668	84.8946	66.665	42.6793	39.5129	51.9301	38.4962	26.6666	32.975	31.1491	39.9289	25.5673	25.4979	29.8388	43.8768	47.4635	31.1077	54.8875	42.2497	51.6225	30.7424	51.0449	39.4159	43.7941	33.7812	18.4836	111.674	51.8173	33.336	52.4139	52.3939
XLOC_001273	0	0	0	0	0	0	0	0	0	0	0	0	0	0	0	0	0	0	0	0	0	0	0	0	0	0	0	0	0	0	0	0	0	0	0	0	0	0	0	0	0	0	0	0	0	1.01149	0	0
XLOC_001274	32.9119	31.2924	0	0	54.2757	20.8371	0	0	29.0028	17.8788	0	5.39353	36.4988	41.4477	0	0	52.9864	27.3285	0	0	34.335	25.5515	0	0	39.2438	31.2064	0	0	37.9385	30.6046	0	0	37.2168	27.8828	0	0	39.9892	26.9599	0	0	35.0331	21.6927	16.0075	0	48.0745	25.6125	0	0
XLOC_001275	0	1.28782	51.9036	138.802	0	9.86167	46.1386	140.485	6.14585	1.13769	55.735	57.2726	0	0	25.2741	92.5126	1.31417	1.20111	41.2584	0	1.52583	0	20.4835	59.3543	0	0	37.4325	33.9441	0	3.01731	36.1285	57.5226	0	2.16831	32.5202	79.9252	2.13339	0	34.6693	85.413	0	0	112.283	288.132	0	0	26.0543	50.2584
XLOC_001276	8.69068	9.34513	7.64108	8.38241	13.9223	10.3037	8.92292	8.14122	8.83812	5.63149	0	7.65365	9.90029	9.48313	10.3192	6.44556	25.2357	16.2399	0	22.959	18.7455	15.9633	7.94294	7.91552	10.8469	11.1094	6.57173	8.84793	9.85371	10.5582	8.30492	8.59153	9.44002	15.231	8.70045	7.51016	13.0891	11.6818	8.4645	10.977	15.6571	7.594	0	26.6449	13.7146	11.0085	7.84224	9.04457
XLOC_001279	2.33403	4.08544	0	0	2.42139	1.62759	0	0	1.43048	3.36254	0	0	1.98441	5.71417	0	0	2.66784	2.15926	0	0	4.1225	2.04101	0	0	2.23631	6.35345	0	0	2.26611	1.94556	0	0	1.9514	3.21629	0	0	6.3824	3.02584	0	0	3.27161	7.62067	0	0	2.67799	2.43916	0	0
XLOC_001281	5.10593	4.00734	3.57822	2.54123	8.4966	3.55405	5.91967	2.10627	4.09199	3.26375	0	14.9249	5.56837	3.92182	5.95972	3.47126	6.88088	5.54625	0	25.2295	5.45081	6.58377	5.83166	4.62539	3.64934	6.94494	3.61568	0	7.76478	4.45223	5.30628	3.43566	6.06252	1.69857	2.58496	8.82708	6.10298	3.48096	3.70594	4.8641	8.5366	2.89885	0	0	8.62076	5.72973	4.106	4.39127
XLOC_001283	9.66316	10.1749	4.44663	5.96846	10.4638	11.0401	4.23453	5.1495	11.242	8.67912	0	0	9.2422	18.0454	4.07376	3.13517	13.0037	8.66358	77.7567	9.35284	7.50526	8.57859	6.62317	5.24779	13.0775	12.2798	4.86528	3.80379	10.6951	11.1228	3.58241	4.52909	6.40058	6.51134	4.13189	5.16341	12.823	7.59536	8.0169	4.79911	10.9111	5.68496	21.9944	0	9.85079	4.27755	6.65438	5.91458
XLOC_001284	33.0813	171.287	30.2306	119.494	23.6996	107.559	29.277	115.602	72.1965	46.6979	12.7485	133.816	40.3246	86.9822	16.6492	103.178	45.8276	75.3678	52.7882	28.7119	37.32	67.367	20.5358	29.0627	30.7726	66.2625	55.9683	45.321	30.379	84.1846	51.4398	31.8002	12.8767	36.9929	39.5586	93.3254	27.4598	27.9816	43.3107	99.0343	8.96598	100.14	364.038	186.847	23.1559	35.2167	71.9774	27.211
XLOC_001286	13.8871	2.86629	15.9176	16.2134	15.8456	5.49099	16.7106	17.2165	11.4035	5.75888	0	0	18.5631	6.77924	24.842	10.0647	12.9742	2.98315	0	0	4.3159	2.3773	12.5498	13.0031	7.37973	3.73365	9.53239	0	17.3279	8.90466	8.78695	19.824	6.40293	2.84191	11.4752	9.29019	2.69251	6.74324	14.0569	8.2633	4.13708	3.3915	0	0	20.4986	6.70842	16.0213	13.7191
XLOC_001287	2.99852	2.13342	2.0155	4.00566	2.86071	2.11647	1.9358	1.46621	0	2.54172	0	0	2.94617	2.17233	1.10934	2.6019	3.60228	2.5602	0	0	1.71967	2.7035	1.16685	1.22045	2.82769	3.41307	1.57095	0	4.24901	2.14096	1.06613	1.26181	2.62323	3.96456	1.33872	1.58175	3.55935	4.42292	1.86241	1.4946	3.92243	4.42856	0	0	4.72261	2.69419	1.54321	3.82205
XLOC_001288	0	0	0	0	0	0	0	1.04056	1.2221	0	0	15.5696	2.72909	1.37981	0	6.00552	0	7.12	0	0	1.20578	6.89489	2.69415	0	0	0	6.01816	0	3.421	8.80657	9.61342	0	0	0	2.60748	5.90784	0	0	4.3774	6.37416	0	0	0	0	1.26366	3.77093	8.27953	1.54976
XLOC_001289	2.96347	6.55035	15.1417	59.2324	10.2643	21.7833	11.5215	60.6506	5.62687	0	0	35.7893	12.2968	32.9437	0	49.3637	8.57075	100.759	0	0	2.65045	72.9218	5.49495	0	10.8897	1.66369	35.9423	0	7.14639	42.4319	38.043	1.10278	0	0	19.9409	34.979	4.02879	1.67809	21.7177	35.7741	0	0	0	0	6.0934	21.0455	68.6575	2.84104
XLOC_001290	0	0	15.7652	20.5423	0	0	16.8386	21.0089	0	0	28.5688	17.4407	0	0	13.0973	20.3975	0	0	0	31.8524	0	0	13.712	31.3947	0	0	13.4582	10.1337	0	0	12.1487	26.6347	0	0	11.5501	21.6901	0	0	11.864	20.1906	0	0	21.3025	34.5679	0	0	15.275	30.4496
XLOC_001291	3.76376	3.14761	0	0	3.82867	2.0552	0	0	2.23058	3.22956	0	0	2.4105	2.76316	0	0	2.18101	4.9843	0	9.4625	3.19075	3.41533	0	0	4.6573	4.93844	0	0	3.18482	4.8002	0	0	4.31123	3.02524	0	0	3.38368	5.07425	0	0	5.06943	3.12838	0	0	4.63099	4.01759	0	0
XLOC_001292	310.571	499.506	42.3778	53.7547	603.763	402.726	43.0288	57.6288	225.1	407.478	51.9231	128.152	328.517	455.023	39.9268	61.7671	467.724	774.937	80.5522	0	855.159	748.33	45.3	45.5807	565.003	1288.82	34.5819	36.5334	330.074	591.154	36.487	61.6901	669.391	785.994	48.7259	56.1686	1137.29	803.202	47.8399	67.4954	1226.97	320.268	76.1619	135.269	513.452	744.157	48.849	57.6322
XLOC_001293	4.72213	4.75247	3.49846	2.92516	8.0619	3.69829	4.51258	3.13185	4.75302	3.82183	0	9.72391	8.09272	5.25602	4.6367	3.13416	6.53999	4.96796	0	0	5.07188	4.33204	3.51782	3.01204	6.84106	4.76537	3.54563	0	5.9009	4.92906	5.22913	2.69078	6.56469	12.4605	3.6121	2.53555	5.26824	4.81169	2.28683	2.3819	6.20402	3.39568	0	0	5.89291	5.40067	4.09139	3.09979
XLOC_001295	15.8527	19.8288	6.93131	6.4714	21.6766	12.845	7.49452	6.29618	16.9995	19.8539	23.2187	28.8549	21.026	26.2578	7.53786	9.28966	16.7775	17.1316	40.0972	42.197	22.1654	20.3184	6.15534	8.70953	21.2582	21.4975	6.69102	18.7873	16.8584	14.6226	6.79923	7.59505	22.7876	20.4052	6.94509	7.98061	25.81	22.7944	6.47644	8.68031	19.6577	17.9228	11.3011	0	17.8012	22.4952	7.02846	7.90153
XLOC_001299	6.80213	15.4609	4.56996	11.1581	24.6359	13.2687	7.33606	13.8592	15.2199	9.38786	0	26.5186	9.48631	3.57742	5.27201	7.02619	18.2069	13.5168	0	0	10.1532	16.0199	6.03009	11.177	10.1219	13.5356	4.38108	40.4286	7.4492	21.5396	2.71174	7.92429	14.6868	5.31461	8.79926	6.7135	12.7087	14.5792	13.3452	8.05734	13.3831	16.127	0	0	14.0031	9.44288	10.6184	11.0157
XLOC_001300	6.1861	9.55882	5.27576	8.81283	13.2484	8.05997	5.0712	9.00812	5.11508	7.52882	30.9153	24.7783	8.56127	11.3338	5.49626	7.78678	16.8217	7.90915	0	0	11.5442	9.95242	3.95329	4.96951	8.88557	11.0874	4.04937	0	5.55186	9.00001	3.78048	6.34253	10.9899	3.92598	4.95052	7.92399	12.9592	11.0964	6.0669	6.36732	11.8824	6.04189	0	11.7034	12.8861	4.81767	7.17355	5.41784
XLOC_001303	0	0	0	0	0	0	0	0	0	1.6821	0	0	6.05788	10.553	0	0	3.00389	0	0	0	0	0	0	0	0	0	0	0	0	0	0	0	0	0	0	0	0	0	0	0	1.46901	0	0	0	1.83651	0	0	0
XLOC_001306	15.2402	24.5381	14.427	21.2011	15.0987	25.0417	12.1397	13.1333	8.80565	16.6882	0	23.517	12.3107	19.2078	9.30033	15.5615	21.328	24.1801	0	0	33.144	27.6439	7.8925	14.3684	18.8396	37.904	9.95243	0	13.3209	28.8204	8.59672	19.8804	14.2612	36.1512	12.4994	11.9875	37.8609	20.8943	9.93132	17.4874	28.7415	19.694	0	13.74	23.6385	26.5228	10.5185	19.5909
XLOC_001307	3.59826	2.45133	4.27105	8.45228	6.7733	1.81471	6.64149	6.83694	3.42663	1.05499	12.21	7.73478	3.72479	1.97856	5.11936	8.53534	6.17548	4.38441	0	14.0897	3.14991	2.47672	6.12047	7.1279	3.43426	1.70832	4.78141	6.73683	4.29368	2.99979	6.37386	7.68959	3.01405	1.80588	7.49453	4.99992	3.26208	2.72515	5.56882	6.38539	3.23031	1.99755	0	0	4.89764	2.24424	8.3816	6.34363
XLOC_001308	25.5019	25.429	30.3385	42.0486	26.6741	35.9384	29.9754	45.5273	26.1058	26.3448	43.1537	27.4008	23.637	21.5148	33.0688	31.7196	33.9277	28.7753	0	39.9525	44.223	34.9555	30.2745	31.0773	27.4388	32.9893	24.7006	8.78818	25.8906	22.8372	27.4575	37.5004	26.3493	24.5108	30.4762	34.0196	31.6905	27.8079	29.7709	34.609	33.7998	26.2161	39.4006	57.6429	27.6956	28.8911	33.0365	35.8426
XLOC_001312	9.81525	12.7298	6.43581	7.1002	11.9947	13.6174	6.73209	9.77965	5.74011	9.8276	0	0	8.86407	19.1882	8.66386	12.5309	12.3913	9.40045	0	0	13.4035	12.8699	7.28391	10.9057	10.5495	14.0523	2.59595	7.67048	9.69926	15.5871	4.1267	11.4934	7.93901	22.8062	5.34725	7.95587	10.523	14.9112	5.22822	7.82347	15.9494	23.9217	29.5018	0	15.7385	18.697	7.55866	9.57854
XLOC_001313	1.3211	1.46429	0	0	0	1.01673	0	0	0	2.07671	0	0	0	0	0	0	0	0	0	0	3.85947	0	0	0	0	3.32187	0	0	1.1737	0	1.04311	0	0	0	0	0	3.49637	0	0	0	2.46632	7.23155	0	0	0	0	0	1.38867
XLOC_001314	137.542	361.503	0	0	256.114	227.285	8.70179	3.94187	43.9096	58.1663	0	0	92.2771	277.985	5.02568	3.60668	278.607	193.626	0	0	568.465	326.954	5.66213	1.08174	203.11	835.949	0	0	64.8194	391.745	3.282	0	267.035	262.983	2.23071	10.6748	507.463	403.385	1.52706	5.89033	767.727	118.545	0	0	185.553	222.11	0	0
XLOC_001315	43.4332	44.443	138.612	152.721	53.6408	60.1814	132.114	162.899	44.1034	34.9389	158.789	67.2635	40.9955	62.7173	129.209	148.202	76.9854	57.3822	208.401	114.215	62.2932	50.4021	136.898	157.997	42.2	41.4583	113.294	58.8407	45.1671	76.8183	123.362	172.047	43.8287	77.2746	115.064	141.281	50.5236	54.1605	109.486	132.505	45.2035	27.3989	0	142.589	57.9064	51.3262	125.189	145.528
XLOC_001319	55.5281	44.6396	26.3317	49.3606	66.215	74.508	35.5482	47.7923	198.578	23.5291	72.2025	45.8707	60.6983	54.697	30.6082	95.7361	57.2214	30.8138	0	83.277	31.5863	33.3492	27.1615	67.7667	40.3688	17.0508	35.3867	14.3568	40.9137	54.7046	43.719	91.1363	59.0336	77.3461	64.7871	79.6135	36.4645	80.9662	67.2969	79.072	29.7119	14.7802	0	44.7428	58.5738	38.0262	34.8603	64.4667
XLOC_001320	1.5971	2.81785	17.1685	201.411	4.32927	9.84883	18.8816	226.558	326.437	0	0	65.6765	1.70963	4.32696	11.4168	7.04899	6.8327	3.16864	0	0	0	1.77112	10.8684	9.07684	1.85905	0	8.88885	20.5087	1.03329	1.11495	6.85776	11.4661	9.74211	9.57782	130.273	18.5699	1.46004	7.65652	133.321	20.1518	1.57545	3.05161	91.1368	0	8.53481	4.71633	6.59768	56.3209
XLOC_001321	0	0	24.3484	31.5446	0	0	23.7037	32.6506	1.12409	0	12.9729	22.3652	0	0	19.7735	27.4634	0	0	106.285	77.1745	0	0	20.6479	43.7702	0	0	20.1749	31.3526	0	0	24.021	28.1416	0	0	19.2273	30.3058	0	0	19.9758	28.5861	0	0	175.323	69.0202	0	0	15.3651	42.4861
XLOC_001326	1.66653	0	42.8346	31.0567	2.24116	4.77908	43.5371	35.3734	0	1.23668	31.8868	23.7838	1.24297	1.99471	35.1897	41.4187	1.30982	1.08332	0	78.3991	4.46107	1.73506	32.2164	34.1705	1.55559	0	34.7708	20.2403	1.45896	1.3792	37.5237	29.0162	1.92958	0	27.3561	29.4817	1.3211	0	23.611	29.8667	1.90093	1.64285	14.4519	0	1.48654	1.81361	26.7845	34.6071
XLOC_001327	5.28306	7.51291	5.80225	10.0404	5.3874	8.68626	5.47877	7.99562	6.54154	5.28454	16.588	21.0336	5.59202	11.364	4.14173	4.54871	9.26141	6.45859	17.913	71.5655	10.1445	11.9808	4.87802	6.71909	8.83991	13.6683	3.22497	0	11.3504	11.7131	3.15991	6.56977	5.79989	12.3647	6.3088	7.02626	10.8831	5.57106	6.75006	5.87783	9.38502	8.25783	7.85792	0	8.78202	13.0835	4.10217	8.28338
XLOC_001329	8.9085	9.89064	8.60776	7.36131	8.1205	9.77577	6.1517	8.97517	6.17795	7.51569	0	12.6143	6.95851	5.98219	9.30413	7.79771	4.6242	10.1056	0	0	6.63156	8.89028	8.66223	8.48973	6.60625	7.1432	7.48598	0	8.21143	6.64891	6.72375	8.25707	6.77381	5.86888	8.21004	7.62952	7.8962	8.50683	6.27215	8.29729	8.0358	4.17775	0	0	6.80783	7.78061	7.97404	6.58784
XLOC_001330	14.2608	21.9455	8.46022	10.2321	25.0627	20.4517	12.6263	9.17295	13.4389	15.4421	0	0	15.6299	16.4718	11.351	12.5911	17.0182	34.969	0	0	24.1967	28.7966	12.1709	9.90875	21.6537	38.4003	10.0575	12.0703	14.5384	21.3243	9.86418	11.5292	15.0694	33.0625	13.337	18.2913	20.5101	33.9393	13.8514	13.8477	33.0714	19.5793	32.8736	0	14.136	22.3604	10.183	9.44415
XLOC_001331	3.9262	2.08131	7.39583	2.83011	2.9895	2.66847	6.81607	2.16849	4.60895	3.59176	10.097	6.01876	5.89479	2.86959	7.90423	7.1306	3.13364	3.57542	0	0	5.39445	2.6438	9.9715	5.65358	3.79675	2.67768	7.1167	3.54549	4.53474	1.66332	6.66257	5.58043	2.39326	2.91438	8.88376	6.95829	4.12156	4.11561	8.30675	5.96452	2.75115	3.39156	0	0	3.81804	2.95722	11.391	5.35063
XLOC_001333	16.1553	17.434	12.1911	12.0145	11.2633	17.6007	13.2	13.3964	11.6078	11.7893	5.22426	9.77826	14.6645	24.5737	15.3957	11.62	21.4905	9.97532	33.8322	36.6189	16.2705	14.9591	14.5036	12.4379	13.4654	14.8044	12.856	5.99125	16.2546	14.1886	12.1389	11.3586	12.9556	11.5767	12.4685	11.7921	17.8775	14.3612	12.9008	11.5704	15.4355	25.5646	15.4036	13.4318	16.2953	14.1072	13.9713	10.9964
XLOC_001335	80.7507	409.242	37.6373	70.6469	80.8286	168.62	16.2717	57.1363	29.3137	161.787	228.283	128.535	105.903	217.524	14.6485	87.4302	90.5541	147.248	169.954	185.517	187.686	170.161	38.2149	37.2271	106.949	329.202	39.0555	88.9319	90.3931	171.615	24.6291	64.9865	40.0852	179.37	38.4338	79.8755	251.856	166.839	43.5536	74.7701	102.917	516.088	957.152	197.834	103.409	171.777	55.0157	35.7871
XLOC_001337	8.91933	25.5742	4.48377	5.5876	16.13	32.7964	3.40462	7.67414	6.92476	25.7836	0	0	6.67198	18.0508	3.68055	2.10358	15.1361	30.1504	0	0	51.0612	46.0071	9.6447	3.30346	11.1952	64.283	2.00438	0	9.33774	33.439	3.26924	4.32461	23.5179	49.1368	6.69553	9.32847	64.9527	47.5558	8.025	4.49504	48.0419	16.0796	0	0	16.2335	33.6267	6.24836	4.34991
XLOC_001338	2.99347	1.68326	28.8361	6.81783	4.77303	0	29.7202	9.03905	1.68943	1.0979	0	0	0	0	37.1241	6.88288	0	0	0	0	1.22545	0	40.0013	3.41399	1.72989	0	24.9054	0	3.30393	0	27.5394	6.48025	1.7374	0	64.431	8.28782	0	0	70.9861	7.21502	1.61261	0	0	31.0466	2.78795	0	38.3242	4.89373
XLOC_001339	1.94033	2.86367	1.85881	1.72695	3.16612	2.02489	1.81198	2.02028	2.07575	2.71806	0	3.25279	2.81738	2.75616	2.14255	1.93587	2.40264	3.3213	0	0	3.36797	3.25134	1.45405	1.65665	2.35535	3.17099	2.23608	2.37634	2.72779	2.362	2.00714	1.79612	2.38488	1.83383	1.75271	1.90263	2.71337	2.33208	1.59819	1.86992	3.19055	2.50191	15.4269	20.0378	1.95026	2.57664	1.82665	1.9714
XLOC_001343	0	0	0	0	0	0	1.32434	1.89926	0	0	0	0	0	0	0	0	0	0	0	0	0	0	0	0	0	0	0	0	0	0	0	2.82445	0	0	0	1.91235	0	0	0	1.06325	0	0	0	0	0	0	0	0
XLOC_001346	3.22691	5.08444	3.74794	4.39228	5.69314	4.71813	3.67511	4.93316	2.91414	3.72186	17.7623	17.0639	5.81545	5.85507	3.94402	3.5818	10.1948	4.5541	102.57	53.6803	5.46748	5.51302	3.3921	4.20345	5.63104	7.94486	3.28276	11.6248	4.38254	6.52778	3.36818	4.93969	2.84636	5.31767	3.63493	3.4562	7.11868	3.65223	2.63051	3.87187	7.07983	5.70857	0	0	5.8015	2.95861	4.77533	3.93639
XLOC_001347	0	0	1.62619	0	0	0	1.66811	0	0	0	0	0	0	0	1.2152	0	0	0	13.9476	0	0	0	1.00931	0	0	0	1.50544	2.46569	0	0	1.50619	0	0	0	0	0	0	0	0	0	0	0	6.97458	0	0	0	1.84329	0
XLOC_001348	3.82081	1.92978	0	0	2.19272	5.2777	0	0	1.68137	3.05805	0	5.14087	1.74449	5.85177	0	0	8.40359	6.95472	0	0	5.00799	7.56656	0	0	2.98088	6.33806	0	0	2.43993	4.48279	0	0	1.51961	5.26336	0	0	4.91561	6.35959	0	0	3.93555	2.04098	0	0	3.13078	5.23832	0	0
XLOC_001350	16.6088	17.0172	21.6402	33.9457	17.4919	18.7467	19.5341	33.2173	16.5916	15.237	48.0874	7.37204	16.3254	19.1864	21.5913	25.3887	25.3537	16.7431	24.621	27.4469	18.7791	19.5189	20.0653	30.2623	16.3255	19.3127	20.8092	25.4078	18.1308	24.5921	20.2099	26.0634	20.435	21.3809	24.1121	26.3334	20.8245	19.8593	21.0596	27.0231	22.5142	16.9968	44.3594	0	18.465	18.2586	23.8513	28.1663
XLOC_001351	0	0	1.50699	0	1.69797	0	1.01919	0	0	0	0	7.49437	1.32927	1.52915	1.37078	0	0	0	0	14.0881	0	0	0	1.1617	0	0	1.30305	0	0	0	1.20212	1.21225	1.13874	0	0	0	0	0	1.07534	1.31806	1.251	1.42446	0	0	1.20482	1.24601	1.41937	0
XLOC_001352	7.64258	11.4398	4.99939	9.17521	9.8566	6.35436	4.07201	8.29168	4.04168	5.94931	0	11.3568	6.7489	6.83008	5.70583	7.66385	11.6088	9.27749	0	0	9.54724	6.2204	5.60077	5.35121	8.36464	11.5665	2.81192	0	8.12242	8.18759	5.57933	9.38031	7.72954	5.08751	3.85825	4.33252	7.30073	5.22973	4.85395	4.907	15.4869	10.0012	0	0	7.65808	5.96029	7.02341	4.47613
XLOC_001355	0	0	0	0	0	0	1.41088	0	0	0	0	0	0	0	0	0	0	0	0	0	0	1.27474	0	0	0	0	0	0	0	0	0	0	0	0	0	0	0	0	0	0	0	0	0	0	0	0	1.96947	0
XLOC_001361	0	0	0	0	0	0	0	0	0	0	0	0	0	0	0	0	0	0	0	0	0	0	0	0	0	0	0	18.9325	0	0	0	0	0	0	0	0	0	0	0	0	0	0	0	0	0	0	0	0
XLOC_001362	2.73305	1.31956	1.38014	1.00651	1.73842	1.51455	1.65478	1.14954	0	3.008	0	0	1.18098	1.39485	0	0	0	1.55235	0	0	1.57325	1.37628	1.79817	0	1.56334	2.10681	1.20784	0	1.4391	1.7994	1.37579	0	1.53605	1.27143	1.96428	0	1.10957	2.21103	1.70376	1.04464	1.73254	3.63579	11.94	0	2.43832	1.69865	1.23872	0
XLOC_001363	3.26844	10.4527	12.0983	16.3526	3.74377	3.40352	12.9137	13.5309	0	0	0	0	0	0	0	0	0	0	0	0	0	0	0	0	0	0	0	0	0	0	0	0	0	0	0	0	0	0	0	0	3.31834	8.21713	0	0	5.60478	1.22195	14.063	14.5527
XLOC_001364	12.4889	34.763	14.4901	24.0446	13.6684	20.4748	14.203	24.5315	13.9984	30.2922	0	37.0419	14.7807	38.1819	11.72	17.3856	16.3452	11.8807	0	49.2983	9.61584	9.05551	12.7333	27.4054	11.513	21.1409	14.4459	29.7798	11.4315	11.2774	16.3667	15.4309	11.6397	22.1307	19.8494	20.9182	11.3131	21.0857	16.6098	21.3456	7.5854	81.5771	175.776	15.5872	12.8234	14.9645	13.1929	16.5844
XLOC_001366	0	0	1.71302	0	0	0	2.05415	0	0	1.08896	11.5686	0	0	0	1.42844	1.49936	0	0	0	0	0	0	0	0	1.25009	0	2.23197	0	0	0	2.58265	0	0	0	0	0	0	0	0	0	0	0	0	0	0	0	1.51103	0
XLOC_001367	6.46376	5.49804	4.88471	1.5477	5.5283	3.30441	3.94827	1.86809	4.50858	7.75647	5.89637	0	5.57789	3.93239	3.58372	2.67964	2.26261	2.94969	0	6.69257	3.39358	3.56337	4.54733	2.32774	6.19218	2.75645	5.45878	3.25766	5.80854	2.85469	5.11318	2.64121	5.00635	3.03009	4.456	3.71311	3.13973	4.80425	3.85538	2.67998	3.96846	8.11766	8.67061	0	4.34566	4.83235	3.18263	2.0524
XLOC_001368	12.782	6.99619	12.4732	16.2036	8.88243	9.86923	12.987	15.1624	6.77494	10.6555	10.7221	13.2588	10.2798	9.61566	14.9528	12.4488	9.34209	8.73212	34.1017	11.867	13.5185	8.93997	15.3911	12.9023	11.5317	11.07	11.3059	14.8482	7.90284	7.56218	11.71	7.72081	10.5612	8.23697	13.6759	12.8338	11.4588	10.0111	13.531	13.4709	17.5056	7.43048	0	0	10.982	9.84707	12.8237	13.7801
XLOC_001369	3.99534	5.8094	1.37017	1.46217	5.24183	6.8425	2.62637	4.05495	3.69181	5.60867	0	0	5.97645	3.40561	2.04608	5.13335	6.53018	7.23322	0	0	8.47188	10.7729	3.49465	4.56422	3.13842	7.95829	1.8053	0	2.18231	10.3074	1.16677	2.38092	5.24157	6.31327	2.49378	3.98993	10.2941	9.53607	1.33039	4.4565	7.69665	9.17977	0	0	4.24091	9.54894	1.92119	5.09494
XLOC_001370	9.62904	6.26398	7.96617	8.33082	5.7224	5.62816	8.40091	5.9499	6.34125	7.06053	7.58667	19.508	7.13167	5.62235	6.91038	7.17403	5.73343	6.89703	33.0957	13.6809	4.66489	3.90956	6.14861	7.50039	6.59728	5.40843	8.56826	17.0811	5.00794	5.29224	8.63989	6.73186	6.13839	4.35232	5.96592	6.09993	2.86966	5.29043	5.94773	4.65778	4.60659	6.57689	19.6592	11.257	5.49761	5.30782	6.38163	7.37523
XLOC_001371	15.8007	24.0058	5.02232	5.75939	31.0843	18.5861	3.47179	4.75154	11.0229	16.1596	0	13.8779	13.623	17.4061	2.86513	6.29622	24.1403	20.4816	0	0	25.5661	40.4102	4.84654	4.17613	18.3567	43.1389	2.68566	0	11.1208	29.0944	3.19825	7.23177	14.349	22.7005	2.38572	6.02224	42.8514	26.7978	4.05116	9.06999	43.1092	14.7153	0	15.7891	28.9506	27.9028	2.90184	2.05567
XLOC_001372	0	0	0	1.02596	0	1.08999	0	0	0	0	0	0	0	0	0	0	0	0	0	0	2.67395	0	0	0	0	0	0	0	0	0	0	1.00005	0	0	0	0	0	0	0	0	0	0	0	0	0	0	0	0
XLOC_001376	0	0	0	0	0	4.07854	0	0	0	1.27894	0	0	0	1.32381	0	0	0	3.65856	0	0	4.26887	2.02426	0	0	0	2.38112	0	0	0	0	0	0	1.03505	0	0	0	0	1.2651	0	0	1.78792	0	0	0	0	0	0	0
XLOC_001377	2.50529	1.71209	3.38895	2.75237	2.77874	3.15878	2.54845	3.03184	2.90917	1.81484	10.8861	13.0397	3.24508	2.04667	2.02722	3.30545	4.4888	3.77718	0	21.8923	4.73373	4.59264	3.32477	3.81486	2.80004	2.14019	2.75189	0	2.13668	2.93761	2.16048	3.10449	2.26345	7.32615	3.09923	2.92796	5.76807	2.91455	2.78746	3.81173	2.80774	1.38461	0	0	2.38536	2.94622	2.41768	5.03168
XLOC_001378	3.0907	2.70993	2.48097	1.09719	2.49647	2.54677	2.56182	1.30991	2.40019	4.60137	0	3.25729	2.63784	2.26996	1.83389	1.40963	2.44479	2.01206	0	4.88569	3.39833	3.14352	1.86582	1.05226	2.673	2.96841	2.29596	0	2.86353	2.4717	2.11087	1.57051	3.25883	1.62794	2.57488	1.22097	3.4367	3.09322	2.17469	1.46736	3.72412	4.82938	0	0	3.35341	4.15698	2.23007	1.77563
XLOC_001379	19.4037	18.6784	7.61741	10.2097	36.2943	23.1917	8.62576	10.3158	18.5713	20.5237	0	0	17.3503	21.7114	8.97222	6.28972	16.4386	37.4111	0	0	33.7851	33.7084	10.929	5.99319	26.5057	44.5329	6.52783	20.1171	22.4332	28.6219	6.47055	4.54345	33.0561	40.3204	8.36561	6.32286	33.4248	42.9201	8.22611	11.0161	44.642	17.492	0	0	26.6495	37.918	8.18243	8.53923
XLOC_001380	24.1276	31.319	26.0486	25.4807	40.4508	15.855	21.1095	18.4128	23.9659	24.5214	18.8296	24.8456	42.0009	31.5484	25.8249	24.986	32.7772	37.1643	63.9309	74.5831	54.9745	31.1292	24.204	37.9982	32.1301	39.5853	21.8553	8.75976	29.9139	29.1033	21.9743	26.1002	22.4307	26.6057	17.3048	17.9563	42.3171	26.0694	20.2366	24.4454	44.324	24.7887	0	0	26.964	19.9283	28.0101	32.3207
XLOC_001382	0	0	0	0	0	0	0	0	0	0	0	0	0	0	0	0	0	0	0	0	0	0	0	0	0	0	0	0	0	0	0	0	0	0	0	0	0	0	0	0	0	0	0	0	0	0	0	0
XLOC_001387	2.3414	2.47857	1.20474	1.28181	4.25887	1.75669	1.34995	1.0139	1.60175	2.07584	0	0	3.05639	2.85789	1.2391	2.12954	4.10418	2.34246	0	11.4053	2.06676	2.12733	1.06386	1.17272	2.42279	3.78395	1.42425	0	2.35463	1.41553	1.33932	1.51921	1.97842	1.88813	0	1.14879	2.3217	1.68803	1.04575	1.00209	3.86656	1.29331	0	0	3.46388	2.2649	1.31438	2.29343
XLOC_001388	22.0206	14.3976	10.2886	8.04257	40.4575	11.2503	9.13842	11.9491	17.3684	20.9552	10.9528	0	29.2115	18.2545	12.5788	4.25694	19.5044	26.4573	0	0	13.1812	20.6871	13.9118	4.7687	28.3313	14.3537	10.5572	0	25.7345	17.4908	7.39588	6.76204	23.7527	33.6101	14.8313	13.3992	34.2534	16.3279	19.6152	14.4403	21.7302	7.87049	0	15.2638	22.548	8.28248	9.67944	6.15913
XLOC_001390	0	0	0	0	0	0	0	0	0	0	0	0	0	0	0	0	0	0	0	0	0	0	0	0	0	0	0	0	0	0	0	0	0	0	0	0	0	0	0	0	0	0	0	0	0	0	0	0
XLOC_001395	6.88276	2.05621	2.58944	7.85447	8.90165	6.54093	1.84353	10.3899	13.9505	3.55806	0	0	4.26092	1.38424	3.95474	2.90523	3.67452	2.1054	0	0	7.36723	4.10077	11.5271	3.51734	9.89114	8.41748	9.54395	0	8.21151	3.89034	5.88675	2.66628	13.5434	36.1542	11.2131	7.90868	6.47728	14.3797	13.5749	4.36154	11.626	0	0	0	5.60326	6.1835	5.5345	8.081
XLOC_001396	0	0	0	0	0	0	0	0	1.02656	0	0	0	1.29653	0	0	0	1.15972	0	0	0	0	0	0	0	1.39712	0	0	0	1.40705	0	0	0	0	0	0	0	0	0	0	0	0	0	0	0	1.26615	0	0	0
XLOC_001397	62.4677	98.9787	39.7981	83.804	60.9597	85.4694	43.4819	83.3524	51.2154	55.5329	17.1943	33.708	59.6732	61.3483	40.1093	56.4693	74.5439	60.9455	53.3701	51.8102	61.7289	66.6864	43.724	62.5417	59.7255	68.6966	36.3541	51.9605	65.376	65.775	39.4925	55.559	73.9147	72.8139	56.2825	66.658	68.3213	68.7928	51.311	61.1813	74.6949	75.3795	186.727	0	61.3546	73.7382	45.3767	57.1829
XLOC_001398	1.85204	1.09244	1.14926	0	2.83725	7.66402	2.46287	0	1.44385	3.55468	0	0	2.14077	0	1.88555	1.24935	1.30243	5.90594	0	0	3.54594	4.54165	2.28256	0	1.70966	2.6677	0	0	2.24	2.33298	1.32485	0	2.26627	4.14257	1.75204	0	1.41429	5.06015	1.72732	0	4.71239	1.58538	0	0	3.23073	5.13193	1.4394	0
XLOC_001400	0	0	28.1677	6.58073	0	0	29.4891	5.59816	0	0	13.1745	15.3181	0	0	8.32003	11.2422	0	0	0	0	0	0	13.5743	7.876	0	0	15.38	5.89344	0	0	14.9983	18.2727	0	0	11.3754	7.91719	0	0	10.1277	9.43621	0	0	0	0	0	0	4.87252	4.36066
XLOC_001401	6.66807	8.98428	13.4962	10.7687	7.2068	11.5724	11.2863	10.7954	6.77927	12.1877	8.99656	15.9608	7.21754	12.2722	10.2608	14.5995	7.15696	13.9763	0	0	12.7728	15.4527	11.0394	11.1787	6.85612	17.1977	9.47438	11.4156	8.3989	14.9931	10.6631	13.6563	6.92062	17.9033	11.2531	11.7757	12.7035	16.8072	9.1298	11.6451	13.2894	12.1984	36.5091	0	11.5306	17.6919	9.75499	11.6131
XLOC_001402	11.034	5.32829	8.59734	4.53354	8.37604	5.37024	8.91298	4.75207	8.18491	7.6159	11.8397	7.52684	10.4112	4.37306	8.02812	7.13743	4.53363	3.14119	37.1943	13.4875	3.27654	2.89361	7.68601	6.66489	7.17362	2.04284	10.4816	13.0569	6.97298	5.05299	8.88535	8.03653	7.43596	3.31011	6.13567	5.2103	2.73711	3.86814	7.37471	4.75702	4.38659	7.69345	0	0	8.1255	6.21722	7.69735	5.36575
XLOC_001404	3.36978	1.78651	4.15969	3.34029	1.09603	2.41546	2.8755	2.34691	1.85359	2.84715	18.9292	0	0	1.40896	3.34357	3.95828	0	2.23951	0	0	2.03594	1.71957	6.79378	3.43136	1.48185	0	4.03571	0	2.78818	0	4.16963	3.94802	1.10655	0	3.80612	5.03654	2.38055	1.04338	2.96872	5.94927	0	4.46399	0	0	1.57029	0	8.37866	3.78889
XLOC_001405	0	0	0	0	1.14285	0	0	0	1.70647	0	0	0	0	0	0	0	0	0	0	0	0	0	0	0	0	0	0	0	0	0	0	0	0	0	0	0	1.25202	0	0	0	0	0	0	0	0	0	0	0
XLOC_001406	1.9582	0	0	0	2.55581	4.34444	0	0	0	2.30755	0	0	1.41931	4.42136	0	0	16.9476	8.17594	0	0	6.40589	10.7347	0	0	2.84441	5.80228	0	0	2.67429	2.68435	0	0	1.17151	4.04874	0	0	1.7877	4.0846	0	0	3.99184	0	0	0	2.20158	5.35844	0	0
XLOC_001407	8.8918	2.80207	15.6863	3.74039	10.9149	0	19.9428	3.69204	9.8183	6.11288	0	0	21.2527	15.1883	14.3551	14.2025	21.3776	1.61295	0	0	9.03695	1.57557	9.67405	14.2259	14.2478	2.10626	13.5268	8.81725	12.4172	7.20942	14.2819	32.8455	8.39287	7.14278	8.12003	15.0929	11.4609	1.36286	9.63712	13.1556	13.1543	5.03772	0	0	20.907	3.48958	14.7779	6.20295
XLOC_001408	1.10037	1.39501	0	0	0	1.15415	1.04456	0	0	1.1946	0	11.7376	1.09773	1.42406	0	1.2013	0	0	0	0	0	1.5356	0	0	0	1.12214	0	0	1.11586	1.04653	0	0	0	1.11406	0	0	1.96468	0	0	0	1.29186	2.43212	0	0	1.24701	1.49044	0	0
XLOC_001409	15.5525	12.9842	24.9546	15.5879	13.8815	13.5476	23.624	16.913	13.4968	13.4887	42.9277	0	17.1995	14.4698	21.6878	26.1266	18.6364	18.9756	0	55.4887	20.4724	20.3258	21.1337	18.2816	12.2364	17.0906	22.494	17.4411	13.8837	16.047	23.0799	26.9172	11.3807	17.2682	19.3163	21.7408	12.7787	18.3377	18.6026	22.6621	17.2967	11.7372	0	20.7469	16.4723	17.2191	21.1557	17.6478
XLOC_001411	10.7616	6.71853	8.55147	8.23146	12.8014	13.0653	6.75021	9.09881	0	0	0	0	0	0	0	0	0	0	0	0	0	0	0	0	12.45	6.52879	7.72585	0	10.2931	12.6502	6.92094	10.5258	0	0	0	0	0	0	0	0	9.05667	8.69061	0	0	14.2152	7.77865	18.9302	7.71631
XLOC_001412	0	0	0	0	0	0	0	0	0	0	0	0	0	0	0	0	1.40754	0	0	0	0	0	0	0	0	0	0	0	0	0	0	0	0	0	0	0	0	0	0	0	0	0	0	0	1.17112	0	0	0
XLOC_001416	0	0	0	0	0	0	0	0	0	0	0	0	0	0	0	0	0	0	0	0	0	0	0	0	0	0	0	0	0	0	0	0	0	0	0	0	0	0	0	0	0	0	0	0	0	0	1.45056	0
XLOC_001417	13.0063	11.9765	9.03585	13.2699	12.2388	17.6127	8.95205	16.1095	9.96037	10.4351	0	24.5977	12.0715	13.7291	8.03543	12.1397	13.5162	10.7122	0	38.5226	17.6483	11.8056	5.76647	10.2241	13.0809	20.1635	5.04854	31.4233	11.327	12.8774	6.54867	9.2918	10.7969	19.8287	10.4846	9.36627	21.8915	12.1629	10.4772	10.2151	17.0664	14.3369	13.5128	0	16.5978	15.0169	12.2713	12.2523
XLOC_001418	7.15993	2.91887	2.11001	3.10104	8.77713	4.5891	2.52748	3.83343	7.95422	7.07609	9.5163	22.5664	13.707	11.8428	3.81415	3.58108	13.0321	6.70573	0	0	9.67205	6.16	3.86968	4.31097	14.3444	4.07604	3.16768	8.60792	10.711	4.51135	3.05832	4.51338	16.7136	3.85101	2.4234	3.25188	6.67092	7.49268	2.85182	3.36117	7.31071	4.41364	0	0	9.78074	4.18737	1.67565	1.99523
XLOC_001420	1.71778	1.64567	0	0	1.69246	0	0	0	3.20236	2.93748	0	0	2.29576	1.83901	0	0	0	0	0	0	2.70867	0	0	0	1.30862	0	0	0	2.52262	0	0	0	0	0	0	0	0	0	0	0	0	3.27182	0	0	3.04238	0	0	0
XLOC_001422	27.977	20.3742	5.49491	6.45898	36.2579	11.1575	4.72272	5.86651	30.6859	22.0924	8.89923	4.60468	43.2392	24.8974	3.82157	3.70764	27.3229	16.2991	22.4787	0	22.1513	18.5188	4.70721	4.81308	27.5981	14.7047	5.49704	9.09754	31.2231	13.7281	4.93266	6.52762	46.5373	19.1716	3.02543	5.02185	18.299	18.1548	3.81868	4.69344	18.9735	20.3131	0	21.9206	25.563	18.1079	5.84966	6.4567
XLOC_001430	0	0	0	0	0	0	0	0	0	0	0	0	0	0	0	0	0	0	0	0	0	0	0	0	0	0	0	0	0	0	0	0	0	0	0	0	0	0	0	0	9.27514	6.99915	0	0	5.3092	0	0	0
XLOC_001431	0	0	0	0	0	0	0	0	0	1.08977	0	0	0	1.69308	0	0	0	2.25515	0	0	0	0	1.18862	0	0	0	0	0	0	0	0	0	0	0	1.80017	0	0	0	1.3272	0	0	0	0	0	0	1.06969	1.38217	0
XLOC_001432	3.92277	4.45663	3.0422	3.01529	4.34643	3.52556	3.54116	2.53173	2.24756	2.49916	0	0	2.30899	2.43346	2.77786	2.13401	2.3835	2.29813	0	0	3.4856	2.46714	3.4833	1.03253	3.29202	2.61018	1.62925	4.09992	1.60895	1.4305	1.18672	1.57206	2.6891	2.70211	2.07127	1.05342	4.03517	1.88864	2.16934	2.05244	6.11331	5.37635	0	0	4.43147	3.14064	1.971	1.43989
XLOC_001436	11.0762	0	0	2.10123	6.18345	0	1.97259	1.33053	8.03676	2.96414	16.2573	10.7733	12.882	1.61227	3.52468	3.73295	7.58762	3.04013	0	55.5885	1.94138	0	4.83113	3.64129	10.5335	1.1506	1.80913	13.5083	15.7866	2.70248	2.23495	2.67135	7.6467	4.56568	1.22462	2.85473	3.03724	6.7808	1.61713	2.72501	2.87002	1.17327	0	0	8.99272	2.35242	3.59572	2.22349
XLOC_001438	0	1.19919	3.25723	5.92193	0	1.72755	2.81669	4.24346	1.12358	2.92373	12.1183	8.31869	1.50764	2.36751	2.53774	2.28993	1.75273	2.62713	0	0	3.0396	4.22665	2.33401	2.00841	0	1.57265	1.71305	0	1.13178	1.64898	1.32324	1.67753	2.26263	1.94426	2.86158	2.29303	1.4782	2.43464	2.50529	2.53886	3.08522	1.08712	0	0	2.24449	1.88024	2.64043	2.36103
XLOC_001440	2.00774	2.88528	2.02582	1.39241	1.50098	1.30282	2.52064	1.32599	1.77328	2.90252	0	3.09832	2.36864	1.51611	1.92203	1.46876	2.46103	2.31718	0	0	2.14715	2.63696	1.67049	0	1.88242	2.52807	2.28548	2.40172	2.4533	2.44342	1.89725	2.05693	2.66694	1.25435	1.14998	1.00568	1.34563	2.34915	1.46061	1.02239	2.09791	2.77031	7.37868	0	2.12384	1.80819	1.26786	1.12607
XLOC_001441	0	0	4.73992	1.33878	0	0	6.22616	1.08758	0	0	0	0	0	0	2.0757	2.12817	0	0	0	0	0	0	0	1.14378	0	0	2.60467	0	0	0	2.13452	0	0	0	0	1.05787	0	0	0	1.30825	0	0	0	0	0	0	2.17059	1.51376
XLOC_001445	10.6314	5.85588	0	0	8.55126	8.07802	1.46229	0	11.9052	9.6771	0	0	11.1156	15.475	0	0	18.6602	11.1324	0	26.7457	11.5177	8.79816	1.99425	0	9.97262	6.75797	1.95917	0	11.7976	10.1895	1.59924	1.63261	11.2639	11.7352	1.56717	0	7.38065	11.2682	1.62945	0	13.6443	7.21777	0	30.7429	11.5142	11.953	0	1.14005
XLOC_001448	0	0	3.71526	0	0	0	4.04076	0	0	0	0	0	1.10663	3.50474	3.46437	0	0	0	0	0	0	0	4.98692	0	0	0	1.27127	0	0	0	0	0	0	1.33841	2.17831	1.3695	0	0	3.57334	0	0	1.17753	0	0	0	0	2.8665	0
XLOC_001449	0	0	0	0	0	0	0	0	0	0	0	0	0	0	0	0	0	0	0	0	0	0	0	0	1.077	0	0	0	0	0	2.09765	0	0	0	0	0	0	0	0	0	0	0	0	0	0	0	0	0
XLOC_001451	2.04053	1.30787	1.68794	2.08099	1.94691	1.18128	2.17319	1.12426	1.78942	2.00178	0	6.79003	1.98383	0	1.94668	1.27089	0	2.82724	0	0	1.93163	0	2.09008	0	1.97931	1.49918	2.89582	0	1.72954	1.02051	2.86304	1.04095	1.59927	1.75006	1.37316	1.17409	1.81412	0	2.27491	1.4554	1.72003	2.5118	0	13.8835	1.83753	2.22225	2.53029	1.42222
XLOC_001452	0	0	0	0	0	0	0	0	0	0	0	0	0	0	0	0	0	0	0	0	0	0	0	0	0	0	0	0	0	0	0	0	0	0	0	0	0	0	0	0	0	0	0	0	0	0	0	0
XLOC_001453	0	0	0	0	0	0	0	1.04755	0	0	0	0	0	0	1.7759	0	0	0	0	0	0	0	1.0691	1.53007	0	0	0	0	0	0	0	0	0	1.03554	1.10075	1.97334	0	0	1.80454	2.22892	0	0	0	0	0	0	0	2.3939
XLOC_001456	34.3216	43.3814	34.2604	67.7204	53.0773	48.8483	39.1019	67.5025	36.1003	21.8536	50.794	33.9911	41.1845	44.2662	39.0813	45.5727	72.7951	46.526	0	61.1126	42.8779	49.7688	37.392	51.1451	43.4895	44.2515	27.7488	26.7655	37.6602	49.0405	25.9853	57.3098	42.137	54.5261	35.7456	60.4015	44.1342	45.5101	43.6111	55.945	38.7149	31.2433	0	68.4733	43.3132	41.8273	34.5115	53.2242
XLOC_001457	0	0	1.39312	0	0	0	0	0	0	1.32906	0	0	0	0	0	0	0	0	0	0	0	0	0	0	0	1.0143	0	0	1.02168	0	0	0	0	0	1.41034	0	0	0	0	0	1.14381	1.33001	0	0	0	1.00258	1.19459	0
XLOC_001458	2.67543	6.52711	2.39708	2.48752	3.49395	3.64481	2.53866	2.07956	2.44612	4.30605	0	0	2.4937	4.20985	1.32752	1.61614	5.24617	2.27438	0	0	4.42344	3.03606	1.12314	1.78322	2.96605	8.43585	0	0	2.08011	2.56654	1.63949	1.5638	3.90639	3.56937	1.06263	1.81943	4.79161	2.606	1.65889	1.32356	4.88818	5.32002	0	0	3.24023	4.23305	2.60589	2.29206
XLOC_001460	0	0	0	0	0	0	0	0	2.30891	0	0	0	3.16277	0	0	0	0	1.21659	0	0	0	1.06154	0	0	2.00267	0	0	0	2.79401	0	0	0	2.76748	1.93156	0	0	0	0	0	0	2.31813	1.03444	0	0	1.99562	0	0	0
XLOC_001462	3.97283	2.2128	3.35495	2.2335	5.36835	2.86457	3.04081	3.24733	3.94616	4.26462	0	6.83213	4.40055	4.40764	3.27354	2.10551	5.31071	3.55494	0	0	5.65305	3.82849	2.62207	2.54852	3.83764	4.37472	3.26668	15.4771	5.00594	3.36181	2.76341	2.93354	4.52488	2.55602	2.69755	2.13928	6.95419	4.92197	1.82441	2.70372	5.31883	3.20252	0	13.3047	5.1156	5.92212	2.33327	3.40205
XLOC_001464	3.71421	3.00813	3.2978	2.94414	3.74349	3.00809	3.11994	2.81067	3.00746	3.1975	14.5342	7.1771	4.40327	3.58698	3.1683	2.52642	3.29071	2.88417	33.0304	8.06136	3.24206	3.32502	3.2219	2.56875	3.84317	2.55658	3.61748	10.6439	4.02221	2.60767	3.04394	2.76413	3.97012	2.65615	3.009	2.04316	3.3593	4.36346	2.6708	2.70485	4.78341	3.65619	9.26057	13.8861	3.85767	4.325	2.73478	3.09218
XLOC_001465	6.82788	8.57162	6.6647	6.12379	8.16674	5.6233	6.85753	7.19579	6.81703	7.32578	15.0951	6.87745	7.64882	9.62827	5.10778	5.2998	6.11395	7.83045	0	8.15471	7.96354	7.33176	5.74696	5.33334	7.9233	6.95244	5.91147	3.44998	7.38467	7.8357	7.18469	6.54087	7.69387	8.10151	5.65508	5.29999	9.59597	7.63146	6.83944	5.92707	7.88838	10.1316	52.9997	28.0413	8.15228	8.66529	6.04913	5.96687
XLOC_001467	13.5576	14.3819	12.0989	15.8637	15.0537	15.4971	13.2158	17.7733	14.5586	15.9388	72.1418	28.0526	13.0603	15.8392	12.2006	15.2283	14.26	18.9269	45.2409	0	14.8745	17.754	15.0627	19.5253	12.4249	18.4859	13.779	16.1724	14.7989	16.2022	14.757	15.8169	13.1895	15.5164	12.2251	14.3727	15.5246	16.0749	13.2918	16.3588	15.6742	18.0766	32.4423	0	15.0478	16.1907	13.6743	17.8031
XLOC_001468	0	0	0	0	0	0	0	0	0	0	0	0	0	0	0	0	0	1.07028	0	0	0	0	0	0	0	0	0	0	0	0	0	0	0	0	0	0	0	0	0	0	0	0	0	0	0	1.11988	0	0
XLOC_001469	0	1.83158	0	0	0	1.33144	0	0	0	0	0	0	0	0	0	0	0	0	0	0	0	0	0	0	0	0	0	0	0	0	0	0	0	0	0	0	0	0	0	0	1.581	0	0	0	0	1.96372	1.56035	0
XLOC_001470	11.1358	11.8951	16.3819	22.6836	15.1363	15.6484	13.3062	16.3757	8.62305	6.92456	19.5874	0	11.7497	10.7412	13.5717	15.0126	22.3381	16.9508	43.3928	44.2449	15.2112	12.927	14.2198	15.0113	10.8163	12.3449	11.9405	18.1658	9.08641	17.1279	10.1144	19.6582	9.13417	12.6404	12.38	13.449	17.8139	11.5794	14.08	13.327	21.7865	9.13015	26.7208	0	20.9241	13.0854	13.1718	15.9329
XLOC_001471	18.1036	14.8708	12.5581	10.1298	17.3392	14.3047	13.563	11.0194	17.4936	20.2699	36.1864	18.1308	15.5096	11.0954	15.4686	11.7422	10.5734	15.677	109.889	20.3885	15.9618	18.6419	15.8962	12.8756	16.9956	15.1299	16.3909	0	18.2338	15.7173	16.3973	12.9275	21.321	16.3793	12.9449	11.0479	16.3827	17.4059	13.6294	12.0594	18.8773	20.9958	26.2474	48.6581	16.1219	22.5325	14.7095	13.8266
XLOC_001472	9.63617	11.9871	3.13379	2.56416	12.6899	9.3114	4.94556	3.75431	10.004	13.9671	0	0	14.8365	10.6289	3.98268	1.89649	16.2817	13.7632	0	32.5141	13.2973	14.0329	3.99332	3.06728	13.6573	19.8103	2.88949	0	14.7237	15.1878	4.09779	3.5515	15.4905	14.5117	4.36182	4.75688	20.9769	13.6815	4.79278	3.49503	11.502	10.5312	69.8727	0	11.3167	11.9372	4.89239	3.16621
XLOC_001473	5.01882	7.65522	3.1622	5.75544	6.52405	1.41548	2.72793	4.39483	2.53071	3.58638	198.619	44.6394	1.17117	2.17276	1.051	0	1.83568	0	32.7558	11.4912	1.20867	0	0	1.77389	0	0	1.22675	29.9145	1.0626	0	1.34967	0	1.97149	0	0	0	0	0	0	1.49263	2.16284	10.539	0	0	5.02408	1.62528	2.0671	2.63387
XLOC_001479	10.2663	12.0717	12.9015	8.73198	11.7199	8.14558	9.55379	8.11044	7.69475	11.2185	40.0652	0	8.19518	5.94392	10.0803	12.9311	10.922	12.5895	0	15.6367	5.84833	7.19312	12.7584	11.129	8.19817	14.4052	10.104	0	7.65762	11.6531	13.0486	8.34174	14.1151	13.9962	9.36738	9.56109	8.97097	6.89189	11.1301	10.7884	10.0246	10.9494	0	59.077	10.1224	12.0088	9.90367	6.85641
XLOC_001480	1.38576	0	2.30297	1.56521	1.06371	0	2.36566	2.39022	0	0	0	0	1.73342	0	2.35933	2.06119	0	0	0	0	1.02772	0	1.09457	1.50706	0	0	1.1997	0	0	0	0	2.88097	1.11855	1.08913	1.24532	0	1.10786	0	0	0	1.94148	1.54674	0	0	0	0	2.55113	0
XLOC_001481	43.6007	26.8348	14.914	9.8975	38.8463	19.8057	14.6166	9.39632	35.1372	27.7718	22.7062	11.3172	43.7936	32.8121	13.9195	15.5667	18.3058	22.9372	35.6329	20.7793	19.0902	20.1062	16.1632	9.70921	36.5913	17.6468	14.3979	8.65056	37.5111	20.9748	13.9587	9.43947	29.2041	17.293	21.9544	10.0013	18.0591	21.0769	19.0335	10.7574	19.6399	30.3006	32.7167	7.66579	34.638	24.6082	19.6249	6.30968
XLOC_001482	6.27114	5.94737	6.07793	9.81996	6.33607	7.62561	6.39591	10.4715	4.73261	6.05441	15.6035	19.4139	7.11779	9.86841	5.73015	9.08195	9.80159	7.18636	0	16.8995	8.31774	7.07269	5.5622	6.9828	5.73975	7.99878	3.72129	0	4.8095	7.95825	5.18607	10.6623	5.29715	8.6848	6.89819	8.41708	8.96815	8.36047	8.06311	8.22001	11.4051	6.09449	0	0	7.05996	6.83228	4.53224	8.16198
XLOC_001488	10.1379	8.3584	19.7318	7.07993	8.91849	10.6861	20.2882	6.2291	13.8254	12.4546	25.4296	34.4375	13.1271	13.5581	21.7953	11.1113	12.3557	10.0274	50.6993	32.2131	11.3884	9.10664	17.9838	10.2641	11.8564	8.38803	29.3412	7.8301	12.4729	11.3009	30.0028	8.95045	9.33771	15.0135	13.192	7.87881	11.6424	12.6156	14.3327	7.60314	6.38159	9.91707	20.3839	0	8.11811	10.8535	18.76	8.11887
XLOC_001489	11.9696	9.33417	18.0823	19.963	15.5711	9.49165	18.1685	22.8286	11.232	7.47697	10.1734	24.4133	11.8803	9.65841	19.5666	15.8951	16.3192	9.03483	0	34.0106	11.1973	13.3226	20.0007	32.7218	11.6598	10.5446	15.5695	18.7129	13.3558	9.53805	16.7389	22.1793	9.21747	10.1575	16.3951	21.265	13.4502	7.02246	17.6336	22.8315	15.2424	8.79803	0	15.7112	12.1025	9.02965	16.5128	27.4477
XLOC_001490	12.9923	16.5399	11.2268	52.3679	7.33945	24.1363	8.89794	50.1082	7.81202	17.3921	78.9465	63.9299	13.5621	18.6453	13.2005	45.7166	18.4193	22.5372	0	75.7247	25.5932	23.0559	12.3994	25.1465	10.7006	16.2763	7.69249	48.2282	10.9671	9.49324	9.01512	6.68735	19.3433	22.3299	23.4161	18.784	18.5156	18.0651	22.6709	17.4076	58.3016	37.2902	57.5775	83.5596	32.9539	22.9572	37.9454	65.1102
XLOC_001493	20.6382	10.5173	6.25656	3.36198	21.7988	8.65992	7.25764	3.39599	21.7296	15.1917	12.3101	6.28073	21.4366	19.6643	9.71941	3.95262	12.302	18.4801	0	0	15.8082	18.1927	14.6318	1.76447	15.8193	8.7243	4.06983	0	13.9826	7.48888	4.30882	1.16376	17.0627	17.115	10.6834	3.47366	8.82573	13.6995	11.263	4.41151	16.3294	12.9851	17.9183	0	19.2144	15.2765	9.04375	1.71657
XLOC_001494	7.87893	6.75831	5.68952	4.84412	6.20382	9.10999	7.1845	4.74374	8.47615	5.6844	11.0834	12.6893	7.81514	8.9343	7.53917	6.04445	8.56464	7.78516	0	22.9389	4.37091	5.51786	6.02385	5.38314	8.58266	5.78606	6.40338	0	9.81652	7.58941	9.97167	6.1219	6.88178	8.82264	5.79577	4.35525	5.65874	6.57894	6.68462	5.66821	7.58148	7.9008	0	25.4534	8.90677	6.42202	5.79687	6.18601
XLOC_001502	44.6428	38.769	19.6685	12.4748	41.5783	22.866	24.8489	16.9837	32.4261	33.8437	0	19.402	43.2761	27.1517	21.8054	19.0772	33.6557	29.5688	0	33.0437	22.0229	24.9208	26.4616	17.3052	48.4212	29.1336	21.7874	21.4317	38.0176	26.7793	26.1962	26.3478	42.5128	26.2204	19.53	19.7381	23.5102	27.7806	18.3293	19.9972	26.8959	29.3353	37.5977	33.0871	32.5425	32.4155	23.4317	18.7772
XLOC_001505	29.4515	48.3717	31.9576	34.7508	30.7945	38.5486	38.0131	36.4008	34.5376	33.9881	73.6346	31.3122	26.832	41.7491	38.4	51.166	30.5533	36.9143	44.5918	35.4559	27.2797	34.4918	36.4129	35.6233	34.1486	37.3049	39.6543	34.5849	30.4435	43.5466	42.3449	38.2147	31.5193	31.986	35.6135	45.6306	37.0839	34.3442	35.2926	41.9031	25.6242	51.8829	39.8258	24.0083	30.8252	31.6819	41.3271	36.2185
XLOC_001506	39.0206	49.753	89.5121	72.624	44.45	59.3091	91.5758	76.9823	44.4962	53.3505	49.4112	95.6984	42.9433	51.827	74.5389	69.6978	39.0745	79.8038	184.018	0	63.8776	71.6986	75.9369	71.0507	40.4116	83.1349	75.4226	30.4552	39.4327	65.0556	75.38	102.704	39.0514	90.0019	53.5978	74.4703	72.5368	83.4933	61.8913	74.9463	86.9619	55.0382	129.557	82.3768	65.0048	94.9847	85.3926	103.272
XLOC_001507	9.61512	7.89153	13.3581	4.52988	4.44068	3.78483	15.9466	6.26354	6.47109	12.3558	44.1435	5.3264	5.54986	4.16125	12.6378	10.1435	2.72192	3.75684	74.0691	30.066	6.98817	4.24688	17.785	3.87115	15.6101	4.74036	5.76071	0	7.21367	4.75107	6.58706	1.96157	10.341	4.05907	6.75686	5.56889	5.09562	5.13824	7.70744	4.85829	5.48789	8.79683	0	0	6.99795	4.70508	20.5057	5.4396
XLOC_001508	1.47942	7.07886	0	1.59841	3.49602	2.32976	1.37696	0	5.0661	10.8413	0	22.8743	4.79199	14.8309	1.22398	1.83344	6.01901	3.36749	0	23.0723	10.7636	5.24709	0	1.63047	4.91148	7.08914	0	0	2.56217	2.99634	0	0	6.82352	7.15975	1.86176	0	11.9468	5.76804	2.08467	1.463	1.34601	5.66115	0	0	2.43291	3.69008	0	1.20276
XLOC_001509	0	0	18.7901	14.85	1.35531	1.46849	20.5659	21.2719	2.23768	1.88694	0	0	0	1.94307	10.5007	8.09643	0	0	0	18.5039	1.45477	0	18.6967	10.8854	0	0	7.25764	0	0	0	8.53683	11.7581	0	5.28286	12.7471	13.3356	1.85682	0	18.4051	9.05115	0	1.11855	0	21.9535	6.11237	0	14.7968	17.0958
XLOC_001510	10.6	13.5947	7.54617	9.55326	16.1635	13.6646	8.07338	8.50995	9.09608	12.5016	15.6024	0	14.4914	12.7742	8.55886	7.36676	11.2461	18.5512	0	0	14.2649	15.9611	6.76786	6.59042	15.8578	24.8538	6.38888	0	11.6291	15.3282	6.47148	11.5404	13.24	17.2458	7.52151	10.4052	18.0176	15.727	6.9766	9.48587	25.4174	12.5549	21.9036	0	16.9421	16.3667	8.86577	9.68252
XLOC_001511	26.2943	43.9583	15.9092	24.9813	32.6669	32.8325	17.7397	27.0339	21.8251	23.6929	34.7458	30.6284	28.2868	35.7366	16.808	20.1269	40.8146	50.5245	0	13.6496	45.5269	36.1433	17.033	17.6698	35.9403	64.1209	13.7013	31.3425	35.1934	38.8268	11.5427	24.2659	43.227	44.4428	23.5903	22.2484	68.2078	37.9146	19.9589	21.9625	59.0287	27.7472	0	0	37.712	49.0976	22.5217	20.3171
XLOC_001512	11.2563	2.13107	2.91936	1.60105	14.0114	2.80327	2.99729	2.0621	9.57385	4.83586	0	0	10.3229	1.90638	2.27546	0	1.15618	3.31016	36.8795	0	1.28963	2.68268	3.56121	0	7.9517	1.27128	3.4209	0	7.20823	1.5598	2.45983	0	2.46792	2.99385	7.18095	1.03747	0	3.17103	6.89506	0	2.65226	4.4358	484.439	0	11.1578	4.48229	4.4656	1.54734
XLOC_001513	43.037	32.6347	12.204	26.6474	35.188	36.4656	10.0975	26.4721	22.2066	21.4604	0	13.2293	34.1099	40.0615	10.7063	18.3303	52.1333	29.7457	0	43.1454	24.5272	27.5002	13.5771	12.1088	36.0593	35.3841	11.9129	21.3465	38.2862	30.323	9.5041	9.14384	39.0613	21.0482	10.2276	14.0006	22.5089	26.9072	11.7473	14.6836	26.3014	22.4269	0	27.0993	35.0542	23.2979	14.3673	14.8071
XLOC_001515	0	0	13.5939	4.76895	0	0	11.0519	4.41563	0	0	0	9.4811	0	0	10.3192	3.10256	0	0	0	0	0	0	7.41867	3.54038	0	0	5.17445	0	0	0	5.47194	4.69542	0	0	4.97373	4.91164	0	0	5.08428	5.01935	0	0	0	0	0	0	7.18363	4.67497
XLOC_001516	6.42992	7.05127	7.23731	7.34915	6.39516	4.81475	6.34264	8.66715	4.9863	6.21285	9.55047	15.6009	6.63442	6.17124	7.66563	9.0363	8.81577	21.2814	0	15.7141	15.2186	14.3617	7.21882	9.66579	8.033	14.9134	6.73982	2.06764	7.23126	11.2073	5.2569	9.70723	10.1452	12.799	8.95968	7.67612	8.8802	12.275	6.08371	8.25846	13.6698	4.37606	20.4937	6.02465	6.96168	11.9601	8.77825	8.06554
XLOC_001517	0	0	0	0	0	0	1.83844	0	0	0	0	0	0	0	1.04754	0	0	0	0	0	0	0	0	1.19198	0	0	0	0	0	0	0	1.04086	0	0	0	0	0	0	0	0	0	0	0	0	0	0	0	0
XLOC_001518	30.9581	38.0036	12.3319	8.94469	53.3994	34.022	16.0176	8.73922	28.9242	28.6717	27.7578	16.9248	33.7451	32.5113	11.9039	15.671	29.7309	35.4938	61.5701	22.0362	47.1504	29.0917	15.132	17.1282	31.0401	30.5155	11.8644	36.0627	32.4259	25.5222	12.4168	10.5656	36.4843	33.87	10.0991	10.4406	38.4345	36.3441	11.1241	9.28791	34.2712	22.4585	48.6097	24.7212	40.7	25.0824	17.2615	19.3394
XLOC_001522	7.79835	7.75651	5.16317	8.20442	8.87372	9.06228	4.97664	8.62354	7.06502	5.78124	18.3699	0	7.92319	7.00977	5.07279	2.29813	7.08118	6.45053	58.4808	0	5.12163	6.63183	3.65314	3.61616	5.43268	7.61241	4.29322	0	6.17831	4.57364	4.80541	4.68045	12.9322	9.04065	4.45553	3.83031	7.29634	7.14742	5.88112	5.48271	7.09378	8.57472	0	43.2014	9.12709	7.02198	3.71323	7.67414
XLOC_001523	0	0	2.8852	0	0	0	2.70596	0	0	0	0	0	0	0	0	0	0	0	0	0	0	0	0	0	0	0	0	0	0	0	0	0	0	0	0	0	0	0	0	0	0	0	0	0	0	0	0	0
XLOC_001524	0	1.30554	0	0	1.10916	0	0	0	0	0	0	0	0	0	0	0	0	0	0	0	0	0	0	0	0	0	0	0	0	0	0	0	1.60712	1.53646	0	0	0	1.12948	0	0	1.77085	0	11.1011	0	1.64481	2.23339	0	0
XLOC_001525	2.52623	2.5151	0	0	2.8269	1.30984	0	0	1.56484	2.42565	0	0	0	1.71676	0	0	0	2.7657	0	0	2.72483	1.75103	0	0	1.73586	2.10727	0	0	1.54454	1.41929	0	0	1.52804	2.58206	0	0	1.39378	1.12399	0	0	3.75993	1.0653	0	0	3.40789	2.03716	0	0
XLOC_001527	9.50678	5.50805	7.21231	9.41103	11.6398	6.37974	7.69221	11.0564	6.58919	3.12036	14.3517	28.2318	8.59468	7.94436	5.87557	11.5619	23.0993	5.12441	0	0	10.6896	4.96294	6.15969	9.13508	9.53435	11.873	8.65795	0	9.69539	6.49313	8.54695	16.2524	8.52245	6.67885	7.07585	6.0017	8.35594	4.70819	7.56682	8.9849	10.4909	6.51907	0	24.6463	9.37422	4.58868	7.91571	11.1401
XLOC_001529	0	0	0	0	4.56902	0	0	0	0	0	0	0	0	0	0	0	2.91285	0	0	0	0	0	0	0	0	0	0	0	0	0	0	0	0	5.51207	2.91294	0	1.61672	0	0	0	1.11055	1.16633	0	0	1.2434	0	0	0
XLOC_001530	3.81595	4.55571	1.38178	0	6.08692	2.18064	0	0	1.7967	2.48698	0	0	2.65292	2.54668	0	0	3.1283	3.48165	0	0	6.51241	3.93353	0	0	6.07842	3.60512	0	0	3.94891	2.63206	0	1.03409	3.21319	4.22426	0	1.08133	7.05819	2.35724	0	0	9.73203	3.77034	0	0	5.25739	5.21136	0	0
XLOC_001531	0	0	0	0	0	0	0	0	0	0	0	0	0	0	0	0	0	0	0	0	0	0	0	0	0	0	0	0	0	0	0	0	0	0	0	0	0	0	1.23108	0	0	0	0	13.1367	0	0	0	0
XLOC_001532	0	0	0	0	0	0	0	0	1.59017	0	0	8.62498	0	0	0	0	0	0	0	0	0	0	0	0	0	0	0	6.77989	0	0	0	0	0	0	0	0	0	0	0	0	0	0	0	0	1.20498	0	0	0
XLOC_001535	1.09804	1.198	1.23031	0	0	5.07908	0	0	2.39333	1.25694	0	6.50948	1.24448	2.84065	0	0	1.98498	1.84127	0	0	3.10251	1.95439	0	0	2.05587	0	1.43276	0	2.92207	1.6043	1.25925	0	2.15515	1.50729	1.14214	0	2.51813	0	0	1.06706	1.18717	1.27373	0	0	1.76715	1.7917	1.32008	0
XLOC_001539	1.77236	0	440.205	176.766	0	0	460.336	173.264	0	0	146.238	89.7818	0	0	318.886	175.983	0	2.11751	0	183.49	0	0	323.539	181.312	0	0	359.086	45.1373	2.79873	0	363.622	174.425	0	1.10844	352.685	191.39	0	0	361.723	157.206	0	0	0	82.6613	0	0	490.671	202.393
XLOC_001546	4.48847	3.04252	4.31298	2.23674	2.79983	2.88015	4.44183	2.42462	2.56625	6.53258	0	4.97657	4.48821	4.96162	4.80615	3.14954	1.75771	2.21486	14.573	10.004	3.45341	2.80518	6.06827	3.10603	3.61018	2.69551	3.2504	0	3.32611	2.6027	3.67779	1.76774	3.02766	4.48652	5.26649	2.82551	3.73343	3.57917	4.69459	3.20088	2.93787	3.82392	22.9458	0	3.33154	2.53843	6.19601	4.01034
XLOC_001547	24.496	30.0483	1.06137	1.02111	39.3455	15.843	0	1.09238	4.8046	9.20922	0	0	7.1402	12.2328	0	0	10.3667	11.4017	0	0	13.1122	12.5179	1.44686	1.17357	10.9192	19.8462	0	13.2131	4.96735	8.47064	0	1.40533	8.46354	10.0931	1.11689	0	16.4195	7.49361	1.19885	1.08363	33.8771	25.7033	0	0	27.7656	26.5449	0	0
XLOC_001548	0	0	1.14013	1.50221	0	0	1.56761	1.31185	0	0	0	0	0	0	0	1.17882	0	0	0	0	0	0	2.31401	0	0	0	0	0	0	0	0	1.1612	1.00282	0	2.22914	1.00647	0	0	1.73749	0	0	0	0	0	0	0	0	0
XLOC_001550	26.3707	14.1134	20.479	98.588	40.7989	41.7166	26.771	82.1308	42.9013	20.9406	17.4018	12.4554	24.1719	39.7891	23.1062	33.8514	99.8531	74.7006	0	20.0063	49.5493	73.1048	27.3461	46.3481	40.99	53.7088	14.5209	13.6411	30.6027	51.7071	21.4572	34.6908	46.7234	51.5248	49.6081	47.1004	40.3304	60.423	58.4156	46.9794	56.1369	14.807	30.6286	0	50.9961	50.0456	27.9179	60.7802
XLOC_001552	11.7533	8.91378	9.44421	5.50533	13.15	8.8677	8.60192	6.96445	11.3004	6.92188	0	5.41906	11.3042	11.5442	9.43807	6.21083	12.9226	9.17217	0	17.0205	9.71058	8.39767	7.17549	5.37806	10.1756	9.58072	6.79202	8.64457	9.69994	9.68647	7.0659	6.71857	9.73655	8.75301	7.14135	6.31083	8.24804	7.25563	8.18848	6.92231	10.1	10.3008	12.2195	0	13.1592	8.92885	8.01747	6.1059
XLOC_001554	15.4443	19.0515	10.8755	13.0797	42.3606	20.597	13.4867	13.7126	40.2143	23.6821	39.8438	0	27.5612	32.8592	22.404	14.0164	38.1419	36.448	0	0	38.1064	33.4071	21.2052	8.41857	25.2817	28.0253	9.46881	0	24.9256	24.4522	14.6295	16.7794	35.4128	25.0043	21.7724	15.6059	33.6537	31.9092	22.1228	15.8378	30.7917	18.1777	33.2584	0	30.2974	26.6658	15.4861	13.9694
XLOC_001557	70.9483	61.0331	18.6558	16.1397	71.7354	45.6822	17.6869	13.3991	51.5593	71.3169	44.0925	7.6173	59.6542	72.9293	32.7199	19.2364	50.936	56.2766	110.555	27.8032	75.9745	64.444	33.9378	21.7551	72.2106	82.6383	21.1366	5.90648	59.8729	56.8013	20.7951	17.5248	67.3785	55.3364	36.3522	26.512	68.4905	57.3671	39.3242	26.4748	66.9877	47.3056	70.1502	31.131	59.1424	63.9309	28.752	13.4026
XLOC_001558	7.75869	6.04789	17.0657	16.8975	8.44022	6.97571	17.2955	17.7034	10.1161	9.27486	9.12034	9.84149	10.7883	7.55419	17.1101	21.5553	2.95706	4.9959	21.5154	22.009	4.61295	4.65568	16.7162	21.4287	8.35951	5.37855	12.739	16.5262	8.5358	7.93544	14.1004	22.9082	8.47879	8.76004	18.3168	23.4648	7.06667	9.83455	15.8307	22.0795	5.07306	6.28945	11.8245	29.3958	7.25968	5.04886	14.0568	18.4608
XLOC_001559	13.1573	10.3755	1.72167	1.62036	17.3828	6.10916	2.18437	0	15.7938	14.3388	9.90924	19.1986	15.3025	12.3911	2.4792	1.48781	6.92422	19.0412	0	0	8.34428	15.0322	2.13962	1.40918	20.8431	14.2814	2.88347	0	16.4103	9.78314	2.64351	1.45688	18.7969	18.8749	1.44891	1.50605	9.34308	14.8505	1.7768	1.33451	16.5358	11.4878	15.3561	0	16.3855	20.8954	1.45493	1.3489
XLOC_001560	12.9031	7.06216	12.2223	2.07038	29.512	6.00407	12.8689	2.48874	11.3594	9.65125	16.1037	0	15.8207	8.74281	15.9924	2.32927	5.86645	10.8958	48.3633	0	8.64052	14.1256	9.31459	2.42089	13.3793	6.60553	12.4592	0	13.7102	8.39491	13.6841	1.83217	9.66569	11.5626	8.14167	1.73827	9.02784	12.1231	7.58601	1.72458	17.3563	7.79697	28.6458	0	18.3465	11.3565	9.44903	0
XLOC_001562	20.117	12.8298	23.2363	18.5571	18.8454	39.5122	21.8334	15.6554	23.3809	11.2977	21.2922	21.1683	23.4367	21.9434	15.0708	15.0009	48.1092	19.4043	0	0	29.7378	17.3013	16.0811	21.9328	22.9746	13.3105	18.2527	13.6102	27.2372	24.2171	22.2624	20.4141	16.7638	17.8677	11.433	14.7737	24.1494	17.0783	12.6093	15.6159	18.1322	12.568	0	14.7467	26.0127	15.007	15.4881	15.8955
XLOC_001563	1.30076	2.40339	1.65068	6.23776	1.36063	7.54355	0	2.57915	1.19365	1.34993	6.84398	17.9787	1.58303	5.25454	0	1.44443	9.58061	8.66276	0	0	9.43415	7.55452	0	0	1.08265	11.4224	0	15.152	1.92554	5.44756	0	3.28219	4.62255	4.32502	0	3.3002	12.86	4.85867	2.42546	3.8454	8.22018	4.95693	13.3878	21.9539	5.44684	1.27559	0	0
XLOC_001565	0	0	0	0	0	0	0	0	0	0	0	0	0	0	0	0	0	0	0	0	0	0	0	0	0	0	0	0	0	0	0	0	0	0	0	0	0	1.26787	0	0	0	0	0	0	0	0	0	0
XLOC_001566	0	0	0	0	0	0	0	0	1.48521	1.20827	0	0	0	0	0	0	0	0	0	0	3.72544	1.96648	0	0	1.29681	3.60938	0	0	1.53457	1.07341	0	0	1.08595	0	1.16287	1.85653	1.56989	1.0889	0	0	0	0	0	0	0	0	0	0
XLOC_001567	0	0	2.45562	2.22155	0	0	1.80477	2.88573	1.176	0	0	0	0	0	1.17189	0	1.9647	0	0	0	0	0	1.14264	1.98894	1.51851	0	0	0	2.71627	1.46573	0	3.79272	0	0	7.29157	3.48708	0	0	6.53792	7.23053	0	0	0	0	0	0	3.52183	0
XLOC_001568	19.3171	20.2779	14.3389	18.5145	20.7268	16.5967	17.6609	18.689	14.8661	14.2021	14.5705	15.6695	19.7444	20.392	15.4862	13.2967	18.979	24.9312	0	84.4585	23.2939	18.3339	16.2926	14.0813	21.0535	16.5018	12.5057	3.85125	19.785	17.7825	12.3272	17.8365	19.0168	20.0779	12.8252	18.9276	21.6885	16.7677	15.1594	15.9642	16.6931	16.4793	18.0341	19.8152	15.8469	22.6544	15.3274	18.8091
XLOC_001569	19.4907	13.2429	50.2653	7.69979	16.1805	10.8326	51.6212	7.1869	12.6667	14.3201	177.278	99.9984	17.582	11.8816	53.0804	27.7005	4.10411	15.5512	41.4296	25.9644	11.8021	16.3813	31.7482	22.8258	14.6894	15.8938	58.3409	5.69409	16.2584	8.87899	63.7326	28.3016	12.1912	17.4976	13.1272	18.3247	12.0766	16.3205	12.3339	19.5583	18.511	22.2409	70.2614	0	18.0233	16.0555	29.6247	13.2827
XLOC_001570	0	0	0	0	0	0	0	0	0	0	0	0	0	0	0	0	0	0	0	0	0	0	0	0	0	0	0	0	0	0	0	0	0	1.06354	0	0	0	0	0	0	0	0	0	11.1559	0	0	0	0
XLOC_001571	0	0	0	0	0	0	0	0	0	0	0	0	0	1.08961	0	0	0	0	0	5.98629	0	0	0	0	0	0	0	7.06298	0	0	0	0	0	1.02978	0	0	1.04308	0	0	0	0	1.29953	0	0	0	0	0	0
XLOC_001572	0	0	2.12841	0	0	0	1.36348	0	0	1.09916	15.5207	2.65278	1.08051	0	1.92049	0	0	0	0	4.94596	0	0	1.02778	0	0	0	1.26789	0	0	0	1.7068	0	0	0	1.29873	0	0	0	0	0	0	0	6.33343	16.514	0	0	1.79332	0
XLOC_001573	3.47091	5.29964	8.83041	3.0322	4.84996	4.07021	9.95343	5.606	3.40534	4.72423	0	13.1665	3.39449	5.47581	8.49184	5.99132	3.82299	6.42578	0	0	7.41405	3.43613	7.95465	7.36026	3.69904	4.92502	5.93683	0	4.2438	4.32404	6.12192	4.52127	5.1775	6.44436	5.72044	8.2853	7.73671	3.63393	4.09405	6.51382	5.21219	3.42052	0	0	4.89703	2.97765	12.2431	6.26559
XLOC_001574	2.45941	1.11861	3.13641	2.85224	1.38021	3.38414	4.70817	4.26385	1.97392	3.44202	0	0	1.79288	1.48957	3.40759	2.96932	1.00096	5.55839	0	0	3.24595	2.85744	3.76995	3.57933	1.70679	3.28146	3.22653	0	2.59905	2.79274	4.77866	6.93517	1.80624	3.36373	4.54532	3.84769	2.53504	2.892	3.16603	3.59307	2.71138	1.63878	0	0	1.70868	2.7834	2.51401	5.73623
XLOC_001575	0	0	0	0	0	0	0	0	0	0	0	0	0	0	0	0	0	0	0	0	0	0	0	0	0	0	0	0	0	0	0	0	0	0	0	0	0	0	0	0	0	0	0	0	0	0	0	0
XLOC_001576	49.1915	51.4884	63.8601	88.6107	73.0263	29.6372	69.2894	77.3149	46.8965	40.1803	0	9.08817	54.5037	42.34	71.5398	60.9743	102.409	37.5713	0	65.3554	45.3525	32.5797	107.054	74.0553	51.9842	54.9831	54.8716	16.528	51.8852	38.4147	56.3059	62.8154	63.6694	32.2639	88.6666	68.6606	48.5459	31.0641	91.5198	73.4667	54.5416	32.1756	0	0	58.3186	29.8306	59.7873	48.9725
XLOC_001577	59.1398	55.3216	64.9637	80.1714	51.8346	48.9592	77.8194	79.9029	99.7952	75.8614	366.266	63.6395	105.485	64.3721	195.968	124.642	86.2332	81.9593	278.838	117.131	74.0102	112.654	170.167	143.835	95.4486	113.94	147.679	50.1048	101.782	96.5062	205.882	193.837	107.569	131.278	136.478	144.013	56.6041	102.724	123.192	163.385	72.6058	81.1466	169.837	40.0557	78.2782	75.3216	173.495	185.19
XLOC_001579	0	1.9637	0	1.56178	5.41397	2.49255	0	1.22298	1.461	0	0	0	2.72152	3.17219	0	0	3.26773	5.08701	0	0	5.1169	1.65955	0	0	4.26723	5.86116	0	0	2.66829	0	0	0	4.12011	5.07764	0	0	3.33342	2.63628	1.25018	0	4.40387	0	0	0	4.08911	6.22866	0	1.12945
XLOC_001580	92.3668	112.096	51.6569	33.8763	187.865	61.5961	38.7599	29.4629	105.367	45.746	36.6077	25.099	150.376	87.6987	66.8528	48.0902	167.702	84.4227	0	0	60.1034	66.274	49.103	58.3189	117.196	40.4358	80.3646	40.7954	134.191	80.5171	79.5255	89.2553	94.6149	73.8017	56.1162	72.1899	74.1037	78.0001	44.6995	70.0237	77.1838	45.7933	18.0523	31.275	163.486	70.9381	47.1995	50.5419
XLOC_001582	4.13452	1.89245	8.37814	1.84361	4.73865	3.68924	10.3545	2.19589	5.72582	6.53088	27.7413	8.57924	5.62583	5.58815	9.72946	5.02202	3.95554	5.15976	41.3283	15.2086	6.23646	6.1357	9.96302	3.24778	6.09827	4.48241	6.06352	6.93596	5.27208	6.28143	5.98515	2.15839	3.21495	5.35241	6.85603	4.63043	3.05533	7.26357	7.97352	4.87677	8.00979	3.19138	39.1942	0	7.83256	7.78725	10.8256	4.4842
XLOC_001583	36.3415	27.5776	40.1722	24.9093	40.9012	26.852	38.1126	21.5235	44.3378	20.3718	14.3942	54.3569	47.0961	46.6911	36.6783	44.6044	69.9179	25.5328	0	63.5529	23.7596	19.7116	32.0723	32.3403	31.6542	12.5074	30.5538	0	45.2406	39.3575	29.7249	20.4858	35.7582	25.5696	28.0926	20.5718	23.5873	23.291	26.5593	21.4821	24.9931	23.8274	41.3705	22.2006	46.2718	24.306	49.6832	28.7986
XLOC_001586	55.6074	33.2504	6.85434	2.63238	66.2973	13.6349	7.82002	2.39173	46.8184	50.7742	0	0	44.2386	21.4457	10.0541	3.38969	11.7599	30.8637	0	20.7169	21.3718	27.1952	6.33611	3.11467	40.0059	34.8158	7.43467	0	42.2094	31.4602	7.68277	2.3345	42.5933	44.224	3.21496	1.14073	20.8119	45.261	5.64975	2.91648	35.9936	32.0142	0	0	40.9351	40.5073	11.3841	3.58549
XLOC_001587	8.80218	6.46303	0	0	10.2504	8.04848	0	0	4.09707	6.35201	0	10.0855	7.18659	5.61143	1.16341	0	6.99563	7.67248	0	0	10.8479	9.01022	0	0	9.77013	7.50555	0	0	5.93255	4.55658	0	0	5.2042	7.42777	0	0	11.074	5.49445	0	0	12.1067	6.3646	0	0	9.84242	8.41111	0	0
XLOC_001588	1.28357	0	1.20728	0	0	4.5056	1.05002	0	0	1.13963	0	0	0	0	0	0	0	2.08042	0	0	5.41194	1.93279	0	0	1.81953	1.26908	0	0	0	0	0	0	0	0	0	0	0	0	1.27446	0	2.78822	2.08438	0	0	1.12702	1.06518	0	0
XLOC_001590	2.95286	3.88563	0	1.54369	3.1108	2.93671	0	2.07903	1.67826	4.18952	0	0	2.89201	4.96645	0	2.09256	4.62514	3.6155	0	0	4.54621	4.05129	1.09034	2.76116	2.40408	4.76269	0	0	3.34709	3.4935	0	0	4.63757	4.89251	1.28421	1.39505	7.61237	2.33619	1.00705	1.5219	4.88021	3.15939	0	0	3.91753	3.2456	0	1.91673
XLOC_001591	24.76	23.1868	16.46	11.9261	25.3998	21.165	17.4896	10.9617	18.3711	18.2511	53.7016	38.3258	25.4166	22.7535	19.5921	12.7174	21.2372	22.3078	37.8978	38.5414	19.5249	18.9476	16.2829	9.33674	20.6963	19.5669	13.3261	11.1538	20.1777	17.7451	13.9061	13.191	18.0475	20.4545	15.6474	15.0623	28.2205	20.1875	16.2451	16.7051	21.4345	14.2986	0	23.6335	24.0241	21.9129	15.5296	12.8244
XLOC_001592	66.1358	96.5764	52.8448	104.102	68.4176	123.38	61.7777	90.9471	30.1253	26.4852	11.0807	5.3902	42.0958	55.839	32.8624	44.1014	67.4098	47.9878	112.698	0	74.4021	55.9628	33.3157	40.4045	43.846	52.193	23.691	0	44.9566	66.7309	30.5943	49.3378	28.8082	55.77	23.702	38.0081	75.0029	59.6848	24.6283	47.9019	53.3056	46.2094	57.5446	56.9074	46.8317	48.8838	30.8355	43.2055
XLOC_001593	2.21716	2.45598	0	0	3.14707	1.7209	0	0	1.06928	3.50193	0	0	2.24032	1.93297	0	0	2.30305	4.38893	0	0	2.86464	2.93547	0	0	2.68282	5.07246	0	0	1.57584	1.85817	0	0	3.41577	5.99227	0	0	3.63285	2.56192	0	0	2.91498	3.83827	0	0	3.04152	2.85746	0	0
XLOC_001594	6.14065	5.48653	13.0939	8.26421	5.23981	5.17543	13.1297	9.27917	5.4515	5.50195	8.48539	0	8.1421	4.66298	12.733	10.6378	4.93617	3.80813	0	19.0687	5.7656	6.3461	10.4394	11.7737	9.45835	5.56355	14.7194	12.6087	5.88562	5.62611	14.4849	12.5281	6.69845	5.43882	9.83199	11.889	5.4977	5.16248	10.3824	11.0958	6.92288	5.75156	0	20.3243	5.46126	7.74306	11.588	11.8001
XLOC_001595	20.1339	47.3522	20.1575	49.1861	30.9625	55.8783	20.2863	38.8264	18.653	37.3611	61.9265	11.6087	27.3066	45.245	23.2595	32.5446	44.2496	48.6516	19.0288	6.91397	56.914	52.5709	21.3727	28.6617	32.61	56.2322	13.9847	16.3635	28.4117	47.7037	12.653	34.8476	30.4037	51.6582	25.6204	33.4917	77.3357	43.3011	22.3799	37.4854	61.3427	49.9344	40.5497	11.9823	30.3193	33.7345	24.9087	32.7558
XLOC_001596	6.38238	1.2148	3.47057	4.42596	6.98429	3.54288	4.22288	2.68956	3.22699	3.695	0	0	5.02073	0	1.98726	2.86433	2.52114	1.74898	0	0	3.59335	4.58411	5.96036	3.52428	3.8333	5.38531	1.39839	0	4.13236	4.13195	2.14323	3.04864	2.92897	7.17517	5.51661	6.13	0	5.39288	4.68425	6.34988	5.28114	4.42236	0	0	7.35263	3.17541	3.22742	4.70274
XLOC_001597	109.234	229.226	68.5146	94.1521	166.986	537.292	72.8399	102.27	598.19	195.036	0	235.305	150.502	437.911	214.364	228.925	308.674	245.629	342.118	233.432	344.482	225.835	161.848	184.171	136.402	166.241	109.671	120.737	143.981	263.636	115.542	229.403	102.405	504.804	240.85	218.832	863.097	448.709	236.733	218.502	83.4504	309.563	201.821	104.17	167.116	181.054	226.961	309.099
XLOC_001598	0	0	0	0	1.79938	1.80329	0	0	0	0	0	0	0	0	0	0	0	0	0	0	0	0	0	0	0	0	0	0	0	1.02647	0	0	1.22094	2.89707	0	0	2.71073	0	0	0	0	0	0	0	1.51555	0	0	0
XLOC_001604	8.33163	4.72757	6.0723	2.90092	7.15989	1.63012	3.28273	3.79768	8.152	5.53958	0	5.76013	8.06011	4.86102	3.99019	3.42037	4.93252	6.74561	0	0	7.18645	3.85193	5.04955	3.08221	8.24411	8.1975	3.2364	0	4.08075	6.10347	3.88238	7.16301	9.60354	4.77289	3.67079	3.50191	2.87734	9.96587	3.93631	2.41448	4.53807	4.38932	0	0	9.27331	4.26838	4.20061	4.00609
XLOC_001605	1.34285	1.63462	0	1.4444	1.95153	2.08634	0	0	0	1.03833	0	0	0	0	0	1.11878	2.71268	1.57596	0	0	1.16109	3.27152	0	0	1.05043	1.04099	0	0	0	1.96136	0	0	0	0	0	0	1.11261	1.28286	0	1.46738	3.35825	0	0	0	2.64865	1.6708	0	0
XLOC_001606	1.23936	2.96329	0	2.51026	0	10.2978	0	1.86774	2.84061	0	0	18.6188	1.54237	0	0	1.87047	5.35173	1.47062	0	0	0	1.71634	0	0	2.15436	0	1.41258	0	2.22281	1.78041	1.95837	1.28966	0	0	1.44299	1.39587	0	0	1.03893	0	0	0	0	12.8286	1.29382	0	0	1.41449
XLOC_001607	17.2417	13.1748	2.70687	1.19685	28.9126	10.8409	2.46478	2.071	13.285	14.2004	0	8.98128	17.9857	12.1201	2.40173	1.83908	12.7789	15.7262	0	16.3041	14.9623	15.8344	2.67507	1.01878	22.3029	14.8806	1.98537	0	17.3324	11.243	2.00799	2.08022	22.8451	12.4328	2.24469	1.61064	20.7797	18.1073	3.16759	1.94892	26.4096	10.3437	0	0	26.1906	18.5947	2.29413	2.56637
XLOC_001608	55.2776	21.1869	54.5616	83.2562	46.4407	41.7406	76.3902	93.1655	46.9928	24.1487	82.3411	199.012	33.9876	20.9133	70.9911	69.6762	44.8179	34.6667	258.664	138.522	12.357	39.695	74.1908	75.5234	38.6649	18.4496	48.9525	166.148	39.3174	48.6504	70.3064	81.382	51.4884	47.0991	71.2822	71.7713	19.617	50.7489	72.0465	88.3189	34.0585	29.7441	46.1282	77.5187	37.6002	39.716	87.6128	99.0146
XLOC_001609	44.6107	43.4053	7.98031	10.3378	56.9171	26.3481	5.81274	7.18146	33.3893	34.2848	28.1537	0	39.8842	37.2877	6.83119	8.73889	37.5567	37.9022	0	15.1762	40.1977	45.154	5.32917	4.44391	55.8073	61.4232	7.04047	30.8946	35.8414	29.1837	5.98757	8.57464	55.5767	43.6183	6.79682	9.32465	44.3874	42.1618	6.88063	8.13127	62.575	30.4646	19.8203	0	43.683	47.3177	6.17017	7.4638
XLOC_001610	15.9378	25.7462	11.7103	8.98649	6.20031	21.2566	13.9765	12.2507	11.9267	22.6085	79.9036	71.5222	18.5002	15.1395	9.43443	10.4307	6.92443	12.3	126.676	20.5985	9.2399	21.8727	12.467	2.28059	13.3623	14.4888	16.4293	0	10.9894	25.4395	17.4466	5.98742	4.51791	12.087	8.99368	9.9474	3.71312	13.9632	8.04862	10.4621	2.27862	31.5017	631.454	28.0317	8.50212	17.7469	8.97986	1.62306
XLOC_001611	13.7536	14.5776	25.3878	8.34079	12.6948	17.7638	26.36	10.3471	12.3948	24.1216	0	16.5326	12.7062	20.2549	27.0855	16.8366	6.86535	22.9042	0	0	11.5931	24.0151	26.4593	16.0526	14.0575	19.4302	24.2681	0	15.5591	15.4426	25.7412	18.128	12.3053	26.8481	17.4071	13.5215	15.2205	24.4631	14.7644	14.1192	20.4923	19.9997	85.2787	0	16.9579	23.0842	23.0244	16.2591
XLOC_001612	6.17824	3.80708	18.39	17.4453	3.08975	7.0641	17.0329	18.2909	5.37153	6.01522	33.3251	35.3909	3.77177	4.33674	15.5259	20.7427	3.32379	7.42302	33.6642	21.8471	5.61241	6.57458	13.5851	19.864	5.76909	4.04892	14.838	15.8291	5.87382	5.16446	21.2537	15.009	6.68194	10.5485	17.885	22.929	4.47414	6.45873	15.7788	24.9204	5.09987	10.6131	0	14.0216	5.44796	7.3207	13.5886	16.0056
XLOC_001613	0	4.44727	0	0	0	1.4267	0	0	0	0	0	0	1.81727	0	0	0	2.49359	0	0	0	0	2.04433	0	0	2.1821	0	0	0	0	0	0	0	0	0	0	0	2.24275	0	0	0	0	0	0	0	0	0	0	0
XLOC_001614	2.54686	1.93134	2.02602	0	5.59685	24.3607	5.02233	0	6.76995	8.22698	0	0	15.6624	6.77074	14.2719	18.1902	27.9964	2.61285	0	0	5.72279	8.04889	17.2122	5.53019	10.1975	6.1763	5.38694	0	6.91607	6.48052	2.87723	4.8054	3.77263	7.21341	5.79091	6.34024	7.71572	10.0025	1.65889	4.86768	6.94096	12.8285	0	0	6.05341	3.47677	6.72259	6.33665
XLOC_001615	0	0	0	0	0	0	0	0	0	0	0	0	2.76317	0	0	0	0	0	0	0	0	0	0	0	1.24301	0	0	0	0	0	0	0	0	0	0	0	0	0	0	0	0	0	0	25.2164	2.64552	0	0	0
XLOC_001616	14.5835	15.8336	13.8	13.6116	12.9219	13.5297	11.7955	12.1268	13.5919	13.0196	7.46353	11.3688	13.477	13.1926	12.6784	15.5255	15.1824	13.2676	0	15.8874	9.73755	15.6585	12.3926	14.0633	13.2037	15.622	13.0213	6.15581	11.6764	10.4082	12.8284	17.2557	13.4741	11.0483	15.4253	10.6105	13.3195	11.7937	16.1406	13.0905	15.6386	20.2541	20.6598	0	12.7795	10.9093	12.0255	9.33458
XLOC_001617	28.175	86.3096	108.037	170.205	29.9038	59.0626	117.111	172.893	38.9589	24.1253	106.339	331.727	41.7569	90.0825	42.986	166.904	27.3854	153.299	139.815	58.1807	27.7147	137.852	85.5907	48.0197	36.4834	26.3826	142.937	136.301	35.6262	97.7381	182.252	77.2158	6.96144	18.429	102.304	152.517	47.7344	23.2703	109.229	168.14	11.7844	66.2565	109.64	369.134	30.4926	90.0603	123.217	81.3217
XLOC_001618	112.863	13.8098	0	0	168.633	3.13177	0	0	114.464	13.9342	0	10.0273	163.753	22.7612	0	0	137.648	9.21188	0	0	25.9237	9.80957	0	0	122.313	6.07212	0	0	166.272	18.0817	0	0	39.9295	4.54983	0	0	3.47682	3.01926	0	0	52.5278	5.62448	0	0	143.983	7.11138	0	0
XLOC_001619	5.10296	0	0	0	5.50958	0	0	0	2.69294	0	0	0	5.13608	0	0	0	3.67421	0	0	0	1.32549	1.43921	0	0	4.37844	0	0	0	10.5907	2.15498	0	0	1.10228	0	0	0	0	0	0	0	1.44334	0	0	0	8.25633	1.03869	0	0
XLOC_001620	0	0	27.3421	7.89853	0	0	26.9024	8.05361	0	0	0	37.426	1.41646	0	12.1896	7.73342	2.05368	0	0	0	0	0	13.977	8.2796	0	0	13.2448	0	0	0	12.9924	11.3866	0	0	12.7942	21.175	0	0	11.1827	22.9345	0	0	53.1003	45.7509	0	0	8.86409	5.74175
XLOC_001621	0	0	0	0	2.25113	1.52329	0	0	1.4208	2.2174	0	0	1.80325	2.37879	0	0	2.14036	1.46597	0	0	2.4147	1.75378	0	0	2.77668	4.86145	0	0	2.71423	1.97505	0	0	0	2.03289	0	0	1.86208	1.5332	0	0	2.1151	0	0	0	1.55568	1.71604	0	0
XLOC_001622	4.10093	3.03685	3.62418	2.94075	3.03943	2.15098	3.46115	3.73647	4.03518	4.18895	8.47496	0	3.29736	3.43774	4.38208	1.96726	3.24314	2.60899	0	0	3.95437	2.84652	2.23421	2.38505	3.66621	2.86497	3.34694	0	3.96913	4.56252	3.69505	2.25923	2.50377	5.58903	4.41015	2.60189	2.46115	4.23918	3.24975	1.7547	3.16874	3.0566	0	0	3.17457	3.19534	3.46123	2.98194
XLOC_001623	0	0	0	0	8.78634	4.05839	0	0	2.92845	0	35.4251	30.8427	0	0	0	0	9.11389	1.90364	0	24.1148	6.86821	0	0	0	8.74895	8.81474	0	0	0	0	0	0	0	4.07131	0	0	0	8.47978	0	0	0	0	35.9721	0	0	0	0	0
[truncated: 22,807 more rows]

## Sheet: Supplementary Table S2
Supplementary Table S2: Summary statistics of differentially expresed genes (DEGs) in 104 combinations studied across six chickpea genotypes
S.No.	Combination	Down-regulated	Up-regulated	Total
1	10685_AFL_S_vs_10685_BFL_S	422	402	824
2	10685_AFL_S_vs_1356_AFL_S	414	142	556
[truncated: 103 more rows]

## Sheet: Supplementary Table S3
Supplementary Table S3: Genes that exhibit significant differential regulation in ICCV 92944 but are not significantly regulated in the sensitive genotypes
[truncated: 1,623 more rows]

[truncated: 5 more sheets: Supplementary Table S4, Supplementary Table S5, Supplementary Table S6, Supplementary Table S7, Supplementary Table S8]
